# Supplementary material for: Direct synthesis of oxalic acid via oxidative CO coupling mediated by a dinuclear hydroxycarbonylcobalt(III) complex
Source: Nat Commun. 2023 May 12;14:2739. doi: 10.1038/s41467-023-38442-4 (PMC10182058; doi:10.1038/s41467-023-38442-4)
Supplement: Supplementary file 4 — Supplementary Data 1 [file 41467_2023_38442_MOESM4_ESM.cif]

 
data_1
 
_audit_creation_method            'SHELXL-2014/7'
_shelx_SHELXL_version_number      '2014/7'
_chemical_name_systematic         ?
_chemical_name_common             ?
_chemical_melting_point           ?
_chemical_formula_moiety          'C40 H40 Co2 N4 O6, 2(C2 H5 O), 2(C2 H6 O)'
_chemical_formula_sum 
 'C48 H62 Co2 N4 O10 ' 
_chemical_formula_weight          972.88

loop_
 _atom_type_symbol
 _atom_type_description
 _atom_type_scat_dispersion_real
 _atom_type_scat_dispersion_imag
 _atom_type_scat_source
 'C'  'C'   0.0181   0.0091
 'International Tables Vol C Tables 4.2.6.8 and 6.1.1.4'
 'H'  'H'   0.0000   0.0000
 'International Tables Vol C Tables 4.2.6.8 and 6.1.1.4'
 'Co'  'Co'  -2.3653   3.6143
 'International Tables Vol C Tables 4.2.6.8 and 6.1.1.4'
 'N'  'N'   0.0311   0.0180
 'International Tables Vol C Tables 4.2.6.8 and 6.1.1.4'
 'O'  'O'   0.0492   0.0322
 'International Tables Vol C Tables 4.2.6.8 and 6.1.1.4'
 
_space_group_crystal_system       triclinic
_space_group_IT_number            2
_space_group_name_H-M_alt         'P -1'
_space_group_name_Hall            '-P 1'
 
_shelx_space_group_comment
;
The symmetry employed for this shelxl refinement is uniquely defined
by the following loop, which should always be used as a source of
symmetry information in preference to the above space-group names.
They are only intended as comments.
;
 
loop_
 _space_group_symop_operation_xyz
 'x, y, z'
 '-x, -y, -z'
 
_cell_length_a                    8.9620(4)
_cell_length_b                    9.3819(5)
_cell_length_c                    16.2138(6)
_cell_angle_alpha                 74.788(4)
_cell_angle_beta                  79.401(3)
_cell_angle_gamma                 62.145(5)
_cell_volume                      1160.07(11)
_cell_formula_units_Z             1
_cell_measurement_temperature     100
_cell_measurement_reflns_used     5426
_cell_measurement_theta_min       5.4080
_cell_measurement_theta_max       72.6360
 
_exptl_crystal_description      block  
_exptl_crystal_colour             Orange
_exptl_crystal_density_meas       ?
_exptl_crystal_density_method     ?
_exptl_crystal_density_diffrn     1.393          
_exptl_crystal_F_000              512
_exptl_transmission_factor_min    ?
_exptl_transmission_factor_max    ?
_exptl_crystal_size_max           0.5
_exptl_crystal_size_mid           0.3
_exptl_crystal_size_min           0.2
_exptl_absorpt_coefficient_mu     6.111
_shelx_estimated_absorpt_T_min    ?
_shelx_estimated_absorpt_T_max    ?
_exptl_absorpt_correction_type    multi-scan
_exptl_absorpt_correction_T_min   0.166
_exptl_absorpt_correction_T_max   0.295
_exptl_absorpt_process_details    ?
_exptl_absorpt_special_details    ?
_diffrn_ambient_temperature       100
_diffrn_radiation_wavelength      1.54178
_diffrn_radiation_type            CuK\a
_diffrn_source                    ?
_diffrn_measurement_device_type    'XtaLAB AFC12 (RINC): Kappa single'
_diffrn_measurement_method        'phi and omega scans'
_diffrn_detector_area_resol_mean  ?
_diffrn_reflns_number             10257
_diffrn_reflns_av_unetI/netI      0.0396
_diffrn_reflns_av_R_equivalents   0.0335
_diffrn_reflns_limit_h_min        -11
_diffrn_reflns_limit_h_max        8
_diffrn_reflns_limit_k_min        -11
_diffrn_reflns_limit_k_max        11
_diffrn_reflns_limit_l_min        -19
_diffrn_reflns_limit_l_max        20
_diffrn_reflns_theta_min          5.446
_diffrn_reflns_theta_max          73.607
_diffrn_reflns_theta_full         67.679
_diffrn_measured_fraction_theta_max   0.943
_diffrn_measured_fraction_theta_full  0.970
_diffrn_reflns_Laue_measured_fraction_max    0.943
_diffrn_reflns_Laue_measured_fraction_full   0.970
_diffrn_reflns_point_group_measured_fraction_max   0.943
_diffrn_reflns_point_group_measured_fraction_full  0.970
_reflns_number_total              4689
_reflns_number_gt                 4086
_reflns_threshold_expression      'I > 2\s(I)'
_reflns_Friedel_coverage          0.000
_reflns_Friedel_fraction_max      .
_reflns_Friedel_fraction_full     .
 
_reflns_special_details
;
 Reflections were merged by SHELXL according to the crystal
 class for the calculation of statistics and refinement.
 
 _reflns_Friedel_fraction is defined as the number of unique
 Friedel pairs measured divided by the number that would be
 possible theoretically, ignoring centric projections and
 systematic absences.
;
 
_computing_data_collection        ?
_computing_cell_refinement        ?
_computing_data_reduction         ?
_computing_structure_solution     ?
_computing_structure_refinement 'SHELXL-2014/7 (Sheldrick, 2014)'
_computing_molecular_graphics     ?
_computing_publication_material   ?
_refine_special_details           
;
We used the PLATON SQUEEZE procedure to remove 
the uncoordinated solvent molecules which 
could not be modeled properly.
;
_refine_ls_structure_factor_coef  Fsqd
_refine_ls_matrix_type            full
_refine_ls_weighting_scheme       calc
_refine_ls_weighting_details
'w=1/[\s^2^(Fo^2^)+(0.0713P)^2^+1.1132P] where P=(Fo^2^+2Fc^2^)/3'
_atom_sites_solution_primary      ?
_atom_sites_solution_secondary    ?
_atom_sites_solution_hydrogens    geom
_refine_ls_hydrogen_treatment     constr
_refine_ls_extinction_method      none
_refine_ls_extinction_coef        .
_refine_ls_number_reflns          4689
_refine_ls_number_parameters      308
_refine_ls_number_restraints      0
_refine_ls_R_factor_all           0.0537
_refine_ls_R_factor_gt            0.0489
_refine_ls_wR_factor_ref          0.1306
_refine_ls_wR_factor_gt           0.1278
_refine_ls_goodness_of_fit_ref    1.064
_refine_ls_restrained_S_all       1.064
_refine_ls_shift/su_max           0.000
_refine_ls_shift/su_mean          0.000
 
loop_
 _atom_site_label
 _atom_site_type_symbol
 _atom_site_fract_x
 _atom_site_fract_y
 _atom_site_fract_z
 _atom_site_U_iso_or_equiv
 _atom_site_adp_type
 _atom_site_occupancy
 _atom_site_site_symmetry_order  
 _atom_site_calc_flag
 _atom_site_refinement_flags_posn
 _atom_site_refinement_flags_adp
 _atom_site_refinement_flags_occupancy
 _atom_site_disorder_assembly
 _atom_site_disorder_group
Co1 Co 0.60415(5) 1.01874(5) 0.56250(3) 0.01944(14) Uani 1 1 d . . . . .
O1 O 0.6312(2) 0.9434(2) 0.45448(12) 0.0242(4) Uani 1 1 d . . . . .
O3 O 0.6083(2) 0.8665(2) 0.69257(13) 0.0274(4) Uani 1 1 d . . . . .
O2 O 0.8405(2) 0.8219(3) 0.60984(14) 0.0304(5) Uani 1 1 d . . . . .
N2 N 0.5283(3) 0.7696(3) 0.38701(14) 0.0214(5) Uani 1 1 d . . . . .
N1 N 0.2685(3) 0.8461(3) 0.50269(14) 0.0211(5) Uani 1 1 d . . . . .
O4 O 0.4317(4) 0.7331(4) 0.81730(15) 0.0477(6) Uani 1 1 d . . . . .
H4 H 0.4812 0.7764 0.7797 0.072 Uiso 1 1 calc R U . . .
O5 O 0.2476(3) 0.5694(3) 0.81019(16) 0.0451(6) Uani 1 1 d . . . . .
H5A H 0.2927 0.6309 0.8025 0.068 Uiso 1 1 calc R U . . .
C12 C 0.7694(3) 0.8278(3) 0.33199(17) 0.0218(5) Uani 1 1 d . . . . .
C13 C 0.6726(3) 0.7347(3) 0.34248(17) 0.0233(5) Uani 1 1 d . . . . .
H13 H 0.7165 0.6452 0.3158 0.028 Uiso 1 1 calc R U . . .
C20 C 0.1782(3) 0.8670(3) 0.57387(18) 0.0229(5) Uani 1 1 d . . . . .
H20 H 0.1233 0.8003 0.5953 0.027 Uiso 1 1 calc R U . . .
C3 C 0.7464(3) 0.9281(3) 0.38997(17) 0.0207(5) Uani 1 1 d . . . . .
C19 C 0.2985(3) 0.7164(3) 0.46245(17) 0.0218(5) Uani 1 1 d . . . . .
C14 C 0.4396(3) 0.6724(3) 0.40320(17) 0.0217(5) Uani 1 1 d . . . . .
C11 C 0.8935(3) 0.8143(3) 0.26332(17) 0.0225(5) Uani 1 1 d . . . . .
H11 H 0.9117 0.7445 0.2272 0.027 Uiso 1 1 calc R U . . .
C5 C 0.9631(3) 0.9992(3) 0.30420(18) 0.0234(5) Uani 1 1 d . . . . .
H5 H 1.0258 1.0586 0.2944 0.028 Uiso 1 1 calc R U . . .
C4 C 0.8467(3) 1.0141(3) 0.37552(18) 0.0229(5) Uani 1 1 d . . . . .
C18 C 0.1968(4) 0.6342(4) 0.47941(18) 0.0246(6) Uani 1 1 d . . . . .
H18 H 0.0999 0.6671 0.5164 0.030 Uiso 1 1 calc R U . . .
C17 C 0.2417(4) 0.5031(4) 0.44057(19) 0.0280(6) Uani 1 1 d . . . . .
H17 H 0.1750 0.4474 0.4520 0.034 Uiso 1 1 calc R U . . .
C15 C 0.4838(4) 0.5387(3) 0.36552(18) 0.0246(6) Uani 1 1 d . . . . .
H15 H 0.5792 0.5064 0.3275 0.030 Uiso 1 1 calc R U . . .
C6 C 0.9903(3) 0.9006(3) 0.24690(17) 0.0224(5) Uani 1 1 d . . . . .
C1 C 0.7673(4) 0.7838(3) 0.67910(19) 0.0255(6) Uani 1 1 d . . . . .
C7 C 1.1146(3) 0.8989(3) 0.16752(18) 0.0238(6) Uani 1 1 d . . . . .
C16 C 0.3861(4) 0.4543(4) 0.38446(19) 0.0286(6) Uani 1 1 d . . . . .
H16 H 0.4168 0.3646 0.3597 0.034 Uiso 1 1 calc R U . . .
C2 C 0.8666(4) 0.6397(4) 0.7452(2) 0.0389(8) Uani 1 1 d . . . . .
H2A H 0.8055 0.6494 0.8003 0.058 Uiso 1 1 calc R U . . .
H2B H 0.9742 0.6374 0.7470 0.058 Uiso 1 1 calc R U . . .
H2C H 0.8837 0.5399 0.7309 0.058 Uiso 1 1 calc R U . . .
C9 C 1.0412(5) 1.0684(5) 0.1080(2) 0.0460(9) Uani 1 1 d . . . . .
H9A H 0.9370 1.0883 0.0885 0.069 Uiso 1 1 calc R U . . .
H9B H 1.1204 1.0716 0.0596 0.069 Uiso 1 1 calc R U . . .
H9C H 1.0203 1.1516 0.1386 0.069 Uiso 1 1 calc R U . . .
C8 C 1.2848(4) 0.8650(6) 0.1926(2) 0.0476(9) Uani 1 1 d . . . . .
H8A H 1.2709 0.9508 0.2194 0.071 Uiso 1 1 calc R U . . .
H8B H 1.3611 0.8618 0.1423 0.071 Uiso 1 1 calc R U . . .
H8C H 1.3301 0.7611 0.2319 0.071 Uiso 1 1 calc R U . . .
C10 C 1.1422(5) 0.7700(5) 0.1176(3) 0.0480(10) Uani 1 1 d . . . . .
H10A H 1.1917 0.6622 0.1532 0.072 Uiso 1 1 calc R U . . .
H10B H 1.2166 0.7764 0.0675 0.072 Uiso 1 1 calc R U . . .
H10C H 1.0355 0.7905 0.1008 0.072 Uiso 1 1 calc R U . . .
C21 C 0.4715(5) 0.7289(5) 0.8984(2) 0.0471(9) Uani 1 1 d . . . . .
H21A H 0.5903 0.6551 0.9055 0.056 Uiso 1 1 calc R U . . .
H21B H 0.4059 0.6857 0.9426 0.056 Uiso 1 1 calc R U . . .
C22 C 0.4362(6) 0.8953(6) 0.9093(3) 0.0543(10) Uani 1 1 d . . . . .
H22A H 0.5035 0.9373 0.8667 0.081 Uiso 1 1 calc R U . . .
H22B H 0.4641 0.8870 0.9653 0.081 Uiso 1 1 calc R U . . .
H22C H 0.3185 0.9685 0.9029 0.081 Uiso 1 1 calc R U . . .
C23 C 0.2778(6) 0.4680(7) 0.8926(4) 0.083(2) Uani 1 1 d . . . . .
H23 H 0.3334 0.4790 0.9319 0.100 Uiso 0.662(13) 1 calc R U P A 1
H23A H 0.3880 0.4065 0.9092 0.100 Uiso 0.338(13) 1 calc R U P A 2
C24' C 0.2178(10) 0.3508(9) 0.9100(5) 0.058(2) Uani 0.662(13) 1 d . . P A 1
H24A H 0.0974 0.4045 0.9061 0.087 Uiso 0.662(13) 1 calc R U P A 1
H24B H 0.2437 0.2864 0.9667 0.087 Uiso 0.662(13) 1 calc R U P A 1
H24C H 0.2705 0.2803 0.8692 0.087 Uiso 0.662(13) 1 calc R U P A 1
C24 C 0.1505(15) 0.4598(18) 0.9464(8) 0.052(4) Uani 0.338(13) 1 d . . P A 2
H24D H 0.1151 0.5374 0.9828 0.079 Uiso 0.338(13) 1 calc R U P A 2
H24E H 0.1862 0.3506 0.9807 0.079 Uiso 0.338(13) 1 calc R U P A 2
H24F H 0.0577 0.4853 0.9145 0.079 Uiso 0.338(13) 1 calc R U P A 2
 
loop_
 _atom_site_aniso_label
 _atom_site_aniso_U_11
 _atom_site_aniso_U_22
 _atom_site_aniso_U_33
 _atom_site_aniso_U_23
 _atom_site_aniso_U_13
 _atom_site_aniso_U_12
Co1 0.0194(2) 0.0230(2) 0.0192(2) -0.00636(16) 0.00190(15) -0.01215(17)
O1 0.0236(9) 0.0328(10) 0.0223(9) -0.0105(8) 0.0042(8) -0.0170(8)
O3 0.0255(10) 0.0271(10) 0.0267(10) -0.0054(8) 0.0009(8) -0.0102(8)
O2 0.0241(10) 0.0310(11) 0.0347(11) -0.0011(9) -0.0005(9) -0.0144(9)
N2 0.0228(11) 0.0231(11) 0.0208(11) -0.0059(9) -0.0005(9) -0.0117(9)
N1 0.0209(10) 0.0236(11) 0.0215(11) -0.0053(9) 0.0002(9) -0.0122(9)
O4 0.0563(16) 0.0661(17) 0.0268(12) -0.0068(11) 0.0060(11) -0.0366(14)
O5 0.0432(14) 0.0496(15) 0.0383(13) -0.0061(11) 0.0067(11) -0.0220(12)
C12 0.0216(12) 0.0210(13) 0.0220(13) -0.0040(10) -0.0019(10) -0.0089(11)
C13 0.0248(13) 0.0247(13) 0.0205(13) -0.0069(10) 0.0004(11) -0.0105(11)
C20 0.0200(12) 0.0250(13) 0.0255(14) -0.0048(11) -0.0002(10) -0.0120(11)
C3 0.0189(12) 0.0249(13) 0.0189(12) -0.0056(10) 0.0008(10) -0.0104(10)
C19 0.0232(13) 0.0208(13) 0.0228(13) -0.0037(10) -0.0037(10) -0.0106(11)
C14 0.0258(13) 0.0242(13) 0.0198(12) -0.0033(10) -0.0028(10) -0.0150(11)
C11 0.0233(13) 0.0225(13) 0.0201(13) -0.0059(10) -0.0002(10) -0.0085(11)
C5 0.0220(13) 0.0272(14) 0.0227(13) -0.0036(11) -0.0002(11) -0.0135(11)
C4 0.0211(13) 0.0251(13) 0.0229(13) -0.0052(11) -0.0003(10) -0.0109(11)
C18 0.0243(13) 0.0279(14) 0.0233(13) -0.0057(11) 0.0014(11) -0.0139(11)
C17 0.0324(15) 0.0305(15) 0.0298(15) -0.0070(12) -0.0023(12) -0.0206(13)
C15 0.0251(13) 0.0261(14) 0.0249(13) -0.0077(11) 0.0004(11) -0.0126(11)
C6 0.0207(12) 0.0244(13) 0.0206(13) -0.0041(10) 0.0014(10) -0.0099(11)
C1 0.0280(14) 0.0241(13) 0.0299(15) -0.0067(11) -0.0017(12) -0.0155(12)
C7 0.0234(13) 0.0269(14) 0.0208(13) -0.0057(11) 0.0022(10) -0.0118(11)
C16 0.0341(15) 0.0278(14) 0.0306(15) -0.0101(12) -0.0020(12) -0.0171(12)
C2 0.0314(16) 0.0335(17) 0.0432(19) 0.0050(14) -0.0034(14) -0.0136(14)
C9 0.0409(19) 0.044(2) 0.0314(17) 0.0029(15) 0.0090(15) -0.0110(16)
C8 0.0297(16) 0.088(3) 0.0292(17) -0.0188(18) 0.0070(13) -0.0288(18)
C10 0.062(2) 0.054(2) 0.042(2) -0.0278(17) 0.0302(18) -0.039(2)
C21 0.0426(19) 0.059(2) 0.0258(16) -0.0080(15) 0.0048(14) -0.0140(17)
C22 0.061(2) 0.079(3) 0.036(2) -0.0155(19) 0.0088(18) -0.043(2)
C23 0.044(2) 0.091(4) 0.083(4) 0.043(3) -0.016(2) -0.030(2)
C24' 0.070(5) 0.051(4) 0.063(4) 0.004(3) -0.030(4) -0.034(4)
C24 0.040(6) 0.067(10) 0.034(6) 0.010(6) -0.003(5) -0.020(6)
 
_geom_special_details
;
 All esds (except the esd in the dihedral angle between two l.s. planes)
 are estimated using the full covariance matrix.  The cell esds are taken
 into account individually in the estimation of esds in distances, angles
 and torsion angles; correlations between esds in cell parameters are only
 used when they are defined by crystal symmetry.  An approximate (isotropic)
 treatment of cell esds is used for estimating esds involving l.s. planes.
;

loop_
 _geom_hbond_atom_site_label_D 
 _geom_hbond_atom_site_label_H 
 _geom_hbond_atom_site_label_A 
 _geom_hbond_distance_DH 
 _geom_hbond_distance_HA 
 _geom_hbond_distance_DA 
 _geom_hbond_angle_DHA 
 _geom_hbond_site_symmetry_A 
O4 H4 O3  0.82 1.92 2.740(3) 176.8 .
O5 H5A O4  0.82 1.97 2.761(4) 162.2 .
C20 H20 O2  0.93 2.42 3.178(3) 138.8 1_455
C18 H18 O2  0.93 2.55 3.462(3) 166.2 1_455
C15 H15 O5  0.93 2.54 3.413(4) 157.6 2_666
C2 H2B O5  0.96 2.57 3.473(4) 157.7 1_655
 
loop_
 _geom_bond_atom_site_label_1
 _geom_bond_atom_site_label_2
 _geom_bond_distance
 _geom_bond_site_symmetry_2
 _geom_bond_publ_flag
Co1 O1 1.9898(19) . ?
Co1 O1 2.0279(19) 2_676 ?
Co1 N1 2.057(2) 2_676 ?
Co1 N2 2.077(2) 2_676 ?
Co1 O2 2.164(2) . ?
Co1 O3 2.211(2) . ?
O1 C3 1.313(3) . ?
O1 Co1 2.0279(19) 2_676 ?
O3 C1 1.273(4) . ?
O2 C1 1.247(4) . ?
N2 C13 1.298(4) . ?
N2 C14 1.418(3) . ?
N2 Co1 2.077(2) 2_676 ?
N1 C20 1.286(4) . ?
N1 C19 1.423(3) . ?
N1 Co1 2.057(2) 2_676 ?
O4 C21 1.410(4) . ?
O4 H4 0.8200 . ?
O5 C23 1.410(5) . ?
O5 H5A 0.8200 . ?
C12 C11 1.407(4) . ?
C12 C3 1.423(4) . ?
C12 C13 1.456(4) . ?
C13 H13 0.9300 . ?
C20 C4 1.466(4) 2_676 ?
C20 H20 0.9300 . ?
C3 C4 1.420(4) . ?
C19 C18 1.398(4) . ?
C19 C14 1.402(4) . ?
C14 C15 1.397(4) . ?
C11 C6 1.392(4) . ?
C11 H11 0.9300 . ?
C5 C6 1.391(4) . ?
C5 C4 1.396(4) . ?
C5 H5 0.9300 . ?
C4 C20 1.465(4) 2_676 ?
C18 C17 1.386(4) . ?
C18 H18 0.9300 . ?
C17 C16 1.394(4) . ?
C17 H17 0.9300 . ?
C15 C16 1.381(4) . ?
C15 H15 0.9300 . ?
C6 C7 1.537(4) . ?
C1 C2 1.495(4) . ?
C7 C8 1.517(4) . ?
C7 C10 1.530(4) . ?
C7 C9 1.531(4) . ?
C16 H16 0.9300 . ?
C2 H2A 0.9600 . ?
C2 H2B 0.9600 . ?
C2 H2C 0.9600 . ?
C9 H9A 0.9600 . ?
C9 H9B 0.9600 . ?
C9 H9C 0.9600 . ?
C8 H8A 0.9600 . ?
C8 H8B 0.9600 . ?
C8 H8C 0.9600 . ?
C10 H10A 0.9600 . ?
C10 H10B 0.9600 . ?
C10 H10C 0.9600 . ?
C21 C22 1.494(6) . ?
C21 H21A 0.9700 . ?
C21 H21B 0.9700 . ?
C22 H22A 0.9600 . ?
C22 H22B 0.9600 . ?
C22 H22C 0.9600 . ?
C23 C24 1.323(12) . ?
C23 C24' 1.383(8) . ?
C23 H23 0.9300 . ?
C23 H23A 0.9300 . ?
C24' H24A 0.9600 . ?
C24' H24B 0.9600 . ?
C24' H24C 0.9600 . ?
C24 H24D 0.9600 . ?
C24 H24E 0.9600 . ?
C24 H24F 0.9600 . ?
 
loop_
 _geom_angle_atom_site_label_1
 _geom_angle_atom_site_label_2
 _geom_angle_atom_site_label_3
 _geom_angle
 _geom_angle_site_symmetry_1
 _geom_angle_site_symmetry_3
 _geom_angle_publ_flag
O1 Co1 O1 75.48(8) . 2_676 ?
O1 Co1 N1 87.24(9) . 2_676 ?
O1 Co1 N1 127.90(9) 2_676 2_676 ?
O1 Co1 N2 139.72(9) . 2_676 ?
O1 Co1 N2 83.10(8) 2_676 2_676 ?
N1 Co1 N2 79.52(9) 2_676 2_676 ?
O1 Co1 O2 95.00(8) . . ?
O1 Co1 O2 140.01(8) 2_676 . ?
N1 Co1 O2 89.36(8) 2_676 . ?
N2 Co1 O2 122.42(9) 2_676 . ?
O1 Co1 O3 124.65(8) . . ?
O1 Co1 O3 93.49(8) 2_676 . ?
N1 Co1 O3 134.80(8) 2_676 . ?
N2 Co1 O3 89.88(8) 2_676 . ?
O2 Co1 O3 59.80(8) . . ?
C3 O1 Co1 130.80(16) . . ?
C3 O1 Co1 120.75(16) . 2_676 ?
Co1 O1 Co1 104.52(8) . 2_676 ?
C1 O3 Co1 88.77(17) . . ?
C1 O2 Co1 91.57(17) . . ?
C13 N2 C14 124.0(2) . . ?
C13 N2 Co1 123.55(19) . 2_676 ?
C14 N2 Co1 112.37(17) . 2_676 ?
C20 N1 C19 122.1(2) . . ?
C20 N1 Co1 125.64(19) . 2_676 ?
C19 N1 Co1 112.18(17) . 2_676 ?
C21 O4 H4 109.5 . . ?
C23 O5 H5A 109.5 . . ?
C11 C12 C3 118.8(2) . . ?
C11 C12 C13 118.7(2) . . ?
C3 C12 C13 122.4(2) . . ?
N2 C13 C12 123.6(2) . . ?
N2 C13 H13 118.2 . . ?
C12 C13 H13 118.2 . . ?
N1 C20 C4 126.2(2) . 2_676 ?
N1 C20 H20 116.9 . . ?
C4 C20 H20 116.9 2_676 . ?
O1 C3 C4 120.9(2) . . ?
O1 C3 C12 120.2(2) . . ?
C4 C3 C12 119.0(2) . . ?
C18 C19 C14 120.3(2) . . ?
C18 C19 N1 123.7(2) . . ?
C14 C19 N1 116.1(2) . . ?
C15 C14 C19 119.3(2) . . ?
C15 C14 N2 125.0(2) . . ?
C19 C14 N2 115.7(2) . . ?
C6 C11 C12 123.1(3) . . ?
C6 C11 H11 118.5 . . ?
C12 C11 H11 118.5 . . ?
C6 C5 C4 123.7(2) . . ?
C6 C5 H5 118.2 . . ?
C4 C5 H5 118.2 . . ?
C5 C4 C3 118.9(3) . . ?
C5 C4 C20 117.4(2) . 2_676 ?
C3 C4 C20 123.3(2) . 2_676 ?
C17 C18 C19 119.4(3) . . ?
C17 C18 H18 120.3 . . ?
C19 C18 H18 120.3 . . ?
C18 C17 C16 120.5(3) . . ?
C18 C17 H17 119.8 . . ?
C16 C17 H17 119.8 . . ?
C16 C15 C14 120.2(3) . . ?
C16 C15 H15 119.9 . . ?
C14 C15 H15 119.9 . . ?
C5 C6 C11 116.5(2) . . ?
C5 C6 C7 120.0(2) . . ?
C11 C6 C7 123.4(2) . . ?
O2 C1 O3 119.8(3) . . ?
O2 C1 C2 119.7(3) . . ?
O3 C1 C2 120.4(3) . . ?
C8 C7 C10 108.5(3) . . ?
C8 C7 C9 108.6(3) . . ?
C10 C7 C9 108.1(3) . . ?
C8 C7 C6 110.9(2) . . ?
C10 C7 C6 112.3(2) . . ?
C9 C7 C6 108.4(2) . . ?
C15 C16 C17 120.2(3) . . ?
C15 C16 H16 119.9 . . ?
C17 C16 H16 119.9 . . ?
C1 C2 H2A 109.5 . . ?
C1 C2 H2B 109.5 . . ?
H2A C2 H2B 109.5 . . ?
C1 C2 H2C 109.5 . . ?
H2A C2 H2C 109.5 . . ?
H2B C2 H2C 109.5 . . ?
C7 C9 H9A 109.5 . . ?
C7 C9 H9B 109.5 . . ?
H9A C9 H9B 109.5 . . ?
C7 C9 H9C 109.5 . . ?
H9A C9 H9C 109.5 . . ?
H9B C9 H9C 109.5 . . ?
C7 C8 H8A 109.5 . . ?
C7 C8 H8B 109.5 . . ?
H8A C8 H8B 109.5 . . ?
C7 C8 H8C 109.5 . . ?
H8A C8 H8C 109.5 . . ?
H8B C8 H8C 109.5 . . ?
C7 C10 H10A 109.5 . . ?
C7 C10 H10B 109.5 . . ?
H10A C10 H10B 109.5 . . ?
C7 C10 H10C 109.5 . . ?
H10A C10 H10C 109.5 . . ?
H10B C10 H10C 109.5 . . ?
O4 C21 C22 112.2(3) . . ?
O4 C21 H21A 109.2 . . ?
C22 C21 H21A 109.2 . . ?
O4 C21 H21B 109.2 . . ?
C22 C21 H21B 109.2 . . ?
H21A C21 H21B 107.9 . . ?
C21 C22 H22A 109.5 . . ?
C21 C22 H22B 109.5 . . ?
H22A C22 H22B 109.5 . . ?
C21 C22 H22C 109.5 . . ?
H22A C22 H22C 109.5 . . ?
H22B C22 H22C 109.5 . . ?
C24 C23 O5 120.4(6) . . ?
C24' C23 O5 114.3(6) . . ?
C24' C23 H23 122.8 . . ?
O5 C23 H23 122.8 . . ?
C24 C23 H23A 119.8 . . ?
O5 C23 H23A 119.8 . . ?
C23 C24' H24A 109.5 . . ?
C23 C24' H24B 109.5 . . ?
H24A C24' H24B 109.5 . . ?
C23 C24' H24C 109.5 . . ?
H24A C24' H24C 109.5 . . ?
H24B C24' H24C 109.5 . . ?
C23 C24 H24D 109.5 . . ?
C23 C24 H24E 109.5 . . ?
H24D C24 H24E 109.5 . . ?
C23 C24 H24F 109.5 . . ?
H24D C24 H24F 109.5 . . ?
H24E C24 H24F 109.5 . . ?
 
_refine_diff_density_max    0.828
_refine_diff_density_min   -0.609
_refine_diff_density_rms    0.070

_shelx_res_file
;

    f.res created by SHELXL-2014/7

TITL f_a.res in P-1
REM Old TITL f in P-1
REM SHELXT solution in P-1
REM R1 0.120, Rweak 0.025, Alpha 0.069, Orientation as input
REM Formula found by SHELXT: C25 N4 O2 Co
CELL 1.54178 8.962 9.3819 16.2138 74.788 79.401 62.145
ZERR 15 0.0004 0.0005 0.0006 0.004 0.003 0.005
LATT 1
SFAC C H Co N O
UNIT 48 62 2 4 10

L.S. 4 0 22
PLAN  20
BOND $H
TEMP 100
list 4
fmap 2
acta
REM <olex2.extras>
REM <HklSrc "%.\\f.hkl">
REM </olex2.extras>

WGHT    0.071300    1.113200
FVAR       0.51888   0.66235
CO1   3    0.604147    1.018739    0.562504    11.00000    0.01939    0.02300 =
         0.01921   -0.00636    0.00190   -0.01215
O1    5    0.631194    0.943394    0.454481    11.00000    0.02362    0.03284 =
         0.02225   -0.01054    0.00422   -0.01702
O3    5    0.608301    0.866474    0.692568    11.00000    0.02552    0.02708 =
         0.02666   -0.00540    0.00090   -0.01023
O2    5    0.840463    0.821868    0.609837    11.00000    0.02407    0.03103 =
         0.03468   -0.00114   -0.00046   -0.01442
N2    4    0.528340    0.769615    0.387013    11.00000    0.02277    0.02306 =
         0.02079   -0.00586   -0.00046   -0.01171
N1    4    0.268538    0.846077    0.502693    11.00000    0.02092    0.02360 =
         0.02149   -0.00534    0.00025   -0.01225
O4    5    0.431687    0.733100    0.817300    11.00000    0.05631    0.06613 =
         0.02685   -0.00681    0.00596   -0.03658
AFIX 147
H4    2    0.481200    0.776384    0.779702    11.00000   -1.50000
AFIX   0

O5    5    0.247633    0.569429    0.810193    11.00000    0.04322    0.04959 =
         0.03828   -0.00610    0.00673   -0.02196
AFIX 147
H5A   2    0.292679    0.630889    0.802543    11.00000   -1.50000
AFIX   0

C12   1    0.769365    0.827756    0.331989    11.00000    0.02160    0.02101 =
         0.02203   -0.00403   -0.00190   -0.00889
C13   1    0.672583    0.734662    0.342483    11.00000    0.02479    0.02471 =
         0.02049   -0.00689    0.00038   -0.01054
AFIX  43
H13   2    0.716528    0.645238    0.315815    11.00000   -1.20000
AFIX   0
C20   1    0.178162    0.866984    0.573874    11.00000    0.01997    0.02501 =
         0.02546   -0.00483   -0.00019   -0.01202
AFIX  43
H20   2    0.123292    0.800271    0.595303    11.00000   -1.20000
AFIX   0
C3    1    0.746392    0.928112    0.389968    11.00000    0.01891    0.02493 =
         0.01894   -0.00562    0.00078   -0.01041
C19   1    0.298496    0.716400    0.462450    11.00000    0.02316    0.02079 =
         0.02284   -0.00366   -0.00372   -0.01059
C14   1    0.439599    0.672351    0.403197    11.00000    0.02581    0.02418 =
         0.01980   -0.00331   -0.00280   -0.01498
C11   1    0.893492    0.814325    0.263320    11.00000    0.02332    0.02247 =
         0.02005   -0.00586   -0.00015   -0.00854
AFIX  43
H11   2    0.911690    0.744515    0.227198    11.00000   -1.20000
AFIX   0
C5    1    0.963050    0.999239    0.304196    11.00000    0.02204    0.02720 =
         0.02273   -0.00361   -0.00016   -0.01347
AFIX  43
H5    2    1.025817    1.058565    0.294449    11.00000   -1.20000
AFIX   0
C4    1    0.846687    1.014140    0.375519    11.00000    0.02113    0.02507 =
         0.02292   -0.00520   -0.00032   -0.01088
C18   1    0.196779    0.634171    0.479408    11.00000    0.02434    0.02792 =
         0.02335   -0.00567    0.00144   -0.01390
AFIX  43
H18   2    0.099854    0.667124    0.516420    11.00000   -1.20000
AFIX   0
C17   1    0.241694    0.503133    0.440566    11.00000    0.03243    0.03047 =
         0.02981   -0.00695   -0.00233   -0.02062
AFIX  43
H17   2    0.175042    0.447396    0.452000    11.00000   -1.20000
AFIX   0
C15   1    0.483753    0.538670    0.365515    11.00000    0.02507    0.02612 =
         0.02486   -0.00772    0.00044   -0.01264
AFIX  43
H15   2    0.579229    0.506400    0.327538    11.00000   -1.20000
AFIX   0
C6    1    0.990345    0.900620    0.246903    11.00000    0.02068    0.02441 =
         0.02058   -0.00407    0.00142   -0.00994
C1    1    0.767293    0.783827    0.679104    11.00000    0.02796    0.02408 =
         0.02987   -0.00670   -0.00174   -0.01550
C7    1    1.114579    0.898924    0.167520    11.00000    0.02337    0.02689 =
         0.02084   -0.00568    0.00220   -0.01184
C16   1    0.386132    0.454278    0.384459    11.00000    0.03411    0.02776 =
         0.03058   -0.01011   -0.00204   -0.01707
AFIX  43
H16   2    0.416824    0.364588    0.359718    11.00000   -1.20000
AFIX   0
C2    1    0.866558    0.639723    0.745225    11.00000    0.03143    0.03349 =
         0.04319    0.00498   -0.00336   -0.01356
AFIX 137
H2A   2    0.805489    0.649372    0.800305    11.00000   -1.50000
H2B   2    0.974197    0.637364    0.746965    11.00000   -1.50000
H2C   2    0.883729    0.539897    0.730866    11.00000   -1.50000
AFIX   0
C9    1    1.041237    1.068402    0.108006    11.00000    0.04094    0.04440 =
         0.03142    0.00285    0.00895   -0.01104
AFIX 137
H9A   2    0.937038    1.088326    0.088493    11.00000   -1.50000
H9B   2    1.120371    1.071576    0.059644    11.00000   -1.50000
H9C   2    1.020303    1.151599    0.138552    11.00000   -1.50000
AFIX   0
C8    1    1.284787    0.865041    0.192590    11.00000    0.02972    0.08784 =
         0.02924   -0.01884    0.00699   -0.02880
AFIX 137
H8A   2    1.270925    0.950802    0.219378    11.00000   -1.50000
H8B   2    1.361100    0.861765    0.142314    11.00000   -1.50000
H8C   2    1.330072    0.761110    0.231945    11.00000   -1.50000
AFIX   0
C10   1    1.142180    0.769996    0.117599    11.00000    0.06151    0.05359 =
         0.04229   -0.02783    0.03021   -0.03903
AFIX 137
H10A  2    1.191715    0.662205    0.153217    11.00000   -1.50000
H10B  2    1.216630    0.776357    0.067470    11.00000   -1.50000
H10C  2    1.035516    0.790515    0.100779    11.00000   -1.50000
AFIX   0

C21   1    0.471534    0.728925    0.898367    11.00000    0.04260    0.05896 =
         0.02577   -0.00799    0.00482   -0.01399
AFIX  23
H21A  2    0.590342    0.655090    0.905488    11.00000   -1.20000
H21B  2    0.405861    0.685651    0.942606    11.00000   -1.20000
AFIX   0
C22   1    0.436242    0.895307    0.909319    11.00000    0.06050    0.07858 =
         0.03612   -0.01546    0.00884   -0.04325
AFIX 137
H22A  2    0.503484    0.937290    0.866699    11.00000   -1.50000
H22B  2    0.464064    0.887009    0.965349    11.00000   -1.50000
H22C  2    0.318497    0.968544    0.902947    11.00000   -1.50000
AFIX   0

C23   1    0.277834    0.468018    0.892593    11.00000    0.04408    0.09097 =
         0.08304    0.04263   -0.01630   -0.03046
PART 1
AFIX  43
H23   2    0.333445    0.479013    0.931912    21.00000   -1.20000
AFIX  43
PART 0
PART 2
H23A  2    0.388027    0.406525    0.909242   -21.00000   -1.20000
AFIX   0
PART 0
PART 1
C24'  1    0.217751    0.350813    0.909988    21.00000    0.06977    0.05113 =
         0.06324    0.00415   -0.03030   -0.03395
AFIX 137
H24A  2    0.097401    0.404471    0.906123    21.00000   -1.50000
H24B  2    0.243701    0.286355    0.966733    21.00000   -1.50000
H24C  2    0.270452    0.280270    0.869181    21.00000   -1.50000
AFIX   0
PART 0
PART 2
C24   1    0.150496    0.459777    0.946352   -21.00000    0.03957    0.06664 =
         0.03398    0.00989   -0.00252   -0.01981
AFIX 137
H24D  2    0.115129    0.537428    0.982797   -21.00000   -1.50000
H24E  2    0.186199    0.350639    0.980743   -21.00000   -1.50000
H24F  2    0.057732    0.485284    0.914535   -21.00000   -1.50000
AFIX   0
HKLF 4

REM  f_a.res in P-1
REM R1 =  0.0489 for    4086 Fo > 4sig(Fo)  and  0.0537 for all    4425 data
REM    308 parameters refined using      0 restraints

END

WGHT      0.0713      1.1132

REM Highest difference peak  0.828,  deepest hole -0.609,  1-sigma level  0.070
Q1    1   0.5933  0.9993  0.6246  11.00000  0.05    0.83
Q2    1   0.6171  1.0421  0.5001  11.00000  0.05    0.79
Q3    1   0.2777  0.4017  0.8647  11.00000  0.05    0.55
Q4    1   1.2225  0.7052  0.1586  11.00000  0.05    0.52
Q5    1   1.0092  1.0027  0.0960  11.00000  0.05    0.44
Q6    1   0.5324  1.1322  0.5486  11.00000  0.05    0.42
Q7    1   0.6446  0.9251  0.5031  11.00000  0.05    0.40
Q8    1   1.0556  0.8988  0.2106  11.00000  0.05    0.39
Q9    1   0.2000  0.5575  0.9526  11.00000  0.05    0.35
Q10   1   0.8353  0.8189  0.3063  11.00000  0.05    0.31
Q11   1   1.2227  0.9788  0.1717  11.00000  0.05    0.31
Q12   1   0.6723  0.8943  0.5777  11.00000  0.05    0.30
Q13   1   0.5419  0.7376  0.4477  11.00000  0.05    0.29
Q14   1   0.5862  0.8453  0.7554  11.00000  0.05    0.29
Q15   1   0.2754  0.3180  0.8426  11.00000  0.05    0.26
Q16   1   0.7631  0.8630  0.3653  11.00000  0.05    0.25
Q17   1   0.4154  0.9427  0.3318  11.00000  0.05    0.25
Q18   1   0.8347  0.8342  0.5584  11.00000  0.05    0.24
Q19   1   0.4919  0.8381  0.3916  11.00000  0.05    0.24
Q20   1   1.3062  0.8800  0.2440  11.00000  0.05    0.24
;
_shelx_res_checksum   55775

_shelx_hkl_file
;
   0   0   2   75.52    2.82
   0   0   3  314.82   10.74
   0   0   4 1145.71   37.86
   0   0   5   10.21    1.12
   0   0   6  364.80   12.85
   0   0   7   41.39    2.49
   0   0  11  163.23    6.25
   0   0  11  187.99    6.46
   0   0 -11  180.07    6.68
   0   0  11  175.16    6.50
   0   0  12    0.48    1.50
   0   0  12    0.55    1.18
   0   0  12    0.50    1.46
   0   0 -12    0.45    1.71
   0   0  13    2.99    1.35
   0   0  13    3.21    1.76
   0   0  13    3.86    1.60
   0   0 -13    1.56    1.94
   0   0  14  117.36    4.78
   0   0 -14  127.04    5.38
   0   0  14  130.52    5.05
   0   0  14  130.50    5.17
   0   0 -15   70.29    3.77
   0   0  15   75.44    3.52
   0   0  15   76.96    3.70
   0   0  16  211.28    7.78
   0   0  17  103.71    4.26
   0   0  18   43.24    2.21
   0   0  19    9.52    0.95
   0  -1  18    7.75    1.19
   0  -1  17   11.98    1.68
   0   1 -17   12.26    1.67
   0   1 -16   24.76    2.39
   0  -1  16   23.58    2.19
   0   1 -15  124.77    5.41
   0   1 -14   37.89    3.00
   0  -1  14   38.70    2.58
   0   1 -13    7.71    2.22
   0   1 -12    4.56    2.07
   0   1 -12    6.15    2.02
   0  -1  12    5.74    2.23
   0   1 -11   18.01    1.82
   0   1 -11   18.90    2.40
   0   1 -11   18.17    2.13
   0  -1   4   35.56    1.96
   0  -1   4   35.73    1.59
   0  -1   3  122.34    4.46
   0  -1   3  112.86    4.09
   0  -1   2  409.27   13.37
   0  -1   2  389.15   13.40
   0   1  -1 1153.51   37.57
   0   1   0 1972.22   64.02
   0  -1   0 1964.87   64.01
   0   1   1  628.86   20.79
   0   1   1  634.63   20.73
   0  -1  -1  641.92   20.82
   0  -1  -2   20.65    0.85
   0  -1  -3   60.69    2.10
   0   1   4   99.54    3.59
   0  -1  -4   90.91    3.09
   0   1   5    4.25    0.86
   0   1   6  260.86    9.32
   0   1   7  464.83   16.09
   0   1   8  456.34   15.98
   0   1  11   14.82    1.45
   0   1  11   15.70    1.43
   0   1  11   15.49    1.62
   0   1  12    1.34    1.29
   0   1  12    1.84    1.46
   0   1  12    0.26    1.33
   0   1  13    5.13    1.69
   0   1  13    3.70    1.49
   0   1  13    4.38    1.50
   0   1  13    5.22    1.94
   0   1  14    9.66    1.65
   0   1  14    9.30    1.92
   0   1  14    8.25    1.68
   0   1  15   90.56    3.90
   0   1  15   92.83    3.94
   0   1  15   92.54    4.10
   0   1  16  197.52    7.31
   0   1  17  166.99    6.22
   0   1  18   92.78    3.69
   0   1  19    2.54    0.87
   0  -2  18    2.75    0.78
   0   2 -17   23.72    1.75
   0  -2  17   24.56    1.67
   0   2 -16   26.25    2.32
   0  -2  16   24.59    2.02
   0   2 -15   32.77    2.88
   0  -2  15   34.05    2.43
   0   2 -14   89.91    4.54
   0  -2  14   92.31    4.17
   0  -2  13    3.04    2.00
   0   2 -13    5.34    2.50
   0  -2  13    4.60    1.76
   0   2 -12  229.41    8.66
   0   2 -12  224.39    9.70
   0  -2  12  237.14    8.52
   0   2 -12  249.45    9.14
   0  -2  12  241.48    8.72
   0   2 -11  293.15   10.82
   0   2 -11  303.68   11.89
   0  -2  11  303.99   10.66
   0   2 -11  318.02   11.26
   0  -2  11  307.18   10.82
   0   2 -10   53.94    2.97
   0   2 -10   56.87    3.66
   0  -2  10   55.04    3.89
   0  -2  10   55.86    2.67
   0   2 -10   53.94    3.30
   0  -2  10   50.55    2.81
   0  -2   9   45.30    2.30
   0  -2   9   47.03    2.43
   0   2  -8  241.31    9.09
   0   2  -7   83.34    3.80
   0   2  -6  462.62   15.92
   0   2  -5    7.02    0.96
   0   2  -4  408.54   13.75
   0   2  -3  348.09   11.65
   0   2  -2  187.01    6.33
   0  -2   1  851.74   28.56
   0  -2   1  877.82   28.40
   0   2   0  210.60    7.24
   0  -2   0  227.98    7.31
   0   2   1   53.99    2.01
   0  -2  -1   50.33    1.80
   0  -2  -2  754.22   24.63
   0   2   2  759.70   24.66
   0   2   3 1101.42   35.90
   0   2   4  570.72   18.94
   0   2   5  245.48    8.55
   0   2   6   75.83    3.19
   0   2   7  511.34   17.45
   0   2   8  247.51    9.05
   0   2  11    2.13    1.33
   0   2  11    1.75    1.37
   0   2  12    2.83    1.48
   0   2  12    4.31    1.56
   0   2  12    3.08    1.27
   0   2  13    4.67    1.66
   0   2  13    4.76    1.72
   0   2  13    3.88    1.40
   0   2  14  107.52    4.50
   0   2  14  109.51    4.30
   0   2  14  109.42    4.53
   0   2  15  586.32   19.77
   0   2  15  581.05   19.61
   0   2  15  586.62   19.77
   0   2  16  303.31   10.64
   0   2  16  304.00   10.65
   0   2  17   71.37    3.16
   0   2  18   19.08    2.10
   0   2  18   15.91    1.43
   0   2  19    0.98    0.72
   0   2  19    1.85    1.20
   0   2  19    3.39    1.35
   0  -3  17    3.59    0.83
   0  -3  16    5.94    1.26
   0   3 -16    6.64    1.65
   0  -3  15    5.06    1.57
   0   3 -15    3.47    2.08
   0  -3  14    4.28    1.76
   0   3 -14    4.27    2.39
   0  -3  13    2.62    1.82
   0   3 -13    4.11    2.62
   0   3 -12   27.99    2.47
   0   3 -12   26.84    3.06
   0  -3  12   20.67    2.25
   0   3 -11  146.88    5.89
   0   3 -11  141.38    6.90
   0  -3  11  139.92    5.46
   0   3 -11  144.44    6.34
   0  -3  11  136.66    5.62
   0   3 -10   62.97    3.70
   0   3 -10   71.16    4.45
   0  -3  10   64.74    4.34
   0  -3  10   68.86    3.12
   0  -3  10   63.28    3.27
   0   3  -9   99.57    5.00
   0  -3   9  111.38    5.78
   0   3  -9  120.32    5.86
   0  -3   9  117.29    4.46
   0  -3   9  110.52    4.54
   0  -3   8  119.18    5.70
   0   3  -8  125.85    5.75
   0  -3   8  113.73    4.35
   0  -3   8  110.58    4.45
   0  -3   7   23.24    2.52
   0  -3   6   63.05    3.65
   0  -3   5    2.54    1.06
   0  -3   5    2.30    1.35
   0  -3   4  346.07   12.38
   0  -3   3  211.39    7.71
   0  -3   3  199.99    7.53
   0  -3   2  264.45    9.39
   0  -3   2  276.86    9.74
   0   3  -1   57.10    2.64
   0  -3   1   52.66    2.24
   0  -3   0   12.06    0.74
   0   3   0   12.34    1.09
   0  -3  -1  117.60    4.03
   0  -3  -2  344.67    9.56
   0   3   2  239.65    8.38
   0  -3  -3  169.32    6.65
   0   3   4   98.34    3.23
   0   3   4   91.74    3.17
   0   3   5   99.94    3.58
   0  -3  -6  280.33   10.26
   0   3   6  253.46    8.86
   0  -3  -7  597.09   21.46
   0  -3  -8  162.84    7.70
   0  -3  -9  174.96    8.45
   0  -3 -10  147.43    7.88
   0  -3 -11    2.58    3.08
   0  -3 -12    2.15    3.22
   0   3  12    4.16    1.66
   0   3  12    3.93    1.52
   0  -3 -13    4.70    3.29
   0   3  13    3.54    1.67
   0   3  13    4.84    1.79
   0   3  14   98.45    4.31
   0   3  14   95.30    4.16
   0   3  15   74.82    3.64
   0   3  15   74.75    3.43
   0   3  16    7.61    1.55
   0   3  17    6.12    1.27
   0   3  17    8.21    2.43
   0   3  18    2.63    1.88
   0   3  18    2.59    1.78
   0   3  19    0.92    1.25
   0   3  19    0.19    1.23
   0   4 -16    3.77    1.07
   0  -4  15    4.65    1.08
   0   4 -15    4.43    1.64
   0  -4  14    5.08    1.38
   0   4 -14    4.58    2.07
   0  -4  13    2.26    1.54
   0   4 -13    2.20    2.39
   0   4 -12   20.99    2.32
   0   4 -12   18.41    2.99
   0  -4  12   15.90    1.97
   0   4 -11   68.00    3.70
   0   4 -11   63.02    4.18
   0  -4  11   61.50    3.25
   0   4 -10   58.62    3.77
   0   4 -10   54.08    4.21
   0   4 -10   58.13    4.06
   0  -4  10   54.95    3.02
   0   4  -9  220.58    9.48
   0   4  -9  208.51    8.52
   0  -4   9  217.01    7.88
   0   4  -8  160.33    7.00
   0  -4   8  178.10    7.74
   0   4  -8  172.87    6.91
   0  -4   8  167.68    6.34
   0  -4   7    5.44    1.32
   0   4  -7    4.86    2.01
   0   4  -7    2.14    2.19
   0   4  -7    6.61    2.51
   0  -4   7    5.17    2.03
   0   4  -6   31.96    3.15
   0   4  -6   27.41    2.38
   0  -4   6   30.25    2.78
   0  -4   5    1.92    1.58
   0   4  -5    1.46    2.12
   0   4  -4   77.66    4.31
   0  -4   4   73.31    3.70
   0   4  -3   59.52    3.58
   0  -4   3   61.92    2.97
   0  -4   3   56.46    3.27
   0  -4   2  977.62   33.26
   0   4  -2  978.31   33.92
   0  -4   2 1071.19   33.93
   0   4  -1  474.64   15.51
   0  -4   1  424.00   14.76
   0   4   0  194.66    6.90
   0  -4   0  174.11    6.21
   0   4   1   67.10    2.84
   0  -4  -1   56.68    2.18
   0  -4  -2  107.42    4.98
   0   4   2  105.44    4.15
   0  -4  -3  290.44   10.92
   0  -4  -4 2020.78   67.22
   0  -4  -5  410.84   15.11
   0  -4  -8   49.14    4.19
   0  -4  -9  155.90    7.84
   0   4   9  141.27    5.60
   0  -4 -10   81.13    6.00
   0   4  10   86.47    3.89
   0  -4 -11   70.39    5.89
   0   4  11   82.52    3.83
   0  -4 -12  204.15   11.10
   0   4  12  242.42    8.68
   0  -4 -13   10.68    3.75
   0   4  13    9.13    2.16
   0   4  14   74.13    4.61
   0   4  15  119.66    5.82
   0   4  15  125.08    5.67
   0   4  16  135.42    5.97
   0   4  16  133.80    5.76
   0   4  17   54.05    3.34
   0   4  17   50.68    3.11
   0   4  18  122.69    4.73
   0   4  18  110.04    4.54
   0   4  19    3.72    1.15
   0   4  19    2.55    1.01
   0  -5  14    2.20    0.75
   0   5 -14    1.44    1.50
   0   5 -13   26.70    2.40
   0  -5  13   22.21    1.49
   0   5 -12   15.90    1.93
   0  -5  12   11.47    1.44
   0   5 -11   15.55    2.40
   0  -5  11   14.23    1.62
   0   5 -10   33.83    3.14
   0  -5  10   32.28    2.15
   0   5  -9    2.97    2.94
   0  -5   9    5.57    1.60
   0   5  -8   18.82    3.14
   0   5  -8   18.15    3.08
   0   5  -8   17.97    2.62
   0  -5   8   16.76    1.83
   0   5  -7   23.66    3.09
   0   5  -7   31.80    3.69
   0   5  -7   26.28    2.82
   0   5  -6   13.08    2.67
   0   5  -6   15.08    3.12
   0   5  -6   15.96    2.37
   0   5  -5   43.42    3.11
   0   5  -5   44.69    3.88
   0   5  -5   47.92    2.90
   0  -5   5   39.81    2.63
   0   5  -4   38.32    2.61
   0   5  -4   38.73    3.58
   0  -5   4   32.80    2.24
   0   5  -3   51.05    3.75
   0  -5   3   50.23    3.41
   0  -5   3   46.75    2.45
   0  -5   2  341.28   12.79
   0   5  -2  339.33   12.90
   0   5  -1  302.64   11.58
   0  -5   1  315.95   11.80
   0   5   0   45.72    2.83
   0  -5  -1   74.24    4.57
   0   5   1   82.50    3.79
   0  -5  -2  318.42   12.38
   0  -5  -3  434.03   16.10
   0  -5  -4   41.38    3.44
   0  -5  -5  207.40    8.79
   0  -5  -6  158.95    7.50
   0   5   7   41.80    2.65
   0   5   7   40.05    2.55
   0   5   8   23.22    1.80
   0   5   8   25.59    2.37
   0   5   8   22.49    1.94
   0   5   8   25.30    2.32
   0  -5  -9   67.50    5.34
   0   5   9   54.38    3.16
   0   5   9   69.71    3.76
   0   5   9   65.56    3.57
   0  -5 -10   19.42    3.92
   0   5  10   17.51    2.24
   0   5  10   16.83    2.63
   0  -5 -11   55.38    5.44
   0   5  11   56.14    3.31
   0   5  11   51.82    3.71
   0  -5 -12    2.03    3.50
   0   5  12    5.53    2.23
   0   5  12    2.30    2.71
   0   5  13  137.46    6.57
   0   5  13  143.96    6.39
   0   5  14  147.32    6.73
   0   5  14  151.14    6.53
   0   5  15   20.35    3.28
   0   5  15   21.41    2.80
   0   5  16   92.02    4.56
   0   5  16   85.89    4.22
   0   5  17   65.58    3.36
   0   5  17   56.48    3.03
   0   5  18   12.71    1.68
   0   5  18   11.12    1.40
   0   6 -12    4.85    1.73
   0   6 -12    6.70    1.30
   0   6 -11   11.90    1.84
   0   6 -11    7.06    1.24
   0   6 -11   10.72    2.24
   0   6 -10   17.78    1.77
   0   6 -10   14.37    2.63
   0   6 -10   18.64    2.44
   0   6  -9   62.89    3.98
   0   6  -9   64.68    4.11
   0   6  -8   31.63    3.65
   0   6  -7   18.07    2.71
   0   6  -7   17.09    3.27
   0   6  -6    4.11    2.44
   0   6  -6    0.70    2.91
   0   6  -5   69.69    3.93
   0   6  -5   68.94    5.00
   0   6  -5   70.63    4.25
   0   6  -4  125.75    5.34
   0   6  -4  121.36    5.54
   0   6  -4  107.89    6.44
   0   6  -3   41.14    2.85
   0  -6   3   39.18    2.52
   0   6  -3   42.56    3.78
   0   6  -2  171.78    6.61
   0  -6   2  168.08    7.68
   0   6  -2  182.10    6.84
   0   6  -2  170.18    7.81
   0  -6   2  165.69    6.40
   0   6  -1  359.92   12.97
   0   6  -1  386.10   13.09
   0   6  -1  365.24   14.02
   0  -6   1  378.44   14.35
   0  -6   1  365.77   12.77
   0   6  -1  379.78   12.85
   0   6   0   97.51    4.34
   0  -6   0  105.04    5.56
   0   6   0   99.55    4.31
   0  -6   0   99.46    3.98
   0   6   1  193.06    7.30
   0   6   1  195.38    7.36
   0   6   1  199.78    7.36
   0   6   2    7.39    1.65
   0   6   2    7.02    1.88
   0   6   2    8.07    1.83
   0   6   3  218.50    8.17
   0   6   3  224.47    8.37
   0   6   3  231.89    8.33
   0   6   4   31.47    2.19
   0  -6  -4   33.81    3.56
   0   6   4   33.76    2.53
   0   6   4   35.26    2.45
   0   6   5  102.00    4.37
   0  -6  -5  109.09    6.05
   0   6   5  109.20    4.72
   0   6   5  107.67    4.60
   0   6   6  254.77    9.29
   0  -6  -6  261.02   11.14
   0   6   6  265.04    9.58
   0   6   6  260.96    9.48
   0   6   7  145.04    5.78
   0  -6  -7  140.84    7.51
   0   6   7  156.48    6.21
   0   6   7  150.24    6.08
   0   6   8   29.67    2.29
   0  -6  -8   29.18    3.88
   0   6   8   33.95    2.94
   0   6   8   30.95    2.74
   0  -6  -9   16.88    3.50
   0   6   9   19.82    2.10
   0   6   9   22.24    2.89
   0   6   9   20.31    2.66
   0  -6 -10    1.82    3.07
   0   6  10    0.74    2.78
   0   6  10    1.79    2.45
   0   6  11    9.58    3.03
   0   6  11    9.52    2.84
   0   6  12   29.11    3.25
   0   6  13   32.01    3.29
   0   6  14  128.15    5.73
   0   6  15   67.73    3.97
   0   6  15   60.64    3.56
   0   6  16   52.79    3.15
   0   6  16   44.52    2.74
   0   6  17   34.76    2.23
   0   6  17   31.05    1.94
   0   6  18    5.35    1.03
   0   7 -11   24.52    1.66
   0   7 -10   23.26    1.54
   0   7 -10   29.44    1.93
   0   7 -10   26.07    2.06
   0   7  -9   49.25    2.42
   0   7  -9   44.95    2.90
   0   7  -9   46.05    2.95
   0   7  -8   47.69    2.63
   0   7  -8   42.31    3.40
   0   7  -8   42.64    3.15
   0   7  -7   -5.85    3.24
   0   7  -6  103.64    5.49
   0   7  -6  103.48    4.88
   0   7  -5   31.81    3.66
   0   7  -5   25.32    2.92
   0   7  -4   14.31    2.67
   0   7  -3   56.53    3.64
   0   7  -2   37.99    3.31
   0   7  -2   35.16    2.99
   0   7  -1   85.05    4.07
   0   7  -1   83.94    4.24
   0  -7   1   69.80    3.57
   0   7  -1   80.54    3.81
   0  -7   0   39.40    3.82
   0   7   0   45.12    3.19
   0   7   0   46.16    3.11
   0   7   0   44.09    2.82
   0   7   1   15.10    2.37
   0  -7  -1   15.44    3.10
   0   7   1   14.76    2.45
   0   7   1   14.54    2.25
   0   7   2    3.14    2.01
   0  -7  -2    4.07    2.70
   0   7   2    4.40    2.26
   0   7   3   12.73    2.22
   0   7   3   13.59    2.47
   0   7   3   17.49    2.13
   0   7   3   17.39    2.40
   0   7   4   11.99    2.14
   0   7   4   14.44    2.43
   0   7   4   13.84    2.37
   0   7   5  144.72    6.00
   0  -7  -5  151.78    7.92
   0   7   5  152.13    6.26
   0   7   5  153.10    6.17
   0   7   6   38.91    2.79
   0  -7  -6   42.11    4.29
   0   7   6   45.35    3.28
   0   7   6   43.71    3.06
   0   7   7   82.74    4.06
   0  -7  -7   84.10    5.77
   0   7   7   88.02    4.53
   0   7   7   88.66    4.33
   0   7   8  150.42    6.18
   0   7   8  159.23    6.70
   0   7   8  159.23    6.50
   0   7   9   10.38    2.02
   0   7   9    9.63    2.92
   0   7   9   10.94    2.67
   0   7  10   38.59    3.57
   0   7  10   35.52    3.32
   0   7  11   32.99    3.64
   0   7  11   37.03    3.35
   0   7  12   69.45    4.56
   0   7  12   64.59    4.17
   0   7  13   62.36    4.12
   0   7  13   58.20    3.75
   0   7  14   78.61    3.89
   0   7  15   35.68    2.39
   0   7  16   34.33    1.93
   0   7  17    1.13    1.00
   0   8  -8    4.38    1.10
   0   8  -8    6.29    1.26
   0   8  -7    8.15    1.44
   0   8  -7    6.39    1.59
   0   8  -7    5.69    2.04
   0   8  -6   33.25    2.22
   0   8  -6   27.30    2.33
   0   8  -6   24.68    2.90
   0   8  -5   46.93    3.60
   0   8  -5   44.33    2.97
   0   8  -4   21.13    2.44
   0   8  -3   21.23    2.74
   0   8  -3   17.64    2.47
   0   8  -2   47.86    3.43
   0   8  -2   42.73    3.70
   0   8  -2   47.12    3.25
   0   8  -1   12.70    2.87
   0   8  -1   14.75    2.69
   0   8  -1    7.02    2.05
   0   8   0   45.93    3.42
   0   8   0   42.18    3.24
   0   8   0   41.05    3.07
   0   8   0   38.75    2.86
   0   8   1   25.70    2.95
   0   8   1   24.19    2.72
   0   8   1   28.28    2.71
   0   8   1   24.98    2.63
   0   8   2   12.26    2.56
   0   8   2   14.43    2.31
   0   8   2   11.92    2.54
   0   8   2   13.04    2.51
   0   8   3    4.19    2.32
   0   8   3    2.22    1.92
   0   8   3    2.39    2.43
   0   8   3    2.95    2.56
   0   8   4    4.80    2.32
   0   8   4    4.24    2.45
   0   8   4    8.97    2.76
   0   8   5   23.22    2.64
   0   8   5   22.81    2.91
   0   8   5   30.47    3.33
   0   8   5   30.47    2.88
   0   8   6   68.77    3.90
   0   8   6   79.11    4.17
   0   8   6   80.07    4.60
   0   8   6   79.70    4.10
   0   8   7  139.13    6.08
   0   8   7  161.43    6.45
   0   8   7  155.81    6.32
   0   8   8  124.78    5.47
   0   8   8  130.52    5.76
   0   8   8  124.62    5.31
   0   8   9   21.61    2.92
   0   8   9   25.54    3.22
   0   8   9   17.87    2.69
   0   8  10   28.96    3.05
   0   8  10   26.88    2.81
   0   8  10   35.42    3.18
   0   8  11   42.84    3.35
   0   8  11   43.08    3.20
   0   8  12   34.43    3.03
   0   8  12   35.28    2.74
   0   8  13   42.75    2.91
   0   8  13   47.71    2.44
   0   8  13   41.93    2.67
   0   8  14   38.25    2.45
   0   8  14   39.17    2.19
   0   8  15   67.62    2.89
   0   9  -6   -0.06    0.78
   0   9  -4    2.67    1.39
   0   9  -3   21.92    2.44
   0   9  -3   19.55    1.94
   0   9  -2    4.91    1.81
   0   9  -2    5.38    2.33
   0   9  -1    3.88    1.89
   0   9  -1    3.69    1.67
   0   9  -1    1.37    2.34
   0   9   0   11.87    2.00
   0   9   0   12.40    2.60
   0   9   0   11.22    1.90
   0   9   1   -0.64    2.36
   0   9   1    1.31    1.79
   0   9   1   -1.21    1.86
   0   9   2   14.58    2.57
   0   9   2   13.85    1.91
   0   9   2   17.31    2.13
   0   9   2   11.65    2.18
   0   9   3  101.52    4.63
   0   9   3   96.37    4.27
   0   9   3   96.17    4.43
   0   9   4   70.70    3.78
   0   9   4   69.54    3.52
   0   9   4   70.89    3.80
   0   9   5   45.82    3.02
   0   9   5   43.91    2.86
   0   9   5   42.88    3.24
   0   9   6   32.09    2.63
   0   9   6   32.29    2.62
   0   9   6   34.83    3.11
   0   9   7   38.94    2.72
   0   9   7   44.28    2.84
   0   9   8   29.07    2.56
   0   9   9    7.36    2.05
   0   9   9    8.19    2.45
   0   9  10   16.21    2.15
   0   9  10   23.05    2.42
   0   9  11    9.33    1.79
   0   9  11   14.16    1.91
   0   9  12   18.89    1.73
   0   9  12   18.79    1.59
   0  10   1    1.86    1.33
   0  10   2   -0.08    1.48
   0  10   3   18.07    1.82
   0  10   3   14.41    1.44
   0  10   4   21.40    1.85
   0  10   4   22.70    1.77
   0  10   5   15.44    1.70
   0  10   6   12.31    1.74
   0  10   7   -0.58    1.52
  -1   9  10    2.53    1.32
  -1   9  10    3.20    1.33
  -1   9   9    4.74    1.51
  -1   9   9    1.95    1.84
  -1   9   8    6.89    1.67
  -1   9   8    2.05    2.10
  -1   9   7    6.65    1.76
  -1   9   6   29.78    2.25
  -1   9   6   27.28    2.70
  -1   9   5  106.15    4.39
  -1   9   5  106.88    4.75
  -1   9   4   69.13    3.15
  -1   9   4   65.35    3.42
  -1   9   3    2.12    1.97
  -1   9   3    4.60    1.78
  -1   9   3    2.15    1.94
  -1   9   2   25.64    2.40
  -1   9   2   23.21    1.73
  -1   9   2   25.10    2.12
  -1   9   1   66.64    3.42
  -1   9   1   60.67    2.91
  -1   9   1   71.25    3.21
  -1   9   1   60.94    2.97
  -1   9   0   33.04    2.20
  -1   9   0   37.79    2.58
  -1   9   0   39.52    2.34
  -1   9  -1   63.21    2.97
  -1   9  -1   63.07    3.28
  -1   9  -1   62.90    2.94
  -1   9  -2   45.34    2.40
  -1   9  -2   48.63    2.68
  -1   9  -3    3.16    1.36
  -1   9  -3    2.44    1.14
  -1   9  -4    4.35    0.92
  -1   8  13   13.22    1.46
  -1   8  12    2.20    1.61
  -1   8  12   -1.28    1.49
  -1   8  11   -0.02    2.08
  -1   8  11   -0.63    1.83
  -1   8  11   -2.74    1.95
  -1   8  10    5.23    2.29
  -1   8  10    2.17    2.31
  -1   8  10    5.13    2.09
  -1   8   9   15.13    2.66
  -1   8   9   16.96    2.86
  -1   8   9   17.64    2.43
  -1   8   8   19.94    2.82
  -1   8   8   27.05    2.67
  -1   8   8   21.37    3.21
  -1   8   7    2.19    2.55
  -1   8   7   12.10    2.42
  -1   8   7    5.67    3.11
  -1   8   6   16.77    2.68
  -1   8   6   20.74    2.65
  -1   8   5    5.42    2.25
  -1   8   5    4.11    2.53
  -1   8   5    3.68    2.95
  -1   8   4    2.97    2.33
  -1   8   4    2.01    2.37
  -1   8   4    0.57    2.76
  -1   8   3    2.49    2.33
  -1   8   3   -1.17    1.83
  -1   8   3    1.25    2.35
  -1   8   3   -0.46    2.55
  -1   8   2   14.23    2.61
  -1   8   2   17.20    2.56
  -1   8   2   13.10    2.16
  -1   8   2   11.12    2.61
  -1   8   1   43.81    3.36
  -1   8   1   47.86    3.18
  -1   8   1   39.92    3.01
  -1   8   1   41.33    3.09
  -1   8   0   80.24    4.30
  -1   8   0   82.30    4.02
  -1   8   0   72.58    4.01
  -1   8   0   77.32    3.85
  -1   8  -1   16.65    2.89
  -1   8  -1   15.17    2.56
  -1   8  -1   15.54    2.10
  -1   8  -2   29.20    3.14
  -1   8  -2   28.85    2.74
  -1   8  -2   30.25    2.82
  -1   8  -3   38.01    2.82
  -1   8  -3   37.17    3.24
  -1   8  -3   39.66    2.95
  -1   8  -4    3.33    1.99
  -1   8  -4   -3.69    2.70
  -1   8  -5    2.22    1.67
  -1   8  -5   -4.25    2.30
  -1   8  -6   22.34    2.16
  -1   8  -6   22.68    1.79
  -1   8  -7    9.52    1.22
  -1   7  15   36.18    2.19
  -1   7  15   33.45    1.97
  -1   7  14   29.75    2.45
  -1   7  14   27.62    2.20
  -1   7  13   12.91    2.53
  -1   7  13   14.84    2.27
  -1   7  12   21.78    2.71
  -1   7  12   27.62    2.33
  -1   7  11    5.54    2.33
  -1   7  11    2.72    2.54
  -1   7  10    2.53    2.65
  -1   7  10    5.85    2.65
  -1   7   9   41.99    3.67
  -1   7   9   39.65    3.38
  -1   7   9   45.09    3.64
  -1   7   8   55.86    3.96
  -1   7   8   60.10    3.82
  -1   7   8   61.47    4.12
  -1   7   7   47.54    3.63
  -1   7   7   49.70    3.45
  -1   7   7   52.22    3.91
  -1   7   6   23.68    2.47
  -1   7   6   26.27    3.08
  -1   7   6   28.35    2.90
  -1   7   6   28.94    3.41
  -1   7   5    6.15    2.14
  -1   7   5    8.22    2.66
  -1   7   5   11.34    2.51
  -1   7   4    1.63    2.06
  -1   7   4   -1.43    1.79
  -1   7   4   -0.49    2.58
  -1   7   4    1.54    2.60
  -1   7   4    1.70    2.31
  -1   7   3    1.28    2.16
  -1   7   3   -0.46    2.60
  -1   7   3    0.57    1.82
  -1   7   3    4.94    2.63
  -1   7   2   14.75    2.51
  -1   7   2   16.30    2.32
  -1   7   2   12.79    2.68
  -1   7   2   13.15    2.76
  -1   7   1   14.51    2.58
  -1   7   1   16.36    2.69
  -1   7   1   15.03    2.44
  -1   7   1   12.58    2.56
  -1   7   0   51.52    3.48
  -1   7   0   50.03    3.42
  -1   7   0   47.69    3.46
  -1   7   0   43.57    3.24
  -1   7  -1  135.39    5.89
  -1   7  -1  128.58    5.83
  -1   7  -1  133.05    5.69
  -1   7  -1  123.26    5.46
  -1   7  -2   15.87    3.01
  -1   7  -2   19.79    2.86
  -1   7  -2   13.81    2.28
  -1   7  -3   42.53    3.38
  -1   7  -3   37.28    3.66
  -1   7  -3   40.04    3.33
  -1   7  -4   32.78    3.22
  -1   7  -4   25.91    3.53
  -1   7  -5    3.15    2.22
  -1   7  -5    1.33    2.54
  -1   7  -5    0.41    2.15
  -1   7  -5   -1.97    3.06
  -1   7  -6    8.51    2.16
  -1   7  -6    7.24    2.11
  -1   7  -6    7.85    2.49
  -1   7  -7    7.92    1.85
  -1   7  -7    6.14    1.95
  -1   7  -8    8.87    1.53
  -1   7  -8    8.08    1.72
  -1   7  -8    9.80    2.22
  -1   7  -9   40.13    2.08
  -1   7  -9   37.99    2.25
  -1   7 -10   28.06    1.57
  -1   7 -10   21.15    1.49
  -1   6  17    3.54    1.02
  -1   6  17    3.98    0.96
  -1   6  16   16.91    1.87
  -1   6  16   16.55    1.72
  -1   6  15  124.19    5.20
  -1   6  15  121.91    5.05
  -1   6  14  131.13    5.74
  -1   6  14  128.49    5.54
  -1   6  13    1.72    2.90
  -1   6  13   -3.60    2.64
  -1   6  12   -0.69    3.14
  -1   6  12   -0.93    2.88
  -1   6  12    2.36    1.95
  -1   6  11    4.74    3.16
  -1   6  11   11.20    2.30
  -1   6  11    5.81    2.83
  -1   6  10   32.48    2.90
  -1   6  10   21.31    3.18
  -1   6   9   59.93    3.89
  -1   6   8   23.83    2.83
  -1   6   7   58.25    3.73
  -1   6   7   58.70    3.57
   1  -6  -6   94.41    6.02
  -1   6   6  103.45    4.88
  -1   6   6  102.23    4.72
   1  -6  -5   -0.37    2.76
  -1   6   5    3.02    1.66
  -1   6   5    2.35    2.24
   1  -6  -4   31.96    3.81
  -1   6   4   28.33    2.25
  -1   6   4   28.72    2.72
   1  -6  -3   14.78    3.23
  -1   6   3   14.67    1.99
  -1   6   3   13.98    1.81
  -1   6   3   15.16    2.41
  -1   6   3   20.32    2.46
   1  -6  -2   93.76    5.71
  -1   6   2   92.31    4.29
  -1   6   2   99.49    4.57
  -1   6   2   96.52    4.28
  -1   6   2  106.34    4.57
   1  -6  -1    7.58    2.91
  -1   6   1    6.98    1.94
  -1   6   1   10.63    2.16
  -1   6   1    8.31    2.28
  -1   6   1    8.80    2.09
  -1   6   0   13.37    2.16
   1  -6   0   11.61    2.93
  -1   6   0   13.77    2.34
  -1   6   0   13.03    2.19
  -1   6  -1   38.05    2.93
   1  -6   1   35.59    3.74
  -1   6  -1   38.42    2.89
  -1   6  -1   36.02    2.69
   1  -6   2   19.12    3.17
  -1   6  -2   20.02    2.67
  -1   6  -2   20.66    2.57
  -1   6  -2   16.71    2.26
  -1   6  -3    3.98    2.35
  -1   6  -3    3.88    2.59
  -1   6  -4   43.04    3.27
  -1   6  -4   30.05    3.79
  -1   6  -4   33.58    3.52
  -1   6  -5    2.27    2.62
  -1   6  -5    0.14    3.05
  -1   6  -6    7.17    2.74
  -1   6  -7   52.10    3.10
  -1   6  -7   39.75    3.44
  -1   6  -7   42.06    3.43
  -1   6  -7   29.70    3.99
  -1   6  -8   17.91    2.11
  -1   6  -8   16.45    2.68
  -1   6  -8   12.17    3.19
  -1   6  -9   54.08    3.62
  -1   6  -9   53.47    2.79
  -1   6  -9   49.83    3.39
  -1   6 -10   12.10    1.52
  -1   6 -10   16.17    2.27
  -1   6 -10   16.67    2.25
  -1   6 -11    7.42    1.63
  -1   6 -11    2.76    1.70
  -1   6 -12    0.32    1.30
  -1   5  18    9.56    1.07
  -1   5  17   10.74    1.66
  -1   5  17    8.59    1.59
  -1   5  16   79.10    3.86
  -1   5  16   74.57    3.71
  -1   5  15   63.88    3.83
  -1   5  15   57.10    3.62
  -1   5  14   57.90    4.01
  -1   5  14   55.18    3.84
  -1   5  13   42.76    3.97
  -1   5  13   40.37    3.78
  -1   5  12    7.87    2.17
  -1   5  12    3.31    3.16
  -1   5  12    5.95    2.96
  -1   5  11   18.96    2.42
  -1   5  11   15.79    3.18
  -1   5  11   15.55    2.93
  -1   5  11   18.27    2.23
   1  -5 -10  223.80   10.98
  -1   5  10  241.61    8.98
  -1   5  10  215.43    8.41
  -1   5  10  225.87    8.83
   1  -5  -9  203.68    9.66
  -1   5   9  211.93    7.70
  -1   5   9  209.61    7.56
   1  -5  -8  213.60    9.60
  -1   5   8  220.97    7.62
   1  -5  -7  412.24   16.22
   1  -5  -6  184.47    8.27
   1  -5  -6  163.98    8.02
   1  -5  -5   62.81    4.42
  -1   5   5   64.91    3.35
   1  -5  -4   15.44    2.78
  -1   5   4   17.44    2.03
   1  -5  -3   72.27    4.66
  -1   5   3   69.38    3.42
   1  -5  -2   48.62    3.87
  -1   5   2   44.41    2.63
  -1   5   1   31.73    2.24
   1  -5   0   14.81    2.62
  -1   5   0   10.97    1.59
  -1   5   0   11.31    1.83
  -1   5   0   12.96    1.71
  -1   5  -1   22.65    2.01
  -1   5  -1   23.67    2.58
   1  -5   1   25.52    3.07
  -1   5  -1   21.92    2.08
  -1   5  -1   23.12    1.89
  -1   5  -2   15.01    1.93
  -1   5  -2   17.36    2.60
  -1   5  -2   17.64    2.10
   1  -5   2   14.90    2.65
   1  -5   2   11.75    1.50
  -1   5  -2   15.22    1.76
  -1   5  -3   11.13    2.01
   1  -5   3    8.78    2.50
  -1   5  -3   11.67    2.14
  -1   5  -3   11.33    2.72
  -1   5  -4    0.76    1.92
  -1   5  -4    1.20    2.12
  -1   5  -4   -0.96    2.58
  -1   5  -5   75.18    4.00
  -1   5  -5   68.54    5.12
  -1   5  -6   19.79    2.72
  -1   5  -6   18.73    3.47
  -1   5  -7   10.55    2.72
  -1   5  -7   11.29    3.19
  -1   5  -7   10.35    3.13
  -1   5  -8   34.73    3.33
  -1   5  -8   33.41    3.43
  -1   5  -8   27.33    3.72
  -1   5  -9   31.78    2.32
  -1   5  -9   26.59    3.26
  -1   5  -9   24.55    3.43
  -1   5 -10   35.28    2.30
  -1   5 -10   34.39    3.26
  -1   5 -10   35.20    3.31
  -1   5 -11   15.59    2.41
  -1   5 -11   11.17    2.61
  -1   5 -12    3.65    1.82
  -1   5 -12    1.11    2.11
  -1   5 -13    7.59    1.86
  -1   4  18   72.34    3.03
  -1   4  18   73.13    3.11
  -1   4  17   83.26    3.72
  -1   4  17   76.88    3.69
  -1   4  16   28.33    2.80
  -1   4  16   30.31    2.86
  -1   4  15   26.58    2.33
  -1   4  15   23.13    3.14
  -1   4  15   28.14    3.18
  -1   4  14   31.41    2.55
  -1   4  14   27.67    3.47
  -1   4  14   31.42    3.40
  -1   4  13    4.13    2.11
  -1   4  13    3.78    3.03
  -1   4  13    6.41    3.03
   1  -4 -12    7.77    3.67
  -1   4  12    3.57    2.88
  -1   4  12    5.67    2.04
  -1   4  12    2.99    2.92
  -1   4  11  137.23    6.35
  -1   4  11  128.10    6.23
  -1   4  10  348.22   12.01
  -1   4  10  331.46   12.33
  -1   4  10  332.77   12.33
   1  -4  -9   99.98    6.36
  -1   4   9   92.30    4.13
  -1   4   9   92.72    4.53
  -1   4   9   93.28    4.46
  -1   4   8   27.30    2.42
  -1   4   8   24.30    2.04
   1  -4  -8   29.25    3.73
   1  -4  -7  133.36    6.81
   1  -4  -6  131.24    6.52
   1  -4  -5  111.16    5.61
   1  -4  -4    4.00    1.92
   1  -4  -3  134.13    6.12
   1  -4  -2   50.03    3.41
   1  -4  -1  193.08    8.01
  -1   4   0  704.45   24.37
   1  -4   0  725.76   24.92
  -1   4  -1  490.09   17.99
   1  -4   1  542.79   18.44
  -1   4  -2   32.78    2.71
   1  -4   2   36.96    2.92
  -1   4  -3   15.75    2.36
   1  -4   3   14.71    2.31
   1  -4   3   15.97    1.47
  -1   4  -4  110.55    5.79
   1  -4   4  109.13    4.80
  -1   4  -5  140.34    6.79
   1  -4   5  135.90    6.13
   1  -4   5  136.22    5.97
  -1   4  -6   94.24    4.84
  -1   4  -6  106.73    4.75
   1  -4   6  104.97    5.15
  -1   4  -6  111.55    6.01
  -1   4  -7   57.06    3.96
  -1   4  -7   60.52    3.64
  -1   4  -7   69.56    4.76
   1  -4   7   64.00    3.95
  -1   4  -8   19.80    2.79
   1  -4   8   22.33    2.76
   1  -4   9   12.20    1.62
  -1   4  -9    7.18    2.93
  -1   4  -9   15.61    2.82
  -1   4  -9   14.43    2.93
  -1   4 -10   45.26    3.57
  -1   4 -10   43.43    3.62
   1  -4  10   40.32    2.34
   1  -4  11    0.21    1.42
  -1   4 -11    5.89    2.57
  -1   4 -11    0.65    2.76
  -1   4 -12   34.16    2.75
   1  -4  12   28.54    1.97
  -1   4 -13   19.07    2.12
   1  -4  13   13.81    1.50
   1  -4  14    4.28    1.07
  -1   4 -14    4.17    2.05
   1  -4  15    4.42    0.73
  -1   4 -15    5.35    1.58
  -1   3  19   15.36    1.28
  -1   3  18   54.11    2.64
  -1   3  18   60.49    2.88
  -1   3  17   39.28    2.71
  -1   3  17   44.01    2.96
  -1   3  16   15.37    2.63
  -1   3  16   14.77    2.01
  -1   3  15   70.05    3.56
  -1   3  15   76.31    4.26
  -1   3  14  109.64    5.40
   1  -3 -13  311.20   13.79
  -1   3  12  268.03    9.55
   1  -3 -12  247.93   12.17
  -1   3  11  149.33    5.81
   1  -3 -11  141.31    8.27
  -1   3  10  168.79    6.30
   1  -3 -10  151.11    8.55
  -1   3   9   46.59    2.54
   1  -3  -7  116.58    6.12
   1  -3  -6   31.91    3.03
   1  -3  -5   77.24    4.18
   1  -3  -4    5.63    0.60
   1  -3  -4    6.97    1.65
   1  -3  -4    6.86    1.16
   1  -3  -3  105.10    3.83
   1  -3  -3  112.90    4.60
   1  -3  -2  304.94   11.21
   1  -3  -2  307.47   11.18
   1  -3  -1  120.36    5.15
  -1   3   0  229.08    7.58
   1  -3   0  224.76    7.92
   1  -3   1  266.45    9.57
  -1   3  -1  291.19   10.22
  -1   3  -2    4.26    1.36
   1  -3   2    6.04    1.59
  -1   3  -3  273.16   10.68
   1  -3   3  301.56   10.80
  -1   3  -4    1.49    1.71
  -1   3  -5  602.29   20.83
   1  -3   5  570.74   20.26
   1  -3   6   47.90    3.00
  -1   3  -7   95.42    4.51
  -1   3  -7  102.26    4.54
  -1   3  -8  155.90    7.08
  -1   3  -8  170.56    7.03
   1  -3   8  179.05    6.40
  -1   3  -9  117.07    5.60
  -1   3  -9  132.36    6.50
   1  -3   9  120.50    6.11
  -1   3  -9  134.16    5.68
  -1   3  -9  122.35    5.63
   1  -3   9  123.52    4.87
  -1   3 -10   43.28    3.84
  -1   3 -10   41.31    3.34
   1  -3  10   43.42    2.48
  -1   3 -11   20.59    3.15
  -1   3 -11   25.22    2.83
   1  -3  11   23.48    2.03
  -1   3 -12   28.52    2.75
  -1   3 -12   28.06    3.15
   1  -3  12   22.61    2.06
  -1   3 -13   42.35    2.97
  -1   3 -13   44.84    3.59
   1  -3  13   43.82    2.56
   1  -3  14    9.89    1.66
  -1   3 -14   11.25    2.58
   1  -3  15   10.17    1.43
  -1   3 -15    9.92    2.17
   1  -3  16    8.08    1.10
  -1   3 -16   10.54    1.72
  -1   2  19    6.01    1.24
  -1   2  18   35.02    2.03
  -1   2  17  119.56    4.92
  -1   2  16  124.84    4.86
  -1   2  16  122.89    5.27
  -1   2  16  114.98    4.53
  -1   2  16  119.69    4.62
  -1   2  15  207.59    7.63
  -1   2  15  205.23    7.38
  -1   2  15  205.92    7.45
  -1   2  14  208.74    7.90
  -1   2  14  218.32    7.68
  -1   2  14  211.74    7.72
  -1   2  13  105.37    4.54
   1  -2 -13   98.55    6.68
  -1   2  13  108.29    4.35
  -1   2  13  111.49    4.42
  -1   2  12   19.20    1.94
  -1   2  12   19.88    1.77
  -1   2  11  528.72   17.35
  -1   2  11  496.35   17.12
  -1   2   8   57.32    2.69
  -1   2   7   96.14    3.76
   1  -2  -6  172.99    6.13
  -1   2   6  172.71    6.05
   1  -2  -5   39.08    1.86
  -1   2   5   36.67    1.48
   1  -2  -4    4.90    0.85
   1  -2  -4    4.13    1.30
   1  -2  -3   10.74    1.02
   1  -2  -3   11.48    1.43
   1  -2  -2  884.59   29.50
   1  -2  -2  939.65   30.10
   1  -2  -2  895.26   29.87
   1  -2  -1  222.28    7.52
   1  -2  -1  210.91    7.38
   1  -2  -1  196.33    6.94
   1  -2   0   12.11    1.21
  -1   2   0   11.86    1.05
   1  -2   0   12.34    1.12
   1  -2   1    9.79    0.81
  -1   2  -1    9.06    1.04
   1  -2   1    8.41    1.14
   1  -2   2  179.00    6.77
  -1   2  -2  184.80    6.96
   1  -2   3 1152.32   36.65
  -1   2  -3 1093.78   36.60
   1  -2   3 1050.61   36.45
   1  -2   4   51.02    2.73
   1  -2   5  107.29    4.56
   1  -2   5  110.98    4.80
   1  -2   6  444.44   15.69
  -1   2  -6  454.89   16.13
  -1   2  -7  177.65    7.46
  -1   2  -8    8.74    2.12
  -1   2  -9  131.34    5.67
  -1   2  -9  152.31    6.61
   1  -2   9  147.83    5.30
   1  -2   9  133.21    5.28
  -1   2 -10   56.93    3.27
  -1   2 -10   59.05    3.89
   1  -2  10   61.03    2.83
  -1   2 -10   55.07    3.45
   1  -2  10   53.69    2.81
  -1   2 -11  131.71    5.63
  -1   2 -11  140.98    6.62
  -1   2 -11  138.13    5.97
   1  -2  11  133.30    5.28
  -1   2 -12  116.94    5.08
  -1   2 -12  114.59    5.97
  -1   2 -12  120.92    5.51
   1  -2  12  116.54    4.82
  -1   2 -13   74.98    4.22
   1  -2  13   69.69    3.48
  -1   2 -14  224.53    8.66
   1  -2  14  220.84    8.11
  -1   2 -15   44.19    3.28
   1  -2  15   44.64    2.61
  -1   2 -16   26.60    2.46
   1  -2  16   24.25    1.87
  -1   2 -17   16.93    1.72
   1  -2  17   15.37    1.36
   1  -2  18    1.47    0.64
  -1   1  19   14.53    1.43
  -1   1  18   11.42    1.19
  -1   1  17   53.77    2.90
  -1   1  17   53.89    2.59
  -1   1  16  159.48    5.97
  -1   1  16  157.84    5.90
  -1   1  16  159.32    5.96
  -1   1  15   19.64    2.05
  -1   1  15   17.59    1.94
  -1   1  15   17.72    1.99
  -1   1  14   88.95    3.95
  -1   1  14   90.50    3.91
  -1   1  14   90.31    3.96
  -1   1  13   74.34    3.52
  -1   1  13   78.36    3.54
  -1   1  13   76.89    3.51
  -1   1  12  187.01    6.91
  -1   1  12  175.83    7.70
  -1   1  12  180.43    6.89
  -1   1  12  197.41    6.93
  -1   1  11  149.58    5.72
  -1   1  11  148.73    6.51
  -1   1  11  146.43    5.64
  -1   1  11  161.33    5.74
  -1   1  10  132.64    5.73
  -1   1   9  779.40   26.56
  -1   1   4  404.03   13.46
  -1   1   3 1688.40   55.01
   1  -1  -2  285.21    9.10
  -1   1   2  268.42    8.75
   1  -1  -2  257.41    8.80
   1  -1  -1  522.14   17.31
   1  -1  -1  544.99   17.68
   1  -1   0   21.90    1.13
   1  -1   0   21.72    0.98
   1  -1   0   20.59    1.15
   1  -1   0   20.78    1.13
   1  -1   1   47.71    2.09
   1  -1   2 9999.00  324.85
   1  -1   2 9985.12  324.99
   1  -1   3 5786.36  188.63
   1  -1   4 1262.32   40.90
  -1   1  -4 1200.94   40.79
   1  -1   5    7.77    1.28
   1  -1   5    6.96    1.13
   1  -1   6  128.94    5.42
  -1   1  -6  131.72    5.41
   1  -1   7  728.19   25.32
  -1   1  -7  745.86   25.25
   1  -1   8  642.30   22.92
  -1   1  -8  675.66   22.84
  -1   1  -9   38.09    2.76
   1  -1  10    2.06    1.27
  -1   1 -10    1.99    1.75
   1  -1  10    2.78    1.20
  -1   1 -10    5.09    1.64
  -1   1 -10    1.38    1.75
   1  -1  11    0.90    1.46
  -1   1 -11    1.90    1.82
  -1   1 -11    3.93    1.72
  -1   1 -11    1.47    1.98
  -1   1 -12  109.04    4.65
  -1   1 -12  101.37    5.32
  -1   1 -12  114.69    5.04
   1  -1  12  107.33    4.51
  -1   1 -13   56.19    3.57
   1  -1  13   52.85    3.01
  -1   1 -14  138.20    6.11
   1  -1  14  140.31    5.58
  -1   1 -15   64.59    3.86
   1  -1  15   61.86    3.30
   1  -1  16    9.66    1.87
  -1   1 -16   10.36    2.33
   1  -1  17    8.48    1.52
  -1   1 -17    8.19    1.84
   1  -1  18    2.71    1.08
  -1   1 -18    0.81    1.09
  -1   0  18   36.51    1.88
  -1   0  17   73.42    3.23
  -1   0  16   24.77    1.81
  -1   0  16   27.19    2.10
  -1   0  16   24.72    2.15
  -1   0  15    2.81    1.52
  -1   0  15    2.27    1.77
  -1   0  14    4.25    1.62
  -1   0  14    4.48    1.84
  -1   0  14    4.06    1.80
  -1   0  13   30.55    2.19
  -1   0  13   32.07    2.39
  -1   0  13   32.20    2.34
  -1   0  12    8.58    1.55
  -1   0  12    9.64    1.71
  -1   0  12    9.32    2.23
  -1   0  11  103.67    4.18
  -1   0  11  109.24    5.24
  -1   0  11  101.73    4.22
  -1   0  11  105.25    4.30
  -1   0  10   48.51    3.25
  -1   0   9  102.70    4.81
  -1   0   3   64.04    2.46
  -1   0   2 1887.58   61.51
  -1   0   1  909.09   29.66
   1   0   0  781.01   26.91
  -1   0   0  857.39   26.94
   1   0   0  842.83   26.98
  -1   0   0  834.41   26.99
   1   0   1  808.53   26.48
  -1   0  -1  805.74   26.40
   1   0   1  811.31   26.59
   1   0   2  146.58    5.01
   1   0   2  145.03    5.21
  -1   0  -3    0.95    0.54
   1   0   3    0.85    0.63
   1   0   3    1.01    0.41
  -1   0  -4 1701.42   55.86
   1   0   7   79.91    3.83
  -1   0  -8  203.53    7.68
   1   0   8  202.29    7.98
   1   0   9  132.95    5.98
  -1   0  -9  139.31    5.69
  -1   0 -10   30.95    2.37
   1   0  10   29.86    2.70
  -1   0 -11   46.05    2.81
   1   0  11   44.63    2.30
  -1   0 -11   39.06    2.80
  -1   0 -12   48.48    3.07
   1   0  12   46.89    2.51
   1   0  13   32.71    2.22
  -1   0 -13   26.37    2.73
  -1   0 -14   95.37    4.67
  -1   0 -15   70.17    3.94
  -1   0 -16    7.47    2.23
  -1   0 -17    9.38    1.92
   1   0  18    2.57    1.33
  -1   0 -18    1.35    1.30
   1   0  19    7.91    0.96
  -1  -1  18   21.41    1.40
  -1  -1  17   83.75    3.50
  -1  -1  16    4.68    1.75
  -1  -1  16    6.67    1.71
  -1  -1  15    8.73    1.99
  -1  -1  15    9.11    1.96
  -1  -1  14    6.57    2.01
  -1  -1  14    5.53    1.91
  -1  -1  13   77.48    3.44
  -1  -1  13   84.25    3.83
   1   1 -13   83.25    3.98
  -1  -1  13   87.16    3.91
  -1  -1  12   13.46    1.96
  -1  -1  12   14.23    1.51
  -1  -1  12   11.27    1.92
   1   1 -12   15.86    2.10
  -1  -1  12   14.41    2.45
   1   1 -12   11.02    2.51
  -1  -1  11   13.23    1.46
  -1  -1  11   11.41    1.84
   1   1 -11   14.66    2.58
  -1  -1  11   13.64    2.38
   1   1 -11   14.64    1.92
  -1  -1  11   10.65    1.70
   1   1 -10  480.51   17.05
  -1  -1  10  444.47   16.77
  -1  -1  10  457.77   15.69
  -1  -1   9  735.78   25.60
  -1  -1   8  443.94   15.93
  -1  -1   3  261.56    9.01
   1   1  -2   75.84    2.93
   1   1  -1  258.21    8.73
   1   1   1  297.48    9.64
  -1  -1  -1  284.18    9.65
  -1  -1  -2    5.29    0.48
  -1  -1  -3 1862.42   60.68
  -1  -1  -4   70.62    2.65
  -1  -1  -5  140.63    5.08
  -1  -1  -6   49.12    2.24
  -1  -1  -7  360.10   12.53
   1   1   7  369.65   12.95
  -1  -1  -8  137.25    5.35
   1   1   8  142.20    5.84
  -1  -1  -9   83.00    3.71
   1   1   9   87.01    4.19
   1   1  10   22.73    2.31
  -1  -1 -10   19.80    1.76
   1   1  11   19.94    2.49
   1   1  11   21.47    1.62
   1   1  11   23.27    1.82
   1   1  12   29.26    1.88
   1   1  12   32.60    1.94
  -1  -1 -12   29.81    2.55
   1   1  12   30.47    2.21
   1   1  13   25.28    1.82
  -1  -1 -13   28.03    2.61
   1   1  13   25.23    1.93
   1   1  13   25.53    2.23
   1   1  14   13.41    1.61
   1   1  14   15.27    2.06
   1   1  14   15.19    1.83
  -1  -1 -14   15.84    2.38
   1   1  15    8.96    2.03
  -1  -1 -15    9.32    2.28
   1   1  16   15.10    2.07
  -1  -1 -16   16.11    2.27
  -1  -1 -17  108.90    4.54
   1   1  17  111.03    4.52
   1   1  18   45.90    2.40
   1   1  19    7.96    1.11
  -1  -2  18   27.52    1.36
  -1  -2  17   22.20    1.61
  -1  -2  16   10.97    1.73
  -1  -2  15    6.39    1.95
   1   2 -15    6.18    2.02
  -1  -2  15    7.54    1.82
  -1  -2  14    2.72    2.01
  -1  -2  14    2.12    1.84
   1   2 -14    3.33    2.18
   1   2 -13  156.21    6.61
  -1  -2  13  168.55    6.27
  -1  -2  12  369.77   12.88
   1   2 -12  370.98   13.25
  -1  -2  11  170.59    7.99
  -1  -2  11  176.28    6.68
   1   2 -11  183.81    7.09
   1   2 -10  332.48   13.62
  -1  -2  10  368.26   14.02
   1   2 -10  370.42   12.99
  -1  -2  10  374.07   12.61
  -1  -2   9  209.54    8.49
   1   2  -9  190.65    8.15
  -1  -2   9  195.70    7.06
   1   2  -8   33.44    2.74
   1   2  -7    8.16    1.67
   1   2  -6    0.16    1.18
   1   2  -5    6.10    1.22
  -1  -2   4  558.14   16.34
   1   2  -4  571.09   16.26
  -1  -2   3  227.21    8.25
   1   2  -3  239.90    8.22
   1   2  -2  714.54   23.23
  -1  -2   2  703.22   23.24
  -1  -2   2  689.14   23.05
  -1  -2   1  426.89   14.42
   1   2  -1  437.77   14.47
  -1  -2   0   18.07    0.91
  -1  -2  -1 2981.73   96.99
  -1  -2  -1 2977.60   97.17
   1   2   4  376.94   12.35
  -1  -2  -5  238.70    8.76
  -1  -2  -6   82.18    2.95
  -1  -2  -7  504.07   16.77
   1   2   8   84.68    3.93
   1   2   9   51.88    3.02
   1   2  10   18.58    2.05
   1   2  11  116.35    5.28
   1   2  11  108.50    4.32
   1   2  11  112.48    4.55
   1   2  12   52.39    2.64
   1   2  12   53.25    2.54
  -1  -2 -12   61.01    3.17
   1   2  12   53.99    2.89
   1   2  13   66.85    3.22
  -1  -2 -13   75.21    3.72
   1   2  13   73.34    3.12
   1   2  13   74.23    3.50
   1   2  14   15.37    1.81
  -1  -2 -14   12.50    2.97
   1   2  14   16.38    1.72
  -1  -2 -14   18.16    2.30
   1   2  14   16.73    2.12
  -1  -2 -15   39.81    2.82
   1   2  15   44.40    2.77
   1   2  16    8.60    1.96
   1   2  17   37.11    2.41
   1   2  18    4.06    1.38
   1   2  19   81.23    3.12
  -1  -3  17    5.79    0.92
  -1  -3  16   11.89    1.45
   1   3 -16   10.43    1.48
  -1  -3  15    2.55    1.60
   1   3 -15   -0.02    1.82
  -1  -3  14    2.69    1.86
   1   3 -14    6.62    2.25
  -1  -3  13   12.81    2.20
   1   3 -13   15.94    2.59
  -1  -3  13   13.50    1.90
   1   3 -12  329.76   11.76
  -1  -3  12  314.76   11.17
  -1  -3  12  315.75   11.42
  -1  -3  11  159.22    6.16
   1   3 -11  166.75    6.90
  -1  -3  11  165.27    6.44
   1   3 -10  268.05    9.67
  -1  -3  10  255.77   11.03
  -1  -3  10  265.86    9.49
  -1  -3  10  274.42    9.71
   1   3  -9   59.17    3.28
  -1  -3   9   59.63    4.09
  -1  -3   9   59.01    2.83
  -1  -3   9   58.12    3.08
  -1  -3   8   17.80    2.46
  -1  -3   8   19.18    1.57
  -1  -3   8   17.32    1.76
  -1  -3   7   91.34    4.49
   1   3  -7   67.01    3.71
  -1  -3   6    6.82    1.74
   1   3  -6    7.51    1.40
   1   3  -5  217.09    8.37
  -1  -3   5  248.46    8.90
  -1  -3   4  216.25    7.97
   1   3  -4  207.45    7.65
   1   3  -3  432.23   14.78
  -1  -3   3  437.52   14.96
  -1  -3   2  158.73    5.84
  -1  -3   1   75.43    2.99
  -1  -3   0   77.51    2.94
  -1  -3  -1   51.67    2.54
  -1  -3  -1   51.36    2.05
  -1  -3  -2 1173.15   39.28
  -1  -3  -2 1270.42   39.82
   1   3   3   28.54    1.08
  -1  -3  -3   37.87    2.05
  -1  -3  -4  381.93   13.18
  -1  -3  -4  535.30   14.39
  -1  -3  -5  998.79   33.67
  -1  -3  -6 2803.53   92.49
  -1  -3  -7  732.96   25.60
   1   3   8  174.20    6.78
  -1  -3  -8  178.12    7.83
   1   3   9   93.21    4.18
  -1  -3  -9   85.57    5.32
  -1  -3 -10   -1.78    2.55
   1   3  10    0.83    1.43
  -1  -3 -11   72.09    5.26
   1   3  11   77.05    3.91
   1   3  11   75.15    3.29
   1   3  11   67.53    3.33
  -1  -3 -12  252.75   11.96
   1   3  12  274.25    9.79
   1   3  12  285.08    9.93
  -1  -3 -13   36.30    4.24
   1   3  13   40.51    2.52
   1   3  13   40.40    2.64
   1   3  14   77.04    3.56
   1   3  14   80.07    3.71
   1   3  15   27.16    2.36
   1   3  16   21.44    2.10
   1   3  17    0.30    1.46
   1   3  18    3.53    1.21
   1   3  19    1.75    0.82
   1   3  19    4.05    1.61
   1   3  19    3.75    1.28
  -1  -4  16    0.46    0.80
  -1  -4  15    3.03    1.20
   1   4 -15    0.53    1.51
  -1  -4  14    1.81    1.53
   1   4 -14    2.95    1.95
  -1  -4  13    3.89    1.77
   1   4 -13    3.28    2.33
   1   4 -12   32.50    3.18
  -1  -4  12   30.49    2.49
   1   4 -11  241.03    8.98
   1   4 -11  251.73    9.59
  -1  -4  11  246.10    8.74
  -1  -4  11  244.75    9.02
   1   4 -10  314.08   11.63
   1   4 -10  312.72   12.82
  -1  -4  10  326.02   11.23
  -1  -4  10  330.97   11.51
   1   4  -9   47.91    3.50
  -1  -4   9   57.12    4.21
  -1  -4   9   57.25    2.79
  -1  -4   9   61.76    3.14
  -1  -4   8    3.51    1.62
  -1  -4   8    3.83    1.29
  -1  -4   8    2.20    2.39
   1   4  -8    2.63    2.07
  -1  -4   7   11.71    1.64
  -1  -4   7   13.08    1.41
   1   4  -7   10.98    1.98
  -1  -4   7   14.87    2.42
  -1  -4   6  178.45    7.70
  -1  -4   5   89.04    4.47
  -1  -4   4  333.48   12.15
  -1  -4   3 1647.69   53.41
  -1  -4   3 1581.42   53.31
  -1  -4   2  487.17   16.22
  -1  -4   2  454.19   16.01
  -1  -4   1   18.40    1.24
  -1  -4   0  157.88    5.66
  -1  -4  -1   80.82    3.74
  -1  -4  -1   72.37    2.87
  -1  -4  -2   87.58    3.86
  -1  -4  -2   75.40    2.94
  -1  -4  -3    6.19    1.46
   1   4   3    5.84    0.60
  -1  -4  -4  136.69    5.87
  -1  -4  -5 2201.44   73.04
  -1  -4  -6 1044.78   35.69
   1   4   7   14.14    1.40
  -1  -4  -7   14.74    2.44
  -1  -4  -8   12.07    2.57
  -1  -4  -9    6.06    2.66
  -1  -4 -10   74.67    5.34
   1   4  10   73.08    3.43
  -1  -4 -11    4.42    3.16
   1   4  11    3.11    1.46
  -1  -4 -12  149.81    8.12
   1   4  12  135.01    5.43
  -1  -4 -13  338.21   15.11
   1   4  13  334.82   12.63
   1   4  14   39.55    2.56
   1   4  15   74.37    3.42
   1   4  16   91.47    3.77
   1   4  17    6.68    2.59
   1   4  17    5.83    1.28
   1   4  17    8.48    2.12
   1   4  18    2.52    2.09
   1   4  18    2.46    1.59
   1   4  19    4.05    1.50
   1   4  19    4.23    1.11
   1   5 -15    3.31    1.00
  -1  -5  14    2.04    1.02
   1   5 -14    2.03    1.50
  -1  -5  13    7.51    1.41
   1   5 -13   11.05    2.12
  -1  -5  12    9.33    1.70
   1   5 -12    9.61    2.52
   1   5 -12    9.69    1.70
  -1  -5  11    4.41    1.82
   1   5 -11   11.07    2.08
   1   5 -11    4.69    2.75
   1   5 -10   94.65    4.63
  -1  -5  10   96.57    4.28
   1   5  -9    4.59    2.63
  -1  -5   9   11.77    1.85
   1   5  -8   32.67    3.51
   1   5  -8   26.50    3.09
  -1  -5   8   34.74    2.39
   1   5  -7    2.87    2.53
   1   5  -7   -0.12    2.31
  -1  -5   7    0.06    2.13
  -1  -5   7   -0.11    1.56
   1   5  -6   47.60    3.20
  -1  -5   6   53.83    3.65
  -1  -5   6   48.75    2.94
  -1  -5   6   51.01    2.74
   1   5  -5   24.46    2.95
  -1  -5   5   19.92    2.41
   1   5  -5   20.66    2.16
  -1  -5   5   18.19    1.92
  -1  -5   5   14.73    1.64
  -1  -5   4   33.22    2.11
   1   5  -4   38.12    3.26
  -1  -5   4   34.21    2.52
   1   5  -4   36.43    2.32
  -1  -5   3  625.86   21.89
   1   5  -3  668.09   22.81
   1   5  -2  932.72   30.81
  -1  -5   2  858.22   29.88
  -1  -5   2  920.62   30.37
  -1  -5   1  197.53    7.60
   1   5  -1  205.79    7.80
  -1  -5   1  183.90    6.98
   1   5   0   13.63    1.66
  -1  -5   0   11.83    1.04
  -1  -5  -1   59.18    2.53
   1   5   1   66.24    3.03
   1   5   2    3.37    0.95
  -1  -5  -2    3.22    1.87
  -1  -5  -3   38.43    2.95
  -1  -5  -4   35.70    2.85
  -1  -5  -5  322.65   12.26
  -1  -5  -6  193.83    8.46
  -1  -5  -7   29.10    3.22
  -1  -5  -8   28.93    3.45
   1   5   8   31.78    2.42
  -1  -5  -9    3.21    2.91
   1   5   9    2.46    2.00
   1   5   9    2.41    1.79
  -1  -5 -10    3.27    3.18
   1   5  10    2.21    2.32
   1   5  10    1.47    2.02
  -1  -5 -11  106.98    6.89
   1   5  11  100.41    5.00
   1   5  11   92.36    4.80
  -1  -5 -12   79.33    6.15
   1   5  12   78.59    4.59
   1   5  12   74.74    4.30
   1   5  13  110.83    5.65
   1   5  13  112.18    5.38
   1   5  14  169.59    7.08
   1   5  15   25.89    2.92
   1   5  16    4.54    2.27
   1   5  17    1.72    2.31
   1   5  17    1.59    1.78
   1   5  18    2.87    1.84
   1   5  18    2.97    1.31
   1   5  19    3.54    1.22
   1   6 -13    4.05    1.40
  -1  -6  12    5.22    1.03
   1   6 -12    7.50    1.94
   1   6 -11   10.04    1.35
  -1  -6  11    7.99    1.33
   1   6 -11   12.78    1.75
   1   6 -11    6.10    2.35
   1   6 -10   20.66    2.45
  -1  -6  10   20.82    1.78
   1   6  -9   62.73    3.92
  -1  -6   9   64.86    3.09
   1   6  -8   36.57    3.78
  -1  -6   8   56.14    2.74
  -1  -6   7    8.27    1.64
   1   6  -7    6.87    2.82
  -1  -6   6    2.51    1.48
   1   6  -6    4.34    2.58
   1   6  -6    4.37    2.76
   1   6  -5   44.31    4.11
   1   6  -5   50.72    3.44
  -1  -6   5   42.68    2.94
   1   6  -4  365.83   14.97
   1   6  -4  399.61   13.75
  -1  -6   4  384.57   13.49
   1   6  -3  364.41   14.94
   1   6  -3  399.06   13.78
  -1  -6   3  397.02   13.57
   1   6  -2  152.42    7.35
   1   6  -2  169.47    6.40
  -1  -6   2  165.00    6.13
  -1  -6   1  214.89    8.88
   1   6  -1  226.53    8.08
   1   6  -1  216.72    8.92
  -1  -6   1  217.17    7.81
   1   6   0   36.03    2.65
  -1  -6   0   32.69    2.88
  -1  -6   0   33.22    1.92
   1   6   1  129.34    5.07
   1   6   1  129.92    5.08
   1   6   2  112.86    4.49
  -1  -6  -3   55.16    4.03
   1   6   3   49.16    2.57
  -1  -6  -4  299.03   11.45
   1   6   4  275.43    9.80
   1   6   4  275.63    9.83
  -1  -6  -5  319.57   12.25
   1   6   5  301.04   10.63
   1   6   5  305.01   10.76
   1   6   5  299.99   10.66
   1   6   6   42.33    2.45
  -1  -6  -6   41.40    3.67
   1   6   6   41.69    2.66
   1   6   6   39.24    2.50
   1   6   7   72.86    3.40
  -1  -6  -7   72.37    4.87
   1   6   7   75.18    3.68
   1   6   7   70.45    3.50
   1   6   8   12.43    1.88
  -1  -6  -8    7.95    2.90
   1   6   8   13.09    2.29
   1   6   8    9.73    1.98
   1   6   9   24.37    2.75
   1   6   9   23.11    2.47
   1   6  10    2.98    2.54
   1   6  10    4.29    2.28
  -1  -6 -11   21.27    4.29
   1   6  11   20.46    3.11
   1   6  11   19.08    2.77
   1   6  12  104.18    5.35
   1   6  12   97.35    4.97
   1   6  13   70.29    4.55
   1   6  13   60.20    4.01
   1   6  14   81.32    4.83
   1   6  14   81.24    4.38
   1   6  15   79.74    4.52
   1   6  15   78.14    4.10
   1   6  16   28.96    2.42
   1   6  17   -0.55    1.42
   1   6  18    2.76    0.95
   1   7 -10    5.17    1.26
   1   7 -10    3.69    2.03
   1   7 -10    9.01    1.60
   1   7  -9   21.03    2.38
   1   7  -9   19.55    2.73
   1   7  -8   -5.29    2.77
   1   7  -7    0.19    2.79
   1   7  -6    9.29    3.08
   1   7  -5  111.86    5.53
  -1  -7   4   83.41    4.14
   1   7  -4   91.63    4.77
  -1  -7   3  205.54    7.98
   1   7  -3  227.61    8.48
  -1  -7   2   16.42    2.07
   1   7  -2   18.38    2.66
   1   7  -1    3.65    1.90
  -1  -7   1    1.97    1.63
   1   7   0   96.36    4.31
  -1  -7   0   96.76    4.07
   1   7   1   68.05    3.46
  -1  -7  -1   67.47    3.13
   1   7   1   70.28    3.55
  -1  -7  -1   64.99    4.46
   1   7   2   73.11    3.65
   1   7   2   73.68    3.58
  -1  -7  -2   69.21    3.13
   1   7   3   65.78    3.44
   1   7   3   68.07    3.50
   1   7   3   68.28    3.48
   1   7   4  180.00    6.95
   1   7   4  183.88    7.08
   1   7   4  184.58    7.02
  -1  -7  -5   62.63    4.75
   1   7   5   55.86    3.10
   1   7   5   53.24    3.29
   1   7   5   57.44    3.16
  -1  -7  -6   82.69    5.45
   1   7   6   85.79    4.01
   1   7   6   80.85    4.18
   1   7   6   88.38    4.08
   1   7   7   11.39    2.09
  -1  -7  -7    7.11    2.94
   1   7   7   10.04    2.41
   1   7   7    9.91    2.19
  -1  -7  -8    1.76    2.81
   1   7   8    1.22    1.91
   1   7   8    0.78    2.37
   1   7   8   -1.14    2.20
   1   7   9    4.13    2.03
  -1  -7  -9    4.79    3.15
   1   7   9    2.58    2.66
   1   7   9    3.56    2.30
   1   7  10    6.34    2.09
   1   7  10    7.79    2.85
   1   7  10    3.24    2.52
   1   7  11    5.54    2.02
   1   7  11    4.66    2.87
   1   7  11    4.32    2.61
   1   7  12   50.28    2.94
   1   7  12   48.90    3.91
   1   7  12   42.12    3.54
   1   7  13   56.30    4.01
   1   7  13   55.09    3.64
   1   7  14   24.60    3.20
   1   7  14   29.47    2.72
   1   7  15   11.39    2.56
   1   7  15   14.30    2.08
   1   7  16    1.70    1.93
   1   7  16    1.46    1.42
   1   7  17    2.30    1.47
   1   7  17    1.26    0.90
   1   8  -9    1.43    0.94
   1   8  -9    1.17    1.35
   1   8  -9    3.94    1.11
   1   8  -8    2.97    1.26
   1   8  -8   -0.10    1.78
   1   8  -8    2.33    1.70
   1   8  -7   25.95    2.77
   1   8  -7   29.97    2.67
   1   8  -6   76.35    4.31
   1   8  -5  112.79    5.54
   1   8  -4   51.01    3.92
   1   8  -3    6.13    2.91
   1   8  -2    6.84    2.85
  -1  -8   2   -0.65    1.98
  -1  -8   1   -0.31    1.88
   1   8   0   21.69    2.39
  -1  -8   0   16.38    2.07
   1   8   0   20.44    2.22
   1   8   1  105.31    4.59
   1   8   1  105.44    4.93
  -1  -8  -1   97.08    4.32
   1   8   1  105.86    4.55
   1   8   2   44.63    3.21
   1   8   2   42.35    2.97
   1   8   3   58.81    3.56
   1   8   3   60.69    3.44
   1   8   4  215.98    8.20
   1   8   4  213.50    8.16
   1   8   5  115.79    5.26
   1   8   5  123.62    5.34
   1   8   5  126.38    5.28
   1   8   6   87.84    4.37
   1   8   6   90.95    4.43
   1   8   6   94.71    4.38
   1   8   7   82.12    4.15
   1   8   7   81.78    4.30
   1   8   7   87.82    4.24
   1   8   8    8.66    2.25
   1   8   8    9.90    2.57
   1   8   8   10.80    2.45
   1   8   9    5.77    2.17
   1   8   9    4.01    2.65
   1   8   9    5.83    2.47
   1   8  10   15.82    2.26
   1   8  10   17.70    2.93
   1   8  10   17.49    2.58
   1   8  11   60.35    3.24
   1   8  11   63.45    3.89
   1   8  11   62.74    3.66
   1   8  12   64.55    3.87
   1   8  12   61.77    3.58
   1   8  13   49.44    3.53
   1   8  13   50.36    3.20
   1   8  14   11.98    2.27
   1   8  14    9.09    1.75
   1   8  14   10.80    1.56
   1   8  15    8.05    1.75
   1   8  15    7.47    1.27
   1   8  16    0.11    1.20
   1   9  -7    3.50    0.84
   1   9  -6    3.84    1.17
   1   9  -6    2.09    1.19
   1   9  -6    1.51    1.48
   1   9  -5    3.68    1.51
   1   9  -5   -1.81    2.17
   1   9  -4    4.75    2.35
   1   9  -4    9.45    1.79
   1   9  -3    6.35    2.58
   1   9  -3   10.39    2.01
   1   9  -2   24.13    2.47
   1   9  -1   10.61    2.27
   1   9   0   20.95    2.93
   1   9   0   19.23    2.44
   1   9   1  103.15    4.72
   1   9   1   92.56    4.34
   1   9   1   90.01    4.11
   1   9   2   95.25    4.46
   1   9   2   86.53    3.92
   1   9   2   85.45    4.02
   1   9   2   83.53    4.01
   1   9   3   76.95    3.97
   1   9   3   66.13    3.31
   1   9   3   68.68    3.47
   1   9   3   72.43    3.72
   1   9   4   61.68    3.58
   1   9   4   57.49    3.24
   1   9   4   62.77    3.63
   1   9   5   33.34    2.89
   1   9   5   30.39    2.60
   1   9   5   35.73    3.07
   1   9   6   23.74    2.61
   1   9   6   20.92    2.44
   1   9   6   28.28    3.07
   1   9   7    1.13    2.10
   1   9   7   -0.46    2.19
   1   9   7    3.76    2.71
   1   9   8    0.09    2.02
   1   9   8   -1.30    2.16
   1   9   9    2.12    1.88
   1   9   9    6.42    2.20
   1   9   9    6.86    2.16
   1   9  10   39.64    2.53
   1   9  10   40.95    2.90
   1   9  10   39.51    2.79
   1   9  11   84.00    4.09
   1   9  11   82.14    3.97
   1   9  12   31.61    2.48
   1   9  12   35.63    2.32
   1   9  13    5.11    1.59
   1   9  13    4.65    1.39
   1   9  14    2.42    1.15
   1  10  -3   67.65    2.94
   1  10  -3   66.48    2.68
   1  10  -2   37.25    1.94
   1  10  -1    2.02    1.25
   1  10   0  102.38    3.98
   1  10   0   73.99    3.38
   1  10   1   43.34    2.66
   1  10   1   27.48    1.85
   1  10   2   13.00    2.16
   1  10   3   23.68    2.34
   1  10   3   19.15    1.84
   1  10   4   23.94    2.30
   1  10   4   17.90    2.01
   1  10   5    3.94    1.92
   1  10   5    3.88    1.89
   1  10   6    1.77    1.77
   1  10   6   -0.16    1.93
   1  10   7    7.54    1.76
   1  10   7    8.04    1.46
   1  10   7    7.58    2.05
   1  10   8    1.40    1.41
   1  10   8    2.34    1.33
   1  10   8   -1.53    1.96
   1  10   9    4.60    1.28
   1  10  10   19.10    1.83
   1  10  11   63.73    2.78
  -2   9   6    4.73    1.23
  -2   9   5    1.12    1.45
  -2   9   4    5.85    1.45
  -2   9   3   14.01    1.50
  -2   9   3   12.49    1.54
  -2   9   2   31.53    1.88
  -2   8  11    6.06    1.41
  -2   8  10   13.55    1.75
  -2   8   9   11.88    2.12
  -2   8   8   12.92    2.51
  -2   8   7    2.49    2.10
  -2   8   7   -3.04    2.62
  -2   8   6    4.01    2.15
  -2   8   5    8.47    2.17
  -2   8   4    4.30    2.16
  -2   8   4   -1.51    2.53
  -2   8   3   36.39    2.27
  -2   8   3   43.67    2.87
  -2   8   3   38.52    3.14
  -2   8   2   61.04    3.19
  -2   8   2   58.04    3.52
  -2   8   2   72.27    3.54
  -2   8   2   67.33    3.60
  -2   8   1   61.79    3.23
  -2   8   1   56.13    3.46
  -2   8   1   66.18    3.41
  -2   8   1   60.91    3.34
  -2   8   0   40.32    2.74
  -2   8   0   42.10    3.01
  -2   8   0   42.03    2.67
  -2   8  -1    1.32    1.91
  -2   8  -1    2.73    2.03
  -2   8  -1    3.90    1.62
  -2   8  -2   12.37    2.01
  -2   8  -2   15.73    2.18
  -2   8  -2   10.62    2.23
  -2   8  -3   -1.23    1.69
  -2   8  -3    0.26    1.75
  -2   8  -3   -1.86    1.85
  -2   8  -4    3.55    1.48
  -2   8  -4    6.03    1.61
  -2   8  -4    5.51    1.55
  -2   8  -5   12.21    1.34
  -2   8  -6    5.24    0.90
  -2   7  14    8.59    1.25
  -2   7  13    0.97    1.59
  -2   7  12    4.00    2.01
  -2   7  11    3.02    2.30
  -2   7  11    0.74    1.78
  -2   7  10   43.14    3.29
  -2   7  10   44.27    3.14
  -2   7   9   37.02    3.21
  -2   7   9   33.40    3.24
  -2   7   8   50.24    3.98
  -2   7   7   45.36    3.28
  -2   7   7   39.54    3.92
  -2   7   6    7.70    2.48
  -2   7   6    3.07    3.24
  -2   7   5   39.72    3.40
  -2   7   5   47.23    3.26
  -2   7   4    3.72    2.66
  -2   7   4    5.28    1.79
  -2   7   4    2.86    3.10
  -2   7   4    8.67    2.45
  -2   7   3    6.95    2.50
  -2   7   3    6.73    2.72
  -2   7   3    4.53    1.99
  -2   7   3    5.15    2.94
  -2   7   2   54.10    3.60
  -2   7   2   52.10    3.33
  -2   7   2   59.88    3.69
  -2   7   2   53.88    3.93
  -2   7   1  149.62    6.68
  -2   7   1  159.76    6.57
  -2   7   1  172.83    6.70
  -2   7   1  158.15    6.71
  -2   7   0   88.40    4.76
  -2   7   0   91.46    4.62
  -2   7   0   96.38    4.67
  -2   7   0   95.61    4.54
  -2   7  -1    1.94    2.73
  -2   7  -1    7.68    2.73
  -2   7  -1    2.63    2.55
  -2   7  -1    3.26    2.29
  -2   7  -2    4.70    2.75
  -2   7  -2    7.84    2.66
  -2   7  -2    7.41    2.19
  -2   7  -3   25.20    2.83
  -2   7  -3   24.96    3.17
  -2   7  -3   28.39    3.06
  -2   7  -4   22.91    2.94
  -2   7  -4   16.74    3.07
  -2   7  -5   29.75    2.60
  -2   7  -5   26.82    2.87
  -2   7  -5   24.38    2.99
  -2   7  -6   84.92    3.75
  -2   7  -6   82.13    4.06
  -2   7  -6   74.09    4.00
  -2   7  -7   77.26    3.53
  -2   7  -7   72.69    3.28
  -2   7  -8   54.42    2.52
  -2   7  -8   44.94    2.24
  -2   6  15    3.04    1.42
  -2   6  14    8.00    2.00
  -2   6  13    4.92    2.39
  -2   6  12   28.68    3.17
  -2   6  11   12.43    3.05
  -2   6  11   13.12    2.26
  -2   6  10   32.60    3.39
  -2   6  10   29.21    2.93
  -2   6   9   14.66    3.14
  -2   6   9   14.19    2.88
  -2   6   9   12.52    2.95
  -2   6   8  100.01    5.16
  -2   6   8  101.42    4.91
  -2   6   8   99.80    5.18
  -2   6   7   92.39    4.93
  -2   6   7   98.85    4.79
  -2   6   7  103.42    5.22
  -2   6   6    0.03    2.99
  -2   6   6    1.53    2.38
   2  -6  -5    2.19    2.91
  -2   6   5    4.60    3.08
  -2   6   5    3.92    2.36
   2  -6  -4   24.57    3.63
   2  -6  -4   25.72    3.97
  -2   6   4   24.38    2.26
  -2   6   4   25.88    2.68
  -2   6   3    7.64    2.13
   2  -6  -3   10.98    3.39
  -2   6   3    6.10    2.05
  -2   6   3    8.03    2.86
  -2   6   3    8.83    2.33
  -2   6   2   10.21    2.23
   2  -6  -2    7.99    3.30
  -2   6   2    7.11    2.58
  -2   6   2    7.34    2.17
  -2   6   2    9.69    2.32
  -2   6   2    9.94    2.63
   2  -6  -1  161.64    8.34
  -2   6   1  172.14    6.84
  -2   6   1  165.26    6.82
  -2   6   1  174.69    6.94
  -2   6   1  170.43    6.93
  -2   6   0   28.72    2.87
   2  -6   0   23.99    3.55
  -2   6   0   31.87    3.00
  -2   6   0   27.34    2.88
  -2   6   0   26.46    2.88
   2  -6   1    3.60    2.89
  -2   6  -1    3.92    2.58
  -2   6  -1    5.84    2.60
  -2   6  -1    4.65    2.52
  -2   6  -1    1.18    2.28
  -2   6  -2   59.81    3.99
  -2   6  -2   60.35    3.81
  -2   6  -2   61.77    3.83
  -2   6  -2   62.96    3.62
  -2   6  -3   98.18    5.14
  -2   6  -3   97.90    4.50
  -2   6  -4   35.91    3.73
  -2   6  -4   44.13    3.59
  -2   6  -5   48.83    4.04
  -2   6  -5   55.17    3.58
  -2   6  -5   55.36    3.94
  -2   6  -6   49.39    3.11
  -2   6  -6   45.06    3.61
  -2   6  -6   40.46    2.92
  -2   6  -7  121.41    5.59
  -2   6  -7  119.17    4.92
  -2   6  -7  108.45    4.89
  -2   6  -7  105.95    5.41
  -2   6  -8   54.10    2.89
  -2   6  -8   52.95    3.54
  -2   6  -8   47.38    2.95
  -2   6  -9    1.08    1.42
  -2   6  -9    1.50    1.68
  -2   6 -10    1.12    1.04
  -2   6 -10    0.20    1.40
  -2   6 -11   22.33    1.51
  -2   6 -11   15.68    1.41
  -2   5  16   21.55    1.73
  -2   5  15   51.60    2.99
  -2   5  14   16.37    2.63
  -2   5  13    3.07    2.72
  -2   5  12  129.85    6.25
  -2   5  12  139.62    5.48
  -2   5  11   84.79    3.90
  -2   5  11   81.42    4.78
  -2   5  11   75.70    4.57
  -2   5  10   31.28    2.55
  -2   5  10   40.54    3.65
  -2   5  10   39.70    3.39
  -2   5  10   40.38    2.93
   2  -5  -9   71.18    5.48
   2  -5  -9   61.35    5.16
  -2   5   9   56.10    3.30
  -2   5   9   79.05    4.35
  -2   5   9   77.10    4.15
  -2   5   9   79.24    3.91
   2  -5  -8  246.69   11.86
   2  -5  -8  270.17   12.10
  -2   5   8  279.61   10.48
  -2   5   8  285.98   10.31
  -2   5   8  284.63   10.35
   2  -5  -7  168.57    8.46
  -2   5   7  175.14    7.07
  -2   5   7  176.81    6.95
  -2   5   7  169.75    7.12
   2  -5  -6   14.60    3.17
  -2   5   6   16.57    2.53
  -2   5   6   20.81    2.81
  -2   5   6   16.46    2.36
   2  -5  -5   52.67    4.35
  -2   5   5   47.52    3.20
  -2   5   5   50.97    3.09
  -2   5   5   52.87    3.45
   2  -5  -4  150.03    7.47
  -2   5   4  147.36    5.78
  -2   5   4  153.04    6.17
  -2   5   4  155.13    6.07
  -2   5   4  157.33    6.35
   2  -5  -3  193.15    8.72
  -2   5   3  181.30    6.95
  -2   5   3  193.68    7.17
   2  -5  -2   83.57    5.20
   2  -5  -2   80.06    5.18
  -2   5   2   71.84    3.51
  -2   5   2   73.91    3.56
  -2   5   2   78.25    3.73
  -2   5   2   86.07    3.94
  -2   5   1  104.80    4.59
   2  -5  -1  109.96    6.12
  -2   5   1  105.16    4.59
  -2   5   1  110.95    4.65
  -2   5   1  117.53    4.77
  -2   5   0    8.42    1.86
   2  -5   0    3.53    2.62
  -2   5   0    7.46    2.10
  -2   5   0    8.46    1.90
  -2   5   0    8.41    1.93
  -2   5   0    5.33    1.99
   2  -5   1   14.12    3.01
  -2   5  -1   15.07    2.18
  -2   5  -1    9.37    2.22
  -2   5  -1   11.60    2.25
  -2   5  -1   10.60    2.05
   2  -5   2   79.68    5.30
  -2   5  -2   85.09    4.15
  -2   5  -2   85.71    4.24
  -2   5  -2   83.46    4.09
  -2   5  -2   78.56    3.97
  -2   5  -3   10.55    2.55
  -2   5  -3   12.44    2.37
  -2   5  -3   10.23    2.15
  -2   5  -4    8.21    2.75
   2  -5   4    8.69    2.70
  -2   5  -4   13.49    2.49
  -2   5  -4   10.97    2.08
  -2   5  -5   31.56    3.58
  -2   5  -5   30.29    2.95
  -2   5  -5   39.21    3.26
  -2   5  -6   75.81    4.82
  -2   5  -6   90.57    4.25
  -2   5  -6   78.56    4.35
  -2   5  -6   83.09    4.64
  -2   5  -7   79.68    5.17
  -2   5  -7   83.85    4.84
  -2   5  -7   84.43    4.51
  -2   5  -8  133.85    5.28
  -2   5  -8  123.46    5.65
  -2   5  -8  122.18    5.95
  -2   5  -9   18.92    2.04
  -2   5  -9   19.66    2.59
  -2   5 -10    0.18    1.49
  -2   5 -10    1.66    2.17
  -2   5 -10    4.88    2.44
  -2   5 -11   22.95    2.31
  -2   5 -11   18.70    2.32
  -2   5 -12   22.39    1.93
  -2   5 -12   17.40    1.98
  -2   5 -13    7.59    1.42
  -2   4  17   10.46    1.27
  -2   4  16   29.34    2.22
  -2   4  15    8.16    2.34
  -2   4  15   12.88    1.82
  -2   4  14   15.43    2.81
  -2   4  14   20.00    2.16
  -2   4  13    1.81    1.96
  -2   4  13    0.22    2.86
  -2   4  13    1.12    2.97
  -2   4  12   28.27    3.51
  -2   4  12   35.22    2.61
  -2   4  12   28.84    3.45
  -2   4  11    6.51    2.85
  -2   4  11   10.53    2.13
  -2   4  11    8.32    2.96
   2  -4 -10  246.01   11.93
  -2   4  10  264.77    9.39
  -2   4  10  258.67    9.83
  -2   4  10  244.16    9.77
   2  -4  -9   10.32    3.50
  -2   4   9    9.37    1.95
  -2   4   9    8.25    2.55
  -2   4   9   10.76    1.96
  -2   4   9    8.81    2.49
   2  -4  -8   26.78    3.76
  -2   4   8   20.84    2.11
  -2   4   8   27.82    2.68
  -2   4   8   27.35    2.61
  -2   4   8   27.60    2.42
   2  -4  -7    6.78    2.78
  -2   4   7    7.41    2.06
  -2   4   7    4.63    1.51
  -2   4   7    9.05    1.97
  -2   4   7    6.12    1.96
   2  -4  -6   10.02    2.61
  -2   4   6   10.78    2.02
  -2   4   6   14.47    2.06
  -2   4   6   13.08    1.89
   2  -4  -5   17.65    2.71
   2  -4  -5   19.16    2.77
  -2   4   5   17.10    1.94
  -2   4   5   19.08    1.91
   2  -4  -4   99.34    5.34
   2  -4  -4  101.87    5.27
  -2   4   4  100.91    4.30
   2  -4  -3  438.82   16.30
   2  -4  -2  226.74    9.39
   2  -4  -1  194.70    8.36
   2  -4   0  140.39    6.76
   2  -4   1    7.86    2.46
   2  -4   2    1.14    2.33
  -2   4  -2   -0.04    1.52
   2  -4   3   47.84    3.82
  -2   4  -3   48.16    3.74
  -2   4  -3   47.72    2.87
  -2   4  -3   46.34    2.68
  -2   4  -3   44.23    2.59
   2  -4   4  281.75   11.04
  -2   4  -4  269.18   11.23
  -2   4  -4  251.04    9.70
  -2   4  -4  266.59    9.99
  -2   4  -4  286.73    9.66
  -2   4  -5  122.11    5.60
   2  -4   5  127.14    6.27
  -2   4  -5  126.14    6.75
  -2   4  -6   26.16    2.74
  -2   4  -6   23.31    3.58
  -2   4  -6   23.14    2.98
  -2   4  -7   16.81    2.09
  -2   4  -7   13.61    2.70
  -2   4  -7    9.89    2.46
  -2   4  -7    7.93    3.18
  -2   4  -7    3.86    3.02
  -2   4  -8   32.60    2.42
  -2   4  -8   29.34    3.02
  -2   4  -8   25.46    3.24
  -2   4  -9   14.45    1.89
  -2   4  -9   13.11    2.76
  -2   4  -9   14.66    3.02
  -2   4 -10    1.49    1.55
  -2   4 -10    0.55    2.47
  -2   4 -10    5.13    2.86
  -2   4 -11    3.20    2.42
  -2   4 -11    7.36    2.55
  -2   4 -12   15.19    2.36
  -2   4 -12   11.68    2.54
  -2   4 -13   34.58    2.78
  -2   4 -14   67.34    3.28
  -2   4 -15   55.64    2.51
  -2   3  17    8.30    1.39
  -2   3  16    5.91    1.89
  -2   3  15    0.91    2.23
  -2   3  15    3.25    2.70
  -2   3  14    5.67    2.66
  -2   3  14    5.98    2.08
  -2   3  14    7.83    3.01
  -2   3  13   43.88    3.59
  -2   3  13   48.65    2.96
   2  -3 -12   49.60    5.28
  -2   3  12   52.40    3.81
  -2   3  12   59.41    3.18
   2  -3 -11   77.37    6.20
  -2   3  11   70.51    4.31
  -2   3  11   81.64    3.77
   2  -3 -10   24.71    4.11
  -2   3  10   18.93    2.68
  -2   3  10   19.77    2.15
   2  -3  -9  319.53   13.85
  -2   3   9  331.11   11.48
  -2   3   9  317.35   11.69
   2  -3  -8  131.30    7.20
  -2   3   8  132.14    5.47
  -2   3   8  133.04    5.29
  -2   3   8  134.14    5.49
   2  -3  -7  170.10    8.13
   2  -3  -6    9.13    1.38
   2  -3  -6   10.11    2.43
   2  -3  -5   33.91    2.31
   2  -3  -5   33.88    3.00
   2  -3  -4   18.63    1.90
   2  -3  -4   20.23    2.33
   2  -3  -3  813.39   26.10
   2  -3  -3  818.94   26.31
   2  -3  -2  471.75   17.02
   2  -3  -2  491.99   17.17
   2  -3  -2  483.16   17.02
   2  -3  -1    9.60    1.60
   2  -3  -1   12.24    1.85
   2  -3   0   90.90    4.40
   2  -3   0   87.81    4.22
   2  -3   1   28.66    2.69
  -2   3  -2   75.84    4.04
   2  -3   2   84.04    4.41
   2  -3   3  741.78   25.43
  -2   3  -3  711.97   25.27
  -2   3  -4   82.72    4.64
   2  -3   5   12.01    2.12
  -2   3  -5   10.69    2.58
  -2   3  -6   90.45    4.10
   2  -3   6   89.36    4.73
  -2   3  -7   11.88    2.29
  -2   3  -7   11.40    2.13
  -2   3  -8   12.82    1.69
  -2   3  -8   10.81    2.62
  -2   3  -8    8.03    2.28
  -2   3  -8   12.36    3.02
  -2   3  -9   14.15    1.74
  -2   3  -9   11.17    2.91
  -2   3  -9   10.90    3.00
  -2   3  -9   14.44    2.60
  -2   3  -9   12.68    2.79
  -2   3 -10   31.02    3.16
  -2   3 -10   29.59    3.59
  -2   3 -10   26.89    3.01
   2  -3  10   28.92    1.98
   2  -3  11    4.95    1.50
  -2   3 -11    5.79    2.72
  -2   3 -11    8.36    2.64
   2  -3  12   11.89    1.63
  -2   3 -12   19.49    2.67
  -2   3 -12   15.51    2.91
  -2   3 -13  178.64    6.76
  -2   3 -13  180.82    7.13
   2  -3  13  165.33    6.23
   2  -3  14  116.13    4.36
   2  -3  15   24.46    1.40
  -2   3 -16   42.98    2.30
  -2   2  17   43.56    2.28
  -2   2  17   45.81    2.85
  -2   2  16    4.59    1.80
  -2   2  16    3.04    1.68
  -2   2  15   35.65    2.81
  -2   2  15   39.48    2.60
  -2   2  15   33.62    2.06
  -2   2  14    4.71    2.47
  -2   2  14    7.66    1.99
  -2   2  14    2.81    1.51
  -2   2  13   35.87    3.06
  -2   2  13   12.86    2.18
  -2   2  12   72.18    4.35
  -2   2  12   92.90    3.86
  -2   2  11   12.47    1.99
  -2   2  11   11.99    2.54
  -2   2  10  114.92    4.75
  -2   2  10  113.15    4.51
  -2   2  10  119.13    4.66
  -2   2   9  350.83   12.82
  -2   2   9  372.95   12.66
  -2   2   9  365.95   12.53
   2  -2  -6   48.53    2.51
   2  -2  -5   15.57    2.20
   2  -2  -5   19.77    1.62
   2  -2  -4  161.40    6.87
   2  -2  -4  169.68    6.42
   2  -2  -3   96.53    3.81
   2  -2  -3   97.23    4.44
   2  -2  -3  100.84    4.19
   2  -2  -2  353.52   12.26
   2  -2  -2  362.06   12.39
   2  -2  -2  335.37   11.83
   2  -2  -1  897.44   29.15
   2  -2  -1  886.93   29.09
   2  -2  -1  867.56   28.68
   2  -2  -1  829.16   28.53
   2  -2  -1  897.70   29.09
   2  -2   0   15.48    1.11
   2  -2   0   13.94    0.78
   2  -2   0   16.04    1.67
   2  -2   0   14.88    0.94
   2  -2   1   69.56    3.37
   2  -2   1   73.51    2.97
   2  -2   2   37.36    2.05
  -2   2  -2   36.33    2.35
   2  -2   2   41.06    2.58
   2  -2   3  682.96   22.71
  -2   2  -3  639.33   22.51
   2  -2   3  621.98   22.20
   2  -2   3  677.85   22.26
   2  -2   4   70.39    3.49
   2  -2   4   70.91    3.67
   2  -2   5  496.68   17.28
   2  -2   5  483.27   17.38
   2  -2   6  232.50    9.17
   2  -2   6  236.23    9.08
  -2   2  -6  230.56    9.46
   2  -2   7    7.63    1.84
  -2   2  -7    8.04    2.28
   2  -2   7    9.61    2.00
  -2   2  -8   32.42    2.70
  -2   2  -8   40.52    2.73
  -2   2  -8   36.88    2.80
  -2   2  -8   45.39    3.58
   2  -2   9   10.22    1.40
  -2   2  -9   10.92    2.19
  -2   2  -9    9.05    2.46
  -2   2  -9   13.96    2.71
  -2   2  -9   10.80    2.21
   2  -2  10    2.68    1.40
  -2   2 -10    2.07    2.16
  -2   2 -10    0.97    2.37
  -2   2 -10    3.66    2.24
  -2   2 -11   19.79    2.67
  -2   2 -11   14.30    2.83
  -2   2 -11   15.96    2.76
   2  -2  11   15.41    1.77
  -2   2 -12   90.70    4.43
   2  -2  12   88.02    3.86
  -2   2 -13  109.77    4.88
   2  -2  13  103.27    4.36
  -2   2 -14   66.03    3.97
   2  -2  14   58.84    2.96
  -2   2 -15   31.19    2.99
   2  -2  15   28.90    1.98
   2  -2  16    5.13    1.21
  -2   2 -16    4.49    1.99
   2  -2  17    2.54    0.83
  -2   2 -17    2.50    1.37
  -2   1  18   16.21    1.74
  -2   1  17   76.54    3.19
  -2   1  16   34.99    2.29
  -2   1  16   38.74    2.17
  -2   1  15    2.76    1.44
  -2   1  15    2.62    1.98
  -2   1  15    1.55    1.78
  -2   1  15    0.81    1.59
  -2   1  14   32.82    2.53
  -2   1  14   33.27    2.36
  -2   1  14   31.01    2.14
  -2   1  13   20.48    2.14
  -2   1  13   20.33    1.78
  -2   1  12  123.88    5.16
  -2   1  12  133.52    5.16
  -2   1  12  124.14    4.92
  -2   1  11  285.46   10.38
  -2   1  11  279.25   10.22
  -2   1  10  139.34    5.40
  -2   1  10  147.33    5.51
  -2   1   9  141.50    5.82
  -2   1   8    3.00    1.12
  -2   1   7   55.96    2.62
  -2   1   6   26.82    1.51
  -2   1   5  186.41    6.47
  -2   1   4  332.38   11.12
  -2   1   3  425.10   14.05
   2  -1  -2   47.45    2.23
   2  -1  -1   14.08    1.00
   2  -1  -1   15.28    1.19
   2  -1  -1   13.11    1.10
   2  -1  -1   14.09    0.99
   2  -1   0  695.68   22.65
   2  -1   0  696.71   22.69
   2  -1   0  682.07   22.46
   2  -1   0  659.47   22.78
   2  -1   0  665.01   22.75
   2  -1   1 1090.23   36.97
   2  -1   1 1141.75   36.86
   2  -1   2   33.22    1.81
   2  -1   3  198.99    7.24
   2  -1   3  201.36    7.53
   2  -1   4  123.81    5.08
   2  -1   4  117.22    4.72
  -2   1  -4  123.60    5.09
   2  -1   5   88.30    4.07
   2  -1   5   89.43    4.06
  -2   1  -5   85.37    4.14
   2  -1   6 1552.60   51.79
   2  -1   6 1611.41   51.83
  -2   1  -6 1497.13   51.86
   2  -1   7  432.46   15.49
  -2   1  -7  430.13   15.62
   2  -1   8  301.69   11.70
  -2   1  -8  319.42   11.88
  -2   1  -9    1.75    1.71
  -2   1  -9    0.34    1.89
   2  -1   9   -0.05    1.78
  -2   1  -9    0.82    1.69
  -2   1 -10   73.27    4.28
   2  -1  10   77.11    4.36
  -2   1 -10   65.83    3.48
   2  -1  10   67.97    3.10
  -2   1 -11    7.74    2.12
  -2   1 -11    5.42    2.19
   2  -1  11    4.96    1.54
  -2   1 -12  231.81    8.72
  -2   1 -12  218.48    9.55
  -2   1 -12  239.93    9.09
   2  -1  12  237.54    8.43
  -2   1 -13   85.80    4.47
   2  -1  13   78.04    3.68
   2  -1  14    9.22    1.86
  -2   1 -14    7.13    2.77
   2  -1  15    4.65    1.79
  -2   1 -15    3.60    2.61
   2  -1  16    1.68    1.56
  -2   1 -16    2.01    2.25
   2  -1  17    8.57    1.37
  -2   1 -17   13.32    1.93
  -2   1 -18   34.12    1.90
   2  -1  18   34.86    1.65
  -2   0  17   29.11    1.70
  -2   0  17   33.28    1.82
  -2   0  17   30.55    1.79
  -2   0  16    0.43    1.36
  -2   0  16   -0.34    1.42
  -2   0  16    1.13    1.48
  -2   0  15   43.68    2.54
  -2   0  15   44.35    2.65
  -2   0  15   42.32    2.52
  -2   0  14   47.76    2.77
  -2   0  14   48.56    2.93
  -2   0  14   48.36    2.73
  -2   0  13  270.08    9.45
  -2   0  13  249.23    9.47
  -2   0  13  265.07    9.37
  -2   0  12   37.94    2.51
  -2   0  12   40.09    2.71
  -2   0  12   36.91    2.37
  -2   0  11  148.03    5.99
  -2   0  11  142.96    6.78
   2   0 -11  170.55    7.84
  -2   0  11  161.06    5.95
  -2   0  11  151.98    5.90
  -2   0  11  167.36    6.04
  -2   0  10  145.21    6.63
  -2   0  10  158.30    5.84
  -2   0  10  152.74    5.80
  -2   0  10  158.59    5.89
  -2   0   9   73.99    3.88
  -2   0   8    5.67    1.43
  -2   0   7   41.75    2.39
  -2   0   6  202.36    7.43
  -2   0   5  400.93   13.69
  -2   0   4   14.21    1.01
  -2   0   3   52.66    2.10
  -2   0   2  713.35   23.97
   2   0  -2  758.51   24.31
  -2   0   1  209.36    7.08
   2   0  -1  207.68    7.27
   2   0   0  219.93    7.73
   2   0   0  223.70    7.63
   2   0   0  216.60    7.55
   2   0   1  369.13   11.96
   2   0   1  343.07   11.76
   2   0   1  363.83   11.93
   2   0   1  373.65   12.08
   2   0   2 2607.19   83.94
   2   0   2 2535.46   83.90
   2   0   3  458.15   15.39
   2   0   4  256.27    9.00
  -2   0  -4  246.48    8.82
   2   0   4  238.54    8.49
   2   0   5  380.04   12.95
  -2   0  -5  383.27   13.37
  -2   0  -6  617.52   21.17
  -2   0  -7  139.83    5.90
   2   0   7  146.57    6.03
   2   0   8  193.82    7.78
  -2   0  -8  189.27    7.60
  -2   0  -9  106.00    4.98
  -2   0 -10   99.55    4.18
  -2   0 -10   97.35    4.83
  -2   0 -10   99.16    4.46
   2   0  10  100.04    4.03
  -2   0 -11   24.14    2.15
  -2   0 -11   22.68    2.45
  -2   0 -11   24.86    2.51
   2   0  11   23.21    1.92
  -2   0 -12   18.00    2.33
  -2   0 -12   17.72    2.50
   2   0  12   17.27    1.88
  -2   0 -13   97.59    4.82
   2   0  13   96.40    4.24
  -2   0 -14   47.26    3.48
   2   0  14   42.75    2.78
  -2   0 -15   79.96    4.31
   2   0  15   73.64    3.66
   2   0  16    0.86    1.74
  -2   0 -16    2.72    2.35
  -2   0 -17  104.58    4.52
   2   0  17  103.08    4.21
  -2   0 -18   74.78    3.31
   2   0  18   78.20    3.17
   2   0  19   17.71    1.11
  -2  -1  18   37.89    1.63
  -2  -1  17   59.96    2.63
  -2  -1  16    3.51    1.58
  -2  -1  16    3.48    1.54
  -2  -1  15   13.41    1.55
  -2  -1  15   14.00    1.95
  -2  -1  15   13.96    1.96
  -2  -1  14   11.87    1.71
  -2  -1  14   10.41    1.99
  -2  -1  14    9.71    2.07
  -2  -1  13  116.91    4.73
  -2  -1  13  110.91    4.95
  -2  -1  13  122.22    4.94
  -2  -1  12   67.21    3.19
  -2  -1  12   60.37    3.37
  -2  -1  12   61.94    3.33
  -2  -1  11  138.69    6.70
   2   1 -11  147.17    7.19
  -2  -1  11  146.28    5.54
  -2  -1  11  139.08    5.62
  -2  -1  10  245.23   10.14
   2   1 -10  279.80   10.86
  -2  -1  10  247.89    8.95
  -2  -1  10  243.67    9.03
  -2  -1  10  262.46    9.00
  -2  -1   9  450.41   17.05
   2   1  -9  508.13   17.82
  -2  -1   8  638.53   22.85
   2   1  -8  687.74   23.55
  -2  -1   7  233.21    8.85
   2   1  -7  230.90    9.42
  -2  -1   6   76.89    3.54
   2   1  -6   74.51    4.07
   2   1  -5 1551.55   52.48
  -2  -1   5 1591.57   52.02
  -2  -1   4  282.55    9.88
   2   1  -4  283.78   10.26
  -2  -1   3   14.68    1.05
   2   1  -2 2152.32   71.77
  -2  -1   2 2313.71   71.99
  -2  -1   1   19.24    1.02
   2   1  -1   17.03    1.18
   2   1  -1   18.28    1.14
  -2  -1   0   79.10    2.95
   2   1   0   74.69    3.27
   2   1   0   85.47    3.12
   2   1   1  359.46   12.02
   2   1   1  359.98   12.01
  -2  -1  -1  350.34   11.94
   2   1   2 1589.28   52.03
   2   1   3  507.83   16.99
  -2  -1  -4  350.04   11.21
  -2  -1  -4  310.22   10.93
   2   1   4  330.77   10.98
   2   1   5   29.42    1.35
  -2  -1  -5   30.76    1.70
  -2  -1  -6   18.12    1.47
   2   1   6   16.97    0.95
  -2  -1  -7  114.91    4.71
   2   1   8    0.95    1.40
  -2  -1  -8    3.40    1.27
   2   1   9   90.60    4.54
  -2  -1  -9   87.18    4.10
  -2  -1 -10  120.09    5.23
   2   1  10  121.73    5.76
   2   1  11  155.80    7.04
  -2  -1 -11  156.56    6.31
   2   1  11  154.28    5.91
   2   1  12   13.77    2.64
  -2  -1 -12   15.25    2.40
  -2  -1 -13   99.27    4.82
  -2  -1 -14   63.06    3.85
  -2  -1 -15  119.60    5.47
  -2  -1 -16    0.77    2.24
  -2  -1 -17  223.87    8.28
  -2  -1 -18   87.50    3.72
   2   1  19   39.36    1.88
  -2  -2  17    3.30    1.07
  -2  -2  16   16.91    1.70
  -2  -2  15    3.44    1.76
  -2  -2  14   25.35    2.36
  -2  -2  13  102.52    4.62
  -2  -2  12   14.45    1.65
  -2  -2  12   14.88    2.31
  -2  -2  11   16.71    1.71
   2   2 -11   16.90    2.79
  -2  -2  11   19.47    2.97
   2   2 -11   20.86    2.19
  -2  -2  11   13.82    1.99
  -2  -2  11   22.08    2.18
  -2  -2  10  150.57    7.05
   2   2 -10  148.81    7.07
   2   2 -10  151.91    5.87
  -2  -2  10  137.64    5.54
  -2  -2  10  147.21    5.84
  -2  -2   9   31.27    3.03
   2   2  -9   28.95    3.09
  -2  -2   9   31.34    1.99
  -2  -2   9   30.62    2.18
  -2  -2   9   33.62    1.90
   2   2  -8  141.20    6.61
  -2  -2   8  139.37    6.28
  -2  -2   7   96.05    4.57
   2   2  -7   89.32    4.82
  -2  -2   6  205.59    7.78
   2   2  -6  188.88    7.97
   2   2  -5  568.41   20.47
  -2  -2   5  608.99   20.27
  -2  -2   4  524.94   17.70
   2   2  -4  509.09   17.90
   2   2  -3  117.59    4.72
   2   2  -2  282.20    9.89
   2   2  -1  597.72   20.04
   2   2   0   65.41    2.73
  -2  -2  -1    5.76    0.62
  -2  -2  -2 1109.17   37.49
   2   2   2 1195.78   37.62
  -2  -2  -2 1155.47   37.68
   2   2   3 1846.13   60.36
  -2  -2  -4   18.48    1.21
  -2  -2  -6   63.82    2.82
   2   2   6   49.91    1.79
  -2  -2  -7   33.19    2.36
  -2  -2  -8   66.11    3.82
  -2  -2  -8   75.67    3.15
   2   2   9  146.02    6.33
   2   2  10   21.47    2.39
  -2  -2 -10   20.02    2.58
   2   2  11  239.51    9.50
  -2  -2 -11  249.96    8.87
   2   2  11  239.00    8.49
   2   2  12   64.08    4.12
  -2  -2 -12   70.44    3.77
   2   2  12   62.02    3.31
   2   2  13   20.04    2.89
  -2  -2 -13   19.68    2.59
   2   2  13   20.04    2.19
  -2  -2 -14  103.11    4.90
   2   2  14  104.48    4.58
  -2  -2 -15   60.04    3.66
   2   2  15   61.52    3.33
  -2  -2 -16   19.66    2.47
   2   2  16   20.18    2.21
  -2  -2 -17  143.05    5.78
   2   2  17  151.23    5.69
  -2  -2 -18  118.17    4.75
   2   2  18  131.07    4.79
   2   2  19  154.83    5.49
  -2  -3  17    6.36    0.87
  -2  -3  16   25.72    1.69
  -2  -3  15    3.00    1.56
  -2  -3  15    3.81    1.48
   2   3 -14   82.39    3.94
  -2  -3  14   87.20    3.76
  -2  -3  14   88.86    3.99
   2   3 -13   63.70    3.60
  -2  -3  13   67.11    3.31
  -2  -3  13   65.57    3.57
  -2  -3  12   82.95    3.88
   2   3 -12   85.88    4.32
   2   3 -11   55.92    3.54
  -2  -3  11   57.71    3.06
  -2  -3  10    8.33    2.63
  -2  -3  10    5.98    1.63
   2   3  -9    6.05    2.18
  -2  -3   9    4.53    2.45
  -2  -3   9    3.79    1.32
   2   3  -8   96.49    5.39
  -2  -3   8  110.91    4.19
   2   3  -7    0.74    1.76
   2   3  -6   74.53    4.03
  -2  -3   5   31.03    2.37
   2   3  -5   28.41    2.33
   2   3  -4  847.18   29.09
  -2  -3   4  874.06   29.06
   2   3  -3  765.40   25.55
  -2  -3   3  749.30   25.43
  -2  -3   2   59.15    2.68
   2   3  -2   63.58    2.87
   2   3  -1  499.30   16.42
  -2  -3   1  468.70   16.22
  -2  -3   0  679.94   22.62
  -2  -3  -1  276.29    9.47
  -2  -3  -2   66.32    2.63
   2   3   2   64.17    2.44
  -2  -3  -4  746.83   25.15
  -2  -3  -5  187.17    7.13
  -2  -3  -6  118.79    5.10
  -2  -3  -7  239.14    9.27
  -2  -3  -8  445.43   16.25
  -2  -3  -9   33.15    3.05
   2   3  10  228.64    8.66
  -2  -3 -10  190.68    9.09
   2   3  11  257.45    9.03
   2   3  11  262.22   10.15
   2   3  11  242.27    9.19
   2   3  12  334.55   12.55
  -2  -3 -12  350.49   11.91
   2   3  12  333.90   11.67
   2   3  13   98.21    5.33
  -2  -3 -13  103.02    4.75
   2   3  13  102.46    4.54
   2   3  14   12.17    2.19
  -2  -3 -14   11.35    2.39
   2   3  15   11.76    2.16
  -2  -3 -15    9.43    2.27
   2   3  16    1.58    1.88
  -2  -3 -16    1.34    1.90
   2   3  17    1.71    1.69
  -2  -3 -17    3.34    1.63
   2   3  18   10.80    1.50
   2   3  19    7.17    1.06
   2   3  20   10.26    1.20
  -2  -4  16   -0.32    0.83
  -2  -4  15    3.28    1.24
   2   4 -14   22.69    2.08
  -2  -4  14   21.21    1.91
   2   4 -13   40.92    2.91
  -2  -4  13   40.37    2.35
  -2  -4  13   38.67    2.68
  -2  -4  12   15.29    2.37
   2   4 -12   18.61    2.67
  -2  -4  12   16.29    1.91
   2   4 -11  165.33    7.08
  -2  -4  11  167.94    6.39
  -2  -4  11  176.58    6.70
  -2  -4  10    5.55    2.08
  -2  -4  10    5.13    1.68
  -2  -4   9  196.69    8.94
  -2  -4   9  199.12    7.25
  -2  -4   9  195.50    7.57
  -2  -4   8    0.02    1.74
  -2  -4   8    0.06    2.31
  -2  -4   8    1.32    1.25
  -2  -4   7   47.83    3.68
  -2  -4   7   46.92    2.62
  -2  -4   7   45.92    2.30
  -2  -4   7   44.09    2.66
   2   4  -6  256.70   10.64
  -2  -4   6  323.89   11.34
   2   4  -5  194.94    8.17
  -2  -4   5  236.60    8.62
   2   4  -4  248.03    9.57
  -2  -4   4  272.12    9.77
  -2  -4   3   46.70    2.56
  -2  -4   2   64.37    2.88
  -2  -4   2   61.83    2.62
  -2  -4   1    0.71    0.79
  -2  -4   0   65.30    2.80
  -2  -4  -1  536.86   18.03
  -2  -4  -2  246.69    7.70
  -2  -4  -2  234.84    7.14
  -2  -4  -3   15.19    1.51
  -2  -4  -6   67.67    3.73
  -2  -4  -7   67.96    3.97
  -2  -4  -8   62.16    4.02
  -2  -4  -9   57.27    4.12
   2   4  10  170.19    6.88
  -2  -4 -10  148.96    7.79
  -2  -4 -11  170.89    9.02
   2   4  11  219.38    8.16
  -2  -4 -11  235.63    7.59
   2   4  11  165.52    7.24
   2   4  12   14.81    2.10
  -2  -4 -12   17.18    3.31
  -2  -4 -12   22.81    2.30
  -2  -4 -13   81.46    5.86
   2   4  13   97.25    4.53
  -2  -4 -14   55.96    3.27
   2   4  14   58.59    3.26
   2   4  15    6.14    1.94
   2   4  16    2.54    1.72
   2   4  17    4.02    1.52
   2   4  17    5.61    1.88
   2   4  18   25.07    1.62
   2   4  18   24.30    1.84
   2   4  19   43.33    2.33
   2   4  19   31.20    1.53
   2   4  20   20.33    1.33
  -2  -5  15   20.40    1.18
   2   5 -14   37.94    2.16
  -2  -5  14   37.86    1.95
   2   5 -13   82.76    3.80
  -2  -5  13   78.78    3.46
   2   5 -12  165.01    6.62
  -2  -5  12  163.78    6.27
   2   5 -11  120.54    5.70
  -2  -5  11  124.49    4.72
  -2  -5  11  119.65    5.13
  -2  -5  10    8.61    2.04
  -2  -5  10    5.76    1.49
  -2  -5   9    2.67    2.02
  -2  -5   9    4.47    1.44
  -2  -5   8  114.11    4.35
  -2  -5   8  109.84    4.82
   2   5  -7   99.62    4.71
  -2  -5   7  105.19    5.62
  -2  -5   7  105.65    4.60
  -2  -5   7  103.75    4.55
  -2  -5   6    7.82    1.71
  -2  -5   6    7.64    1.81
  -2  -5   6    8.25    2.26
   2   5  -6    9.69    2.00
  -2  -5   5    8.42    1.53
  -2  -5   5   10.70    2.05
   2   5  -5    9.28    1.63
  -2  -5   5    8.14    1.58
  -2  -5   4   17.39    2.02
  -2  -5   3    6.40    1.44
  -2  -5   2   98.89    4.25
  -2  -5   1  274.48    9.93
  -2  -5   1  278.74    9.89
  -2  -5   0    5.65    1.00
  -2  -5  -1   13.12    1.18
  -2  -5  -2   15.36    1.96
  -2  -5  -2   11.82    1.17
  -2  -5  -3   70.21    3.70
  -2  -5  -4  176.04    7.17
  -2  -5  -5  133.94    5.86
  -2  -5  -8   56.76    4.15
  -2  -5  -9   72.39    5.03
  -2  -5 -10   11.75    3.16
  -2  -5 -10   10.56    1.73
   2   5  10    9.70    1.96
   2   5  10   10.95    1.41
  -2  -5 -11   96.22    6.51
   2   5  11  102.75    4.34
   2   5  11  101.01    4.86
  -2  -5 -12   41.40    4.52
   2   5  12   34.35    3.04
   2   5  12   35.17    2.31
  -2  -5 -13   17.99    3.65
   2   5  13   23.84    2.82
   2   5  13   19.01    2.01
   2   5  14   40.51    3.17
   2   5  14   36.46    2.43
   2   5  15   17.93    2.57
   2   5  15   18.39    1.92
   2   5  16    7.51    1.48
   2   5  16    8.08    2.12
   2   5  17   12.85    2.55
   2   5  17    9.75    1.81
   2   5  17   10.28    1.30
   2   6 -13   32.12    1.94
  -2  -6  13   27.42    1.53
   2   6 -12  153.64    5.75
  -2  -6  12  139.45    5.27
  -2  -6  11   13.74    1.76
   2   6 -11   14.11    2.52
  -2  -6  10    3.02    1.75
   2   6  -9    5.35    2.36
  -2  -6   9   13.36    1.97
   2   6  -8   -3.25    2.67
  -2  -6   8    2.62    1.87
   2   6  -7   79.21    4.41
  -2  -6   7   88.22    4.07
   2   6  -6  214.99    9.39
   2   6  -6  211.68    8.20
  -2  -6   6  207.33    7.91
   2   6  -5   13.74    2.22
  -2  -6   5   12.73    2.33
  -2  -6   5    9.81    1.79
   2   6  -4   55.47    3.11
  -2  -6   4   53.23    3.34
  -2  -6   4   56.29    2.97
  -2  -6   4   49.98    2.79
   2   6  -3  188.57    6.95
  -2  -6   3  174.77    7.28
  -2  -6   3  186.70    6.79
  -2  -6   3  179.00    6.71
  -2  -6   2   52.77    2.91
   2   6  -2   55.52    2.81
  -2  -6   2   53.32    2.67
  -2  -6   2   50.72    2.51
  -2  -6   1   78.41    3.32
  -2  -6   1   76.08    3.56
   2   6  -1   74.92    4.30
   2   6  -1   83.07    3.48
  -2  -6   0  186.63    7.21
   2   6   0  188.29    7.78
   2   6   0  207.32    7.16
  -2  -6  -3  212.66    8.89
  -2  -6  -4   57.42    3.87
  -2  -6  -5   37.26    3.17
   2   6   5   37.66    2.23
  -2  -6  -6   26.35    2.95
  -2  -6  -7   12.01    2.58
   2   6   7   15.42    1.92
   2   6   8    1.76    1.79
  -2  -6  -8    2.18    2.31
  -2  -6  -8    2.55    1.29
   2   6   8    5.33    1.63
   2   6   9  137.16    5.82
   2   6   9  139.45    5.58
   2   6  10   42.65    3.27
   2   6  10   45.20    2.93
   2   6  11   31.15    3.16
   2   6  11   26.36    2.74
   2   6  12   11.18    2.96
   2   6  12   10.51    2.48
   2   6  13    2.73    2.95
   2   6  13    3.09    2.44
   2   6  14   17.11    3.19
   2   6  14   11.99    2.57
   2   6  15    4.43    2.93
   2   6  15    1.34    2.12
   2   6  16    8.88    2.65
   2   6  16    7.14    1.90
   2   6  17   43.33    2.90
   2   6  17   36.87    2.15
   2   6  18   65.41    3.13
   2   6  19   12.07    1.22
   2   7 -12   26.03    1.66
  -2  -7  11    2.25    0.84
   2   7 -11    1.53    1.65
  -2  -7  10    4.02    1.13
   2   7 -10    2.18    2.19
   2   7  -9    2.42    1.84
  -2  -7   9    1.69    1.37
   2   7  -8   -2.16    2.52
  -2  -7   8    6.64    1.53
   2   7  -7   29.92    3.19
  -2  -7   7   34.11    2.27
   2   7  -6   65.33    4.12
  -2  -7   6   68.58    3.33
   2   7  -5  148.02    6.17
  -2  -7   5  139.27    5.82
  -2  -7   5  131.07    5.46
   2   7  -4   76.17    5.11
  -2  -7   4   85.94    4.11
  -2  -7   4   78.74    3.76
   2   7  -3   78.49    3.94
   2   7  -3   64.85    4.56
  -2  -7   3   77.88    3.69
  -2  -7   3   64.57    3.30
   2   7  -2   76.08    3.83
  -2  -7   2   71.14    3.54
   2   7  -1   10.09    2.11
  -2  -7   1   10.57    1.83
   2   7   0  144.11    5.63
  -2  -7   0  132.87    5.30
   2   7   1  370.92   12.71
  -2  -7  -1  354.16   12.41
  -2  -7  -2  225.08    8.02
  -2  -7  -3  376.73   12.84
   2   7   3  374.12   13.00
   2   7   4  125.20    4.91
  -2  -7  -4  112.82    4.50
   2   7   4  112.77    4.70
   2   7   5   17.03    2.04
   2   7   5   15.41    2.05
  -2  -7  -5   15.75    2.93
  -2  -7  -5   15.58    1.56
   2   7   5   15.28    1.87
   2   7   6   58.39    3.24
   2   7   6   64.18    3.29
  -2  -7  -6   55.56    4.36
  -2  -7  -6   63.68    2.83
   2   7   6   60.20    3.11
   2   7   7    1.98    1.88
  -2  -7  -7    0.55    2.50
   2   7   7    0.09    1.93
   2   7   7    2.22    1.75
   2   7   8    2.97    2.04
  -2  -7  -8    1.96    2.71
   2   7   8    4.91    2.21
   2   7   8    3.82    1.91
   2   7   9   12.16    2.21
  -2  -7  -9   14.85    3.21
   2   7   9   14.23    2.51
   2   7   9   11.17    2.15
  -2  -7 -10   33.48    4.03
   2   7  10   31.87    2.80
   2   7  10   38.28    3.21
   2   7  10   33.25    2.82
   2   7  11    6.33    2.22
   2   7  11    9.41    2.83
   2   7  11    5.48    2.40
   2   7  12    8.25    2.26
   2   7  12    7.57    2.94
   2   7  12    7.84    2.47
   2   7  13    2.35    2.02
   2   7  13    0.70    2.88
   2   7  13    3.15    2.32
   2   7  14    8.19    1.89
   2   7  14    7.70    2.88
   2   7  14    8.07    2.23
   2   7  15   26.16    1.93
   2   7  15   21.78    2.95
   2   7  15   22.75    2.20
   2   7  16   15.84    2.37
   2   7  17   20.92    2.01
   2   7  18   47.81    2.25
   2   8  -9    8.91    1.18
   2   8  -8    2.95    1.71
   2   8  -7   23.29    2.69
   2   8  -6   67.82    4.04
   2   8  -5   69.59    4.26
   2   8  -4   41.07    3.56
  -2  -8   4   35.12    2.78
   2   8  -3    4.77    2.75
  -2  -8   3    0.79    2.17
   2   8  -2   43.46    3.37
  -2  -8   2   38.59    2.79
   2   8  -1   73.90    4.04
  -2  -8   1   67.46    3.54
   2   8   0   33.17    2.96
  -2  -8   0   30.66    2.45
   2   8   1   14.53    2.53
  -2  -8  -1   15.09    1.96
  -2  -8  -2  179.18    6.69
  -2  -8  -3  415.22   14.22
   2   8   4   68.56    3.75
  -2  -8  -4   70.43    3.22
   2   8   5   54.10    3.16
   2   8   5   56.48    3.34
  -2  -8  -5   54.11    2.74
   2   8   5   59.23    3.20
   2   8   6   16.61    2.42
   2   8   6   14.62    2.27
   2   8   6   17.54    2.25
   2   8   7    7.74    2.27
   2   8   7    8.30    2.22
   2   8   7   11.01    2.09
   2   8   8   12.38    2.47
   2   8   8   11.94    2.42
   2   8   8   14.78    2.26
   2   8   9  131.54    5.78
   2   8   9  137.69    5.93
   2   8   9  139.71    5.71
   2   8  10   84.67    4.27
   2   8  10   86.04    4.53
   2   8  10   88.20    4.27
   2   8  11   27.28    2.66
   2   8  11   25.52    3.04
   2   8  11   29.72    2.76
   2   8  12   19.33    2.32
   2   8  12   16.11    2.82
   2   8  12   16.88    2.46
   2   8  13   26.98    2.22
   2   8  13   23.50    2.39
   2   8  14   17.64    1.71
   2   8  14   15.41    2.45
   2   8  14   15.53    1.91
   2   8  15   14.23    2.13
   2   8  16   24.08    1.90
   2   9  -7    7.60    1.14
   2   9  -7    5.27    1.44
   2   9  -6    2.73    1.76
   2   9  -5   13.99    2.41
   2   9  -4    6.78    2.56
   2   9  -3   10.41    2.74
   2   9  -2  103.56    5.06
   2   9  -1   98.34    4.58
  -2  -9   1   75.56    3.81
   2   9   0   60.57    3.72
  -2  -9   0   49.49    2.97
  -2  -9  -1   19.51    2.10
   2   9   1   20.81    2.10
  -2  -9  -2  173.65    6.48
   2   9   2  168.90    6.54
  -2  -9  -3  357.18   12.46
   2   9   3  363.64   12.91
   2   9   4   86.00    4.34
   2   9   5    4.13    2.36
   2   9   6    1.17    2.26
   2   9   6   -0.44    1.91
   2   9   7   35.14    2.88
   2   9   7   31.99    2.63
   2   9   8   95.57    4.51
   2   9   8   94.88    4.32
   2   9   9   44.03    3.08
   2   9   9   51.11    3.06
   2   9   9   48.46    3.02
   2   9  10   44.37    2.95
   2   9  10   47.73    3.00
   2   9  10   46.24    2.93
   2   9  11   23.99    2.22
   2   9  11   24.61    2.45
   2   9  11   21.08    2.21
   2   9  12    5.59    1.59
   2   9  12    3.04    1.97
   2   9  13    6.38    1.29
   2   9  13    4.13    1.84
   2   9  14    1.65    1.46
   2   9  14    4.64    1.26
   2  10  -4   19.89    1.65
   2  10  -4   23.92    1.45
   2  10  -3   17.08    1.46
   2  10  -3   16.23    1.93
   2  10  -2    1.33    1.93
   2  10  -2    2.83    1.38
   2  10  -1    3.02    2.06
   2  10  -1    5.53    1.52
   2  10   0    4.99    2.18
   2  10   0    7.16    1.61
   2  10   1   97.90    4.02
   2  10   2  127.44    4.86
   2  10   3   54.59    3.19
   2  10   3   47.96    2.68
   2  10   4   10.35    2.23
   2  10   4    7.58    1.94
   2  10   5    0.62    2.03
   2  10   5    2.07    1.94
   2  10   6    6.18    2.07
   2  10   6   10.02    2.17
   2  10   7    5.23    1.96
   2  10   7    8.57    2.24
   2  10   8   12.82    1.98
   2  10   8   14.48    2.32
   2  10   9   32.19    2.30
   2  10  10   46.30    2.48
   2  10  11   15.71    1.43
   2  10  11   21.11    1.90
   2  10  12   18.22    1.56
   2  11   2   52.48    2.48
   2  11   3    9.83    1.52
   2  11   4    0.68    1.36
   2  11   5    1.18    1.33
   2  11   6    2.62    1.28
  -3   8   8    2.79    1.21
  -3   8   7    1.91    1.34
  -3   8   7    2.34    1.68
  -3   8   6    1.54    1.86
  -3   8   4   15.32    2.11
  -3   8   3   65.40    3.28
  -3   8   2   60.28    3.01
  -3   8   1   14.39    1.38
  -3   8   1   18.58    1.87
  -3   8   1   16.00    1.75
  -3   8   0    0.74    1.24
  -3   8   0    2.58    1.50
  -3   8   0    1.51    1.22
  -3   8  -1    0.99    1.11
  -3   8  -1   -0.66    1.35
  -3   8  -2    0.48    1.09
  -3   8  -2   -0.50    1.16
  -3   7  12    4.37    1.06
  -3   7  11    7.47    1.55
  -3   7  11    6.00    1.41
  -3   7  10   22.50    2.19
  -3   7  10   25.84    2.03
  -3   7  10   25.33    1.84
  -3   7   9   54.96    3.26
  -3   7   9   60.74    3.07
  -3   7   9   63.30    3.27
  -3   7   8   12.88    2.36
  -3   7   8   18.79    2.14
  -3   7   8   15.61    2.62
  -3   7   7   14.30    2.44
  -3   7   7   21.93    2.99
  -3   7   7   19.81    2.27
  -3   7   6    1.54    2.34
  -3   7   6    4.65    2.92
  -3   7   5    7.41    2.43
  -3   7   5    4.53    2.96
  -3   7   3   22.88    2.14
  -3   7   3   26.82    3.25
  -3   7   2   92.44    4.19
  -3   7   2   90.97    4.65
  -3   7   1   12.37    2.27
  -3   7   1   11.36    2.62
  -3   7   0    1.92    2.17
  -3   7   0    2.91    2.28
  -3   7  -1   -4.47    2.39
  -3   7  -1    1.19    2.18
  -3   7  -1    2.31    2.11
  -3   7  -2    9.10    2.26
  -3   7  -2    5.78    2.17
  -3   7  -2   10.55    2.43
  -3   7  -2    9.74    1.98
  -3   7  -3   40.35    2.71
  -3   7  -3   42.37    2.84
  -3   7  -3   42.23    3.01
  -3   7  -3   34.52    2.34
  -3   7  -4   94.92    3.97
  -3   7  -4   87.09    4.28
  -3   7  -5   47.33    2.42
  -3   7  -5   43.30    2.49
  -3   7  -5   40.68    2.75
  -3   7  -6   62.96    2.84
  -3   7  -6   66.57    2.76
  -3   7  -7   44.13    2.00
  -3   7  -7   46.48    1.98
  -3   6  14   30.64    1.68
  -3   6  13   25.32    1.92
  -3   6  13   27.19    1.99
  -3   6  12    9.16    1.99
  -3   6  12    9.41    1.90
  -3   6  11   13.82    2.39
  -3   6  11   13.88    2.26
  -3   6  10   39.62    3.17
  -3   6  10   40.03    3.06
  -3   6  10   43.87    2.78
  -3   6   9   30.25    3.08
  -3   6   9   28.69    2.83
  -3   6   9   30.78    2.99
  -3   6   8    5.54    2.63
  -3   6   8    3.78    2.46
  -3   6   7    8.64    2.80
  -3   6   7   10.65    2.47
  -3   6   7    4.60    3.14
  -3   6   6   -0.50    2.77
  -3   6   6    3.12    2.33
  -3   6   6   -1.92    3.35
  -3   6   5    4.03    2.65
  -3   6   5    1.53    3.29
  -3   6   5    7.53    2.34
  -3   6   4   12.89    2.83
  -3   6   4   13.22    2.05
  -3   6   4   11.98    3.38
  -3   6   4   13.87    2.41
  -3   6   3   13.16    2.87
  -3   6   3   14.32    2.30
  -3   6   3   18.11    2.53
  -3   6   2  116.18    5.17
  -3   6   2  122.03    5.79
  -3   6   1  123.73    5.58
  -3   6   1  125.78    5.80
  -3   6   0   58.75    3.77
  -3   6   0   56.06    3.76
  -3   6   0   61.97    3.88
  -3   6  -1   40.60    3.37
  -3   6  -1   36.32    3.40
  -3   6  -1   42.04    3.37
  -3   6  -2   56.38    3.87
  -3   6  -2   55.83    3.92
  -3   6  -2   59.69    3.61
  -3   6  -3   73.93    4.63
  -3   6  -3   84.72    4.62
  -3   6  -3   81.07    4.16
  -3   6  -4   12.76    2.92
  -3   6  -4   17.56    3.01
  -3   6  -4   16.87    2.34
  -3   6  -5   31.13    3.12
  -3   6  -5   32.90    2.90
  -3   6  -5   35.44    3.32
  -3   6  -6    6.57    2.12
  -3   6  -6    7.84    2.66
  -3   6  -6   12.15    2.48
  -3   6  -7    6.06    1.81
  -3   6  -7    8.52    2.43
  -3   6  -7   11.00    2.17
  -3   6  -8    5.40    1.74
  -3   6  -8    1.13    1.36
  -3   6  -9    4.79    1.34
  -3   6  -9    1.93    1.07
  -3   5  15    1.23    1.27
  -3   5  14   18.33    1.84
  -3   5  14   19.45    2.06
  -3   5  13   16.61    2.26
  -3   5  13   18.86    2.43
  -3   5  12   79.39    4.19
  -3   5  12   78.82    4.19
  -3   5  11   66.69    4.01
  -3   5  11   65.27    4.02
  -3   5  10   35.17    3.35
  -3   5  10   29.75    3.26
  -3   5  10   32.36    2.78
  -3   5   9    4.61    2.78
  -3   5   9   -0.49    2.52
  -3   5   9    1.81    2.61
  -3   5   8  233.98    8.85
  -3   5   8  222.51    8.70
  -3   5   8  220.08    8.81
  -3   5   7  194.52    7.83
  -3   5   7  187.50    7.98
  -3   5   7  198.57    7.68
  -3   5   6  124.03    5.61
  -3   5   6  126.08    5.40
  -3   5   6  118.77    5.84
   3  -5  -5  187.32    9.32
   3  -5  -5  197.85    9.80
  -3   5   5  212.68    8.17
  -3   5   5  214.37    8.01
  -3   5   5  217.92    8.58
   3  -5  -4  188.11    9.00
   3  -5  -4  190.00    9.44
  -3   5   4  202.37    7.76
  -3   5   4  193.02    7.38
  -3   5   4  201.07    7.56
  -3   5   4  200.81    8.04
   3  -5  -3   53.03    4.33
   3  -5  -3   58.36    4.92
  -3   5   3   61.11    3.29
  -3   5   3   57.25    3.63
  -3   5   3   60.52    3.36
  -3   5   2    5.79    2.42
  -3   5   2    5.97    2.02
  -3   5   2    8.37    2.15
   3  -5  -1   41.15    4.27
  -3   5   1   38.74    2.94
  -3   5   1   40.17    3.14
  -3   5   1   38.01    3.38
  -3   5   1   43.94    2.89
   3  -5   0  101.75    6.31
  -3   5   0  108.24    4.95
  -3   5   0  104.06    4.85
  -3   5   0  104.22    4.94
  -3   5   0  109.66    5.13
   3  -5   1   33.29    4.05
  -3   5  -1   35.78    3.11
  -3   5  -1   32.72    3.14
  -3   5  -1   38.24    3.18
   3  -5   2   16.82    3.30
  -3   5  -2   14.40    2.78
  -3   5  -2   16.97    2.82
  -3   5  -2   17.43    2.67
  -3   5  -3   56.57    3.95
  -3   5  -3   63.48    3.67
  -3   5  -4   50.32    3.50
  -3   5  -4   43.74    3.71
  -3   5  -4   46.47    3.24
  -3   5  -5   66.69    3.78
  -3   5  -5   49.68    4.11
  -3   5  -5   66.06    4.23
  -3   5  -5   55.83    3.40
  -3   5  -6  101.35    5.39
  -3   5  -6  111.11    4.99
  -3   5  -6  103.37    5.40
  -3   5  -7   79.22    4.47
  -3   5  -7   84.38    4.00
  -3   5  -7   74.29    3.83
  -3   5  -7   75.74    4.58
  -3   5  -8    6.24    1.92
  -3   5  -8    6.61    2.83
  -3   5  -8    7.73    2.01
  -3   5  -8    9.11    2.65
  -3   5  -9    3.34    1.63
  -3   5  -9    2.50    1.82
  -3   5  -9    8.32    2.33
  -3   5 -10   19.81    1.63
  -3   5 -10   17.81    2.00
  -3   5 -11   42.42    2.28
  -3   4  16   31.54    1.94
  -3   4  15    0.36    1.33
  -3   4  15    0.18    1.84
  -3   4  14   20.32    2.20
  -3   4  14   24.49    1.88
  -3   4  13   64.93    3.79
  -3   4  13   62.23    3.97
  -3   4  12  147.19    6.54
  -3   4  12  141.99    6.63
  -3   4  11   74.20    4.34
  -3   4  11   80.00    3.68
  -3   4  11   68.06    4.32
  -3   4  10   26.26    3.14
  -3   4  10   31.17    2.47
  -3   4  10   28.70    3.18
  -3   4   9  296.92   10.53
  -3   4   9  286.17   10.19
  -3   4   9  286.76   10.41
   3  -4  -8  150.28    8.09
  -3   4   8  161.38    6.64
  -3   4   8  160.98    6.50
  -3   4   8  151.32    6.44
   3  -4  -7    8.79    2.87
   3  -4  -7   12.16    3.00
  -3   4   7    8.03    2.36
  -3   4   7    8.51    2.29
  -3   4   7    6.22    2.54
   3  -4  -6    6.24    2.68
   3  -4  -6    5.83    2.61
  -3   4   6    7.09    2.21
  -3   4   6    5.80    2.42
  -3   4   6    7.04    2.06
   3  -4  -5   13.56    2.91
   3  -4  -5   17.39    2.79
  -3   4   5   18.07    2.32
  -3   4   5   14.18    2.60
  -3   4   5   15.90    2.14
   3  -4  -4   33.41    3.43
  -3   4   4   38.14    2.35
  -3   4   4   36.17    2.66
  -3   4   4   37.80    3.11
  -3   4   4   35.45    2.53
   3  -4  -3  111.01    6.25
   3  -4  -3  112.35    5.98
  -3   4   3  115.31    4.71
  -3   4   3  115.77    4.90
  -3   4   3  113.14    4.75
  -3   4   3  116.29    5.10
   3  -4  -2    9.78    2.52
   3  -4  -2    8.29    2.76
  -3   4   2    9.92    2.01
  -3   4   2    7.99    1.66
  -3   4   2    8.23    1.75
  -3   4   1    7.67    2.04
  -3   4   1    7.72    1.75
  -3   4   1    8.22    2.17
  -3   4   1   10.89    1.74
  -3   4   0   40.89    2.76
  -3   4   0   42.23    2.78
  -3   4   0   43.23    2.52
  -3   4   0   41.28    2.82
   3  -4   1    2.11    2.62
  -3   4  -1    2.02    1.85
  -3   4  -1    2.72    2.00
  -3   4  -1    1.18    1.94
  -3   4  -1   -0.93    2.04
   3  -4   2   77.96    5.20
  -3   4  -2   71.92    3.92
  -3   4  -2   81.15    3.88
  -3   4  -2   76.01    3.94
  -3   4  -2   80.39    3.91
   3  -4   3   61.71    4.59
  -3   4  -3   56.76    3.55
  -3   4  -3   63.01    3.43
   3  -4   4  144.98    7.45
  -3   4  -4  153.79    6.27
  -3   4  -4  145.32    6.44
  -3   4  -4  153.72    6.14
   3  -4   5  397.72   15.99
  -3   4  -5  388.79   14.72
  -3   4  -5  432.48   14.48
  -3   4  -5  409.43   14.32
  -3   4  -6   56.39    3.31
  -3   4  -6   46.92    3.89
  -3   4  -6   53.55    3.36
  -3   4  -6   56.92    3.86
  -3   4  -7    7.02    2.04
  -3   4  -7    6.58    2.93
  -3   4  -7    5.35    2.22
  -3   4  -7    3.46    3.06
  -3   4  -8   -0.68    1.92
  -3   4  -8    1.09    2.28
  -3   4  -8   -1.01    2.95
  -3   4  -8    0.21    2.87
  -3   4  -9   26.22    2.33
  -3   4  -9   34.01    3.32
  -3   4  -9   30.52    3.48
  -3   4  -9   30.05    2.84
  -3   4 -10   75.22    3.50
  -3   4 -10   86.56    4.29
  -3   4 -10   76.08    4.05
  -3   4 -11   34.00    2.77
  -3   4 -12   37.07    2.66
  -3   4 -13   44.14    2.52
  -3   4 -14    4.15    1.15
  -3   3  17   25.82    1.65
  -3   3  16   81.58    3.29
  -3   3  16   77.42    3.56
  -3   3  15   27.28    2.06
  -3   3  15   26.65    2.66
  -3   3  14    7.24    2.09
  -3   3  14    5.33    1.80
  -3   3  14    5.80    2.68
  -3   3  13  122.70    5.73
  -3   3  13  126.70    6.12
  -3   3  12   63.65    3.99
  -3   3  12   76.76    3.61
  -3   3  12   64.58    4.38
  -3   3  11  126.75    5.87
  -3   3  11  116.45    5.99
   3  -3 -10   79.01    6.24
  -3   3  10   90.39    4.58
  -3   3  10   92.60    4.13
  -3   3  10   85.99    4.68
   3  -3  -9   17.21    2.97
   3  -3  -9   15.90    3.69
  -3   3   9   17.40    2.57
  -3   3   9   15.03    2.14
  -3   3   9   16.61    2.72
  -3   3   9   20.23    1.81
   3  -3  -8   14.44    2.66
   3  -3  -8   18.12    3.56
  -3   3   8   15.04    2.33
  -3   3   8   15.77    2.07
  -3   3   8   15.75    2.40
   3  -3  -7   27.91    3.53
   3  -3  -7   25.61    2.83
  -3   3   7   24.54    2.38
  -3   3   7   23.73    2.13
  -3   3   7   25.69    2.35
  -3   3   7   21.91    2.31
   3  -3  -6   12.29    2.02
   3  -3  -6   13.67    2.78
  -3   3   6   12.66    1.88
  -3   3   6    9.82    2.03
  -3   3   6   11.15    1.83
   3  -3  -5  522.18   18.92
   3  -3  -5  549.65   18.44
   3  -3  -5  479.97   18.05
  -3   3   5  516.05   17.57
  -3   3   5  533.89   17.53
  -3   3   5  493.74   17.66
   3  -3  -4  388.03   14.98
   3  -3  -4  407.08   15.06
   3  -3  -4  417.98   14.91
   3  -3  -3  129.06    6.09
   3  -3  -3  131.63    5.95
   3  -3  -3  132.23    6.01
   3  -3  -2  115.14    5.50
   3  -3  -2  113.31    5.43
   3  -3  -2  114.99    5.78
   3  -3  -1   11.40    2.47
   3  -3  -1    8.97    2.05
   3  -3  -1    7.28    1.94
   3  -3   0  178.87    7.59
   3  -3   0  192.77    8.23
   3  -3   1   54.08    3.33
   3  -3   2   37.32    3.42
   3  -3   3   72.68    4.45
   3  -3   3   71.66    4.65
  -3   3  -3   68.13    3.34
  -3   3  -3   68.27    3.30
   3  -3   4  291.90   11.41
  -3   3  -4  288.64   10.01
  -3   3  -4  253.30   10.11
  -3   3  -4  272.87    9.96
  -3   3  -4  287.92    9.94
  -3   3  -5  396.41   15.05
  -3   3  -5  454.46   14.90
   3  -3   5  454.31   16.42
  -3   3  -5  402.91   14.91
  -3   3  -5  440.23   14.80
  -3   3  -6   59.87    3.11
  -3   3  -6   48.54    3.64
  -3   3  -6   55.92    3.29
   3  -3   6   55.95    4.20
  -3   3  -7   94.46    5.02
  -3   3  -7  105.97    4.42
  -3   3  -7   97.63    4.65
   3  -3   7   97.63    5.57
  -3   3  -8  215.27    8.57
  -3   3  -8  225.55    8.03
  -3   3  -8  215.63    8.38
  -3   3  -8  203.59    8.66
  -3   3  -9   57.03    3.03
  -3   3  -9   62.62    3.95
  -3   3  -9   58.48    4.16
  -3   3  -9   57.50    3.65
  -3   3 -10   46.87    2.66
  -3   3 -10   52.32    3.47
  -3   3 -11  127.12    5.76
  -3   3 -12   95.68    4.49
  -3   3 -12   91.82    4.62
  -3   3 -13   12.57    2.49
  -3   3 -14   13.91    2.15
  -3   3 -15   17.33    1.74
  -3   2  17   10.29    1.54
  -3   2  16   38.00    2.19
  -3   2  16   35.53    2.62
  -3   2  15   56.57    3.53
  -3   2  14    8.48    2.86
  -3   2  13   24.37    2.66
  -3   2  13   18.65    2.31
  -3   2  12   34.75    3.17
  -3   2  12   40.41    2.93
  -3   2  11   53.99    3.62
  -3   2  11   64.20    3.39
   3  -2 -11   53.79    5.37
  -3   2  11   69.28    3.24
  -3   2  10   61.30    3.58
  -3   2  10   65.98    3.29
   3  -2 -10   71.60    5.67
   3  -2 -10   73.66    5.00
  -3   2  10   72.87    3.17
   3  -2  -9    6.36    2.73
   3  -2  -9    7.12    3.30
  -3   2   9    4.55    2.00
  -3   2   9    5.52    1.82
  -3   2   9    7.15    1.56
   3  -2  -8    1.94    2.83
  -3   2   8    4.13    1.72
  -3   2   8    2.51    1.30
   3  -2  -7  105.99    6.10
   3  -2  -6   66.20    3.43
   3  -2  -6   65.91    4.42
   3  -2  -5   32.35    3.01
   3  -2  -5   33.58    2.57
   3  -2  -5   40.32    2.58
   3  -2  -4  579.50   20.17
   3  -2  -4  600.33   20.93
   3  -2  -4  622.44   20.63
   3  -2  -4  572.68   20.35
   3  -2  -3  294.80   10.93
   3  -2  -3  291.91   10.37
   3  -2  -3  306.45   10.87
   3  -2  -3  277.78   10.37
   3  -2  -2   93.57    4.14
   3  -2  -2   83.85    4.07
   3  -2  -2   87.26    4.06
   3  -2  -2   87.76    3.66
   3  -2  -2   81.21    3.53
   3  -2  -1  129.00    5.03
   3  -2  -1  138.66    5.77
   3  -2  -1  142.84    5.83
   3  -2  -1  140.59    5.58
   3  -2  -1  143.64    5.37
   3  -2  -1  144.54    6.14
   3  -2   0  242.53    9.23
   3  -2   0  230.90    9.23
   3  -2   0  264.14    9.75
   3  -2   0  250.83    8.89
   3  -2   1  446.46   16.19
   3  -2   2  222.88    8.19
   3  -2   3  574.02   20.50
   3  -2   3  545.31   19.94
   3  -2   3  602.38   19.85
   3  -2   4  625.98   22.43
   3  -2   4  637.99   21.86
   3  -2   5  330.78   12.31
   3  -2   5  340.49   12.92
  -3   2  -6  160.64    6.83
  -3   2  -6  178.93    6.84
   3  -2   6  182.99    7.85
  -3   2  -6  179.32    8.04
   3  -2   6  187.09    7.40
  -3   2  -7   87.79    4.43
  -3   2  -7   94.69    3.95
  -3   2  -7   90.56    4.29
   3  -2   7   99.76    4.86
   3  -2   7   97.03    5.20
  -3   2  -7   88.67    5.39
  -3   2  -8    0.49    1.38
  -3   2  -8    0.27    1.94
  -3   2  -8   -0.75    2.56
  -3   2  -8   -1.18    2.14
  -3   2  -9   26.59    2.75
  -3   2  -9   25.45    2.69
  -3   2  -9   24.97    3.46
  -3   2 -10  111.79    5.31
  -3   2 -10  117.84    6.41
   3  -2  11    6.02    1.50
  -3   2 -11    8.85    2.68
  -3   2 -12   61.38    3.62
  -3   2 -12   59.39    3.79
   3  -2  12   52.31    2.72
   3  -2  13    8.85    1.47
  -3   2 -13    6.63    2.74
  -3   2 -14   34.68    3.06
   3  -2  14   27.93    1.82
   3  -2  15    3.53    1.05
  -3   2 -15    3.81    2.15
  -3   2 -16    2.35    1.44
  -3   1  17    3.09    1.13
  -3   1  17    3.58    1.54
  -3   1  16   26.64    1.94
  -3   1  16   25.61    1.65
  -3   1  15   19.67    2.06
  -3   1  15   17.55    1.72
  -3   1  14   84.59    3.69
  -3   1  14   62.49    3.47
  -3   1  13   44.32    3.04
  -3   1  13   54.05    3.22
  -3   1  12   40.14    2.92
  -3   1  11  156.06    6.18
  -3   1  11  159.86    6.19
   3  -1 -10   59.94    4.56
  -3   1  10   58.24    2.84
   3  -1  -9    0.56    2.47
  -3   1   9   -0.19    1.28
  -3   1   9    0.94    1.36
   3  -1  -8   10.88    2.67
  -3   1   8    9.96    1.34
   3  -1  -7  152.76    6.06
   3  -1  -6  285.65   10.42
   3  -1  -5   59.12    3.01
   3  -1  -5   52.38    3.28
  -3   1   4   89.72    3.42
   3  -1  -4   94.73    4.28
   3  -1  -4  101.65    4.21
   3  -1  -3   72.22    3.40
   3  -1  -3   71.93    3.33
   3  -1  -2  269.58    9.31
   3  -1  -2  255.64    9.43
   3  -1  -2  261.24    9.44
   3  -1  -2  248.84    9.16
   3  -1  -1  119.75    4.71
   3  -1  -1  121.14    4.66
   3  -1  -1  119.74    4.82
   3  -1  -1  119.93    5.00
   3  -1  -1  109.39    4.46
   3  -1   0  297.54   10.46
   3  -1   0  301.20   10.75
   3  -1   0  294.70   10.56
   3  -1   0  336.73   11.28
   3  -1   0  313.81   10.75
   3  -1   0  309.71   10.89
   3  -1   1  512.08   17.55
   3  -1   1  503.85   17.07
   3  -1   1  489.39   17.09
   3  -1   2  436.72   15.43
   3  -1   2  458.35   15.86
   3  -1   3  744.57   25.25
   3  -1   3  749.74   25.79
   3  -1   4 2073.19   69.60
   3  -1   4 2174.23   70.21
   3  -1   5  652.44   22.83
   3  -1   5  687.10   23.21
  -3   1  -5  650.86   23.12
   3  -1   5  657.59   22.58
   3  -1   6   84.72    4.31
   3  -1   6   89.78    4.67
  -3   1  -6   88.23    4.74
   3  -1   7   49.25    3.23
  -3   1  -7   42.94    3.52
   3  -1   8    5.31    1.96
  -3   1  -8    4.69    2.23
  -3   1  -8    6.52    1.79
  -3   1  -8    6.70    2.05
  -3   1  -8    7.96    1.95
   3  -1   9   28.02    2.85
  -3   1  -9   27.45    3.12
  -3   1  -9   23.96    2.49
   3  -1   9   24.93    1.82
  -3   1 -10  270.05   11.21
   3  -1  10  278.37   11.08
  -3   1 -10  274.11   10.21
   3  -1  10  274.31    9.64
  -3   1 -11  256.72    9.51
  -3   1 -11  240.34   10.53
  -3   1 -11  264.72    9.78
   3  -1  11  257.84    9.13
  -3   1 -12  170.75    6.88
  -3   1 -12  153.88    7.65
  -3   1 -12  177.28    7.20
   3  -1  12  175.96    6.44
   3  -1  13   34.40    2.30
   3  -1  14    6.25    1.67
   3  -1  15    1.80    1.50
  -3   1 -16   48.26    3.06
   3  -1  16   41.81    2.21
   3  -1  17    1.11    0.93
  -3   1 -17    2.78    1.58
  -3   1 -17    2.23    1.22
  -3   1 -18    4.71    1.03
  -3   0  17    1.28    0.94
  -3   0  17    0.79    0.93
  -3   0  16    1.69    1.37
  -3   0  16    1.19    1.30
  -3   0  15   14.78    1.86
  -3   0  15   13.25    1.82
  -3   0  14   40.58    2.53
  -3   0  14   41.19    2.15
  -3   0  13   36.21    2.63
  -3   0  13   30.81    2.94
  -3   0  13   36.73    2.25
  -3   0  12   20.87    2.40
  -3   0  12   21.37    1.96
  -3   0  11   47.90    3.13
   3   0 -10   19.79    3.30
  -3   0  10    6.88    1.97
  -3   0   9   62.02    3.41
  -3   0   9   66.27    3.02
  -3   0   9   67.31    3.06
  -3   0   8   45.09    2.66
   3   0  -8   51.27    4.02
   3   0  -7   12.20    2.40
  -3   0   7   10.71    1.36
   3   0  -6   10.62    2.10
  -3   0   6   11.02    1.20
   3   0  -5  254.61    9.18
   3   0  -5  254.66    9.63
  -3   0   5  242.51    8.74
  -3   0   4   97.34    3.76
   3   0  -4   98.76    4.43
  -3   0   3  120.67    4.42
   3   0  -3  119.74    4.92
  -3   0   2  229.86    7.97
   3   0  -2  230.31    8.34
   3   0  -2  232.87    8.33
   3   0  -1   88.84    4.20
   3   0  -1   89.95    3.81
   3   0  -1   88.27    3.62
   3   0   0   76.07    3.01
   3   0   0   71.89    3.27
   3   0   0   66.37    2.82
   3   0   0   73.14    3.09
   3   0   0   79.92    3.72
   3   0   1  294.31    9.93
   3   0   1  281.25    9.37
   3   0   1  286.25    9.45
   3   0   1  287.63    9.65
   3   0   1  298.04   10.28
   3   0   2  185.80    6.75
   3   0   2  181.59    6.73
   3   0   3  806.83   26.59
   3   0   3  758.56   25.93
   3   0   4  728.50   24.42
   3   0   4  695.36   23.75
   3   0   5  134.97    5.28
   3   0   5  140.22    5.99
   3   0   6   51.22    2.57
  -3   0  -6   51.81    3.17
  -3   0  -7  145.86    6.40
   3   0   8  373.28   13.91
  -3   0  -8  371.09   13.90
   3   0   9  479.21   17.59
  -3   0  -9  472.85   17.51
  -3   0  -9  487.23   16.75
  -3   0 -10  277.60   11.45
   3   0  10  300.73   11.71
  -3   0 -10  300.79   10.83
   3   0  10  293.99   10.31
   3   0  11   49.31    3.85
  -3   0 -11   41.02    3.43
  -3   0 -11   49.23    3.02
   3   0  11   47.43    2.63
   3   0  12   49.50    2.75
  -3   0 -13   15.99    2.91
   3   0  13   17.66    2.02
   3   0  14    1.13    1.76
  -3   0 -14    2.26    2.74
   3   0  15    1.25    1.74
  -3   0 -15    0.97    2.65
   3   0  16   11.88    1.75
  -3   0 -16   12.04    1.99
  -3   0 -16   14.53    2.50
   3   0  17    4.21    1.33
  -3   0 -17    4.53    1.94
   3   0  18    6.28    1.03
  -3   0 -18    6.98    1.46
  -3  -1  16    7.05    1.31
  -3  -1  16    6.20    1.15
  -3  -1  16    6.34    1.38
  -3  -1  15   26.62    1.91
  -3  -1  15   26.23    2.16
  -3  -1  15   29.17    1.99
  -3  -1  14   19.85    2.04
  -3  -1  14   20.88    2.24
  -3  -1  14   23.36    2.06
  -3  -1  13   92.65    4.06
  -3  -1  13   95.89    4.02
  -3  -1  12   19.64    2.29
  -3  -1  12   22.10    2.18
  -3  -1  11   16.85    2.41
  -3  -1  11   18.34    2.08
  -3  -1  11   21.57    2.14
  -3  -1  10   27.28    2.68
   3   1 -10   29.67    3.75
  -3  -1  10   35.89    2.47
  -3  -1  10   30.74    2.32
  -3  -1  10   34.30    2.21
  -3  -1   9  111.40    5.46
   3   1  -9  126.54    6.58
  -3  -1   9  116.28    4.71
  -3  -1   9  121.06    4.75
  -3  -1   9  122.74    4.76
  -3  -1   8   45.34    2.97
   3   1  -8   50.14    3.96
  -3  -1   7  189.81    7.49
   3   1  -7  196.13    8.46
  -3  -1   6  338.05   12.00
  -3  -1   5   11.03    1.20
  -3  -1   4  131.54    4.81
   3   1  -4  137.08    5.45
   3   1  -3  205.15    7.37
   3   1  -3  189.51    7.03
  -3  -1   3  206.04    7.16
   3   1  -3  208.89    7.60
  -3  -1   2   94.39    3.46
   3   1  -2   81.45    3.84
   3   1  -2   84.61    3.43
   3   1  -2   88.05    3.74
   3   1  -1   62.50    2.80
  -3  -1   1   63.39    2.56
   3   1  -1   55.25    3.04
   3   1  -1   59.89    2.66
   3   1   0  429.25   14.44
  -3  -1   0  439.46   14.28
   3   1   1  225.11    7.91
   3   1   1  219.05    8.48
   3   1   2  257.83    9.69
   3   1   4   17.19    1.22
   3   1   5  137.17    5.11
   3   1   6  256.40    8.98
   3   1   7    5.26    0.87
  -3  -1  -8  530.84   18.72
  -3  -1  -9  288.82   10.96
  -3  -1 -10  195.05    8.42
   3   1  10  220.33    7.72
   3   1  11   94.05    5.39
  -3  -1 -11   96.59    4.73
   3   1  11   93.59    4.10
   3   1  12   14.22    1.94
   3   1  12   17.43    2.94
  -3  -1 -12   14.01    2.65
  -3  -1 -13   45.81    3.59
   3   1  13   46.07    2.81
  -3  -1 -14   34.28    3.32
   3   1  14   33.64    2.54
   3   1  15   15.12    2.10
  -3  -1 -15   16.71    2.85
  -3  -1 -15   16.52    2.25
  -3  -1 -16   25.39    2.79
   3   1  16   21.38    2.12
   3   1  17    4.93    1.62
  -3  -1 -17    2.91    2.04
  -3  -1 -18   40.03    2.40
   3   1  18   39.54    2.08
  -3  -1 -19  133.48    4.78
   3   1  19  133.79    4.70
  -3  -2  17   19.53    1.12
  -3  -2  16    5.98    1.28
  -3  -2  16    8.62    1.30
  -3  -2  15   54.22    2.74
  -3  -2  14   17.38    1.65
  -3  -2  14   17.68    2.07
  -3  -2  13    9.11    1.70
  -3  -2  13    8.68    2.03
  -3  -2  12  127.74    5.17
  -3  -2  12  131.71    5.45
  -3  -2  11    5.94    1.90
  -3  -2  11    3.91    1.67
   3   2 -10    2.41    2.56
  -3  -2  10    2.48    2.06
  -3  -2  10    5.98    1.77
  -3  -2  10    2.75    1.55
  -3  -2   9    0.70    1.53
   3   2  -9    0.92    2.48
  -3  -2   9    0.72    1.88
  -3  -2   9    3.01    1.59
  -3  -2   9    1.07    1.30
  -3  -2   8   21.95    2.48
   3   2  -8   25.78    3.20
  -3  -2   8   23.05    1.76
  -3  -2   8   20.80    1.89
  -3  -2   8   24.17    1.69
  -3  -2   7  231.53    8.87
   3   2  -7  216.00    9.56
   3   2  -6  386.15   14.72
  -3  -2   6  398.12   14.07
  -3  -2   5   33.30    2.14
   3   2  -5   32.76    2.72
  -3  -2   4  416.47   14.75
   3   2  -4  449.03   15.36
   3   2  -3   61.15    3.13
  -3  -2   3   60.38    2.74
  -3  -2   2  120.56    4.61
  -3  -2   1  205.19    7.29
   3   2   0  674.09   23.33
  -3  -2   0  707.10   23.11
   3   2   1  330.08   11.44
  -3  -2  -1  333.25   11.38
   3   2   2   63.08    2.67
   3   2   3   33.45    1.73
  -3  -2  -6   67.03    2.99
   3   2   6   85.85    3.01
   3   2   7   30.70    1.45
   3   2  10   17.48    2.53
   3   2  11   71.38    4.55
  -3  -2 -11   67.83    4.02
   3   2  11   71.61    3.42
   3   2  12  129.52    6.59
  -3  -2 -12  126.03    5.91
   3   2  12  130.63    5.28
  -3  -2 -13   31.48    2.61
  -3  -2 -13   29.95    3.19
   3   2  13   29.09    2.48
  -3  -2 -14   96.78    4.92
  -3  -2 -15   28.97    3.04
  -3  -2 -16    4.51    2.39
  -3  -2 -17   30.79    2.57
  -3  -2 -18  112.77    4.53
  -3  -2 -19   49.94    2.21
  -3  -3  16    3.19    1.05
  -3  -3  15    9.25    1.50
  -3  -3  15    8.93    1.45
  -3  -3  14   49.80    2.69
  -3  -3  14   48.31    2.79
  -3  -3  13    8.46    2.10
  -3  -3  13    6.50    1.95
  -3  -3  12   53.54    3.20
  -3  -3  12   59.30    3.40
  -3  -3  11   39.04    2.82
  -3  -3  11   49.92    3.05
  -3  -3  10   35.91    2.49
  -3  -3  10   40.32    2.84
  -3  -3  10   43.09    2.39
  -3  -3   9    0.91    1.77
   3   3  -9    2.33    2.43
  -3  -3   9    0.52    2.15
  -3  -3   9    5.32    1.62
  -3  -3   9    2.41    1.40
  -3  -3   8   25.17    1.80
   3   3  -8   19.13    3.07
  -3  -3   8   20.13    2.60
  -3  -3   8   20.60    2.12
  -3  -3   8   23.10    1.67
  -3  -3   7  169.63    7.15
  -3  -3   7  166.63    6.19
   3   3  -6  306.85   12.31
  -3  -3   6  322.60   11.82
   3   3  -5  273.79   10.59
  -3  -3   5  266.55    9.98
   3   3  -4  316.21   11.82
   3   3  -3  518.63   18.12
   3   3  -2  114.52    4.86
   3   3  -1  308.54   11.02
  -3  -3   0   11.15    1.08
   3   3   0   11.84    1.32
  -3  -3  -1  631.70   21.18
   3   3   2  924.66   30.61
  -3  -3  -2  924.44   30.70
  -3  -3  -3   14.79    0.96
   3   3   3   18.84    1.17
  -3  -3  -7  217.20    8.17
  -3  -3  -8   19.79    1.98
  -3  -3  -9  147.75    6.36
   3   3  11  229.86    9.27
  -3  -3 -11  231.81    8.49
   3   3  12  205.66    8.97
  -3  -3 -12  215.37    8.25
   3   3  12  198.72    7.77
   3   3  13   65.69    4.65
  -3  -3 -13   75.94    4.20
   3   3  13   73.92    3.76
  -3  -3 -14   31.00    3.11
   3   3  14   31.02    2.69
  -3  -3 -15   39.55    3.23
   3   3  15   41.97    2.89
   3   3  16    7.67    2.00
  -3  -3 -16    6.65    2.34
  -3  -3 -17   24.98    2.34
   3   3  17   23.66    2.10
  -3  -3 -18  104.16    4.25
   3   3  18  108.58    4.17
   3   3  19   19.64    1.35
  -3  -4  16    2.53    0.72
  -3  -4  15   13.67    1.33
  -3  -4  14   15.94    1.56
  -3  -4  14   14.53    1.75
  -3  -4  13   45.58    2.52
  -3  -4  13   43.51    2.75
   3   4 -12   97.23    4.54
  -3  -4  12  103.82    4.30
  -3  -4  12  101.98    4.61
  -3  -4  11    5.91    2.14
   3   4 -11   -1.04    2.23
  -3  -4  11    2.11    1.83
  -3  -4  10   28.09    2.27
  -3  -4   9   53.03    2.79
  -3  -4   8   86.68    3.65
  -3  -4   7    9.97    1.59
  -3  -4   7    8.83    1.63
  -3  -4   7    9.01    1.34
   3   4  -7    7.26    2.32
   3   4  -6   80.32    4.82
  -3  -4   6   90.27    4.63
  -3  -4   6   90.95    3.76
   3   4  -5  294.20   11.40
  -3  -4   5  289.39   10.93
   3   4  -4   35.98    2.76
  -3  -4   4   34.24    2.46
   3   4  -3    5.85    1.56
  -3  -4   3    6.52    1.30
   3   4  -2  371.30   12.91
  -3  -4   2  347.68   12.58
  -3  -4   1 1261.85   41.85
  -3  -4   0  657.90   22.17
  -3  -4  -1   29.46    1.76
  -3  -4  -2   22.25    1.55
   3   4   2   23.37    1.32
  -3  -4  -3  493.05   17.52
   3   4   3  533.97   17.31
  -3  -4  -4  141.41    5.40
  -3  -4  -8  228.07    9.09
  -3  -4  -9    7.04    2.01
  -3  -4 -10   40.93    3.55
   3   4  10   52.21    2.82
   3   4  11   69.49    4.25
  -3  -4 -11   68.71    3.64
   3   4  12    5.46    2.01
  -3  -4 -12    5.55    2.39
   3   4  12    5.83    2.42
   3   4  13    1.88    2.04
  -3  -4 -13    3.18    2.43
  -3  -4 -14   64.13    3.80
   3   4  14   64.23    3.57
  -3  -4 -15  101.70    4.83
   3   4  15  107.08    4.65
  -3  -4 -16   16.34    2.27
   3   4  16   17.11    2.12
  -3  -4 -17   41.48    2.51
   3   4  17   41.69    2.42
   3   4  18   47.82    2.31
   3   4  19   53.97    2.23
  -3  -5  15   81.17    2.98
  -3  -5  14   78.60    3.15
   3   5 -13  128.96    5.04
  -3  -5  13  131.15    5.00
   3   5 -12  130.79    5.46
  -3  -5  12  137.38    5.01
  -3  -5  12  128.17    5.31
  -3  -5  11   25.18    1.95
   3   5 -11   22.80    2.74
  -3  -5  11   28.04    2.45
  -3  -5  10   11.11    2.26
  -3  -5  10    9.69    1.69
  -3  -5   9    4.70    2.14
  -3  -5   9    5.50    1.59
  -3  -5   8  120.44    4.72
  -3  -5   8  115.87    5.19
  -3  -5   7   51.34    3.98
  -3  -5   7   47.44    2.94
  -3  -5   7   55.79    2.58
  -3  -5   7   47.48    3.08
  -3  -5   6   15.71    1.98
  -3  -5   6   14.78    2.51
  -3  -5   6   16.72    1.93
  -3  -5   5   26.46    2.11
  -3  -5   5   26.69    2.60
  -3  -5   5   26.74    1.97
  -3  -5   5   27.20    2.07
  -3  -5   4   76.95    3.50
  -3  -5   4   77.49    4.04
  -3  -5   4   79.26    3.30
  -3  -5   4   74.02    3.32
  -3  -5   3    2.70    1.36
  -3  -5   2   28.72    2.11
  -3  -5   1   16.30    1.62
  -3  -5   0   21.14    1.67
  -3  -5  -1   27.41    1.85
  -3  -5  -2   38.85    2.19
  -3  -5  -4  529.50   18.39
  -3  -5  -5  158.23    6.39
  -3  -5  -6   10.62    1.73
  -3  -5  -9  105.14    4.40
   3   5   9  102.62    4.07
  -3  -5 -10   40.47    2.66
   3   5  10   36.79    2.25
  -3  -5 -11   55.86    3.21
   3   5  11   46.06    2.72
  -3  -5 -12   54.26    3.16
   3   5  12   33.54    2.62
   3   5  13    0.67    1.87
  -3  -5 -13    2.44    2.14
  -3  -5 -14   91.88    4.34
   3   5  14   87.51    4.14
  -3  -5 -15  113.86    4.92
   3   5  15  115.14    4.77
  -3  -5 -16   77.55    3.59
   3   5  16   78.29    3.50
   3   5  17   74.09    3.17
   3   5  18   16.09    2.07
   3   5  18   12.87    1.23
   3   5  19   17.66    1.66
   3   5  19   13.02    0.93
   3   6 -13   14.12    1.32
  -3  -6  13   12.23    1.20
  -3  -6  12    1.09    1.36
   3   6 -12    2.26    1.60
   3   6 -11   37.97    2.81
  -3  -6  11   32.96    2.38
  -3  -6  10   57.59    3.18
  -3  -6   9   10.59    2.20
  -3  -6   8  361.03   12.87
  -3  -6   7   61.97    3.50
  -3  -6   7   61.44    3.53
  -3  -6   6   25.94    2.49
  -3  -6   6   24.43    2.43
   3   6  -5   44.18    2.75
  -3  -6   5   40.11    3.36
  -3  -6   5   38.69    2.70
  -3  -6   5   40.35    2.70
  -3  -6   4    9.01    1.71
  -3  -6   4    8.91    2.02
   3   6  -4    8.68    1.78
  -3  -6   4    7.60    1.75
  -3  -6   3   36.64    2.72
   3   6  -3   32.97    2.21
  -3  -6   3   32.65    2.22
  -3  -6   3   36.30    2.19
  -3  -6   2   27.31    2.22
   3   6  -2   28.88    1.96
  -3  -6   2   27.75    1.85
  -3  -6   1   21.99    2.14
  -3  -6   1   21.08    1.90
  -3  -6   0   40.70    2.47
  -3  -6   0   43.28    2.23
  -3  -6  -1  112.15    4.69
  -3  -6  -2   34.03    2.18
  -3  -6  -5  117.43    5.51
  -3  -6  -6  110.29    5.34
  -3  -6  -7  110.49    5.73
  -3  -6  -7  127.10    4.82
   3   6   8  114.68    4.72
  -3  -6  -8  123.88    4.66
   3   6   8  112.59    4.28
   3   6   9  174.12    6.84
  -3  -6  -9  189.07    6.72
   3   6   9  176.35    6.33
   3   6  10   12.09    2.41
  -3  -6 -10   13.99    2.08
   3   6  10   15.84    1.58
   3   6  11    5.53    1.52
  -3  -6 -11    4.50    1.95
  -3  -6 -12   49.22    2.92
   3   6  12   35.40    2.40
  -3  -6 -13   37.71    2.65
   3   6  13   25.95    2.23
   3   6  14   65.36    4.20
   3   6  14   59.52    3.16
   3   6  15  149.71    6.16
   3   6  15  131.53    5.22
   3   6  16  128.80    5.50
   3   6  16  120.79    4.64
   3   6  17   38.61    2.73
   3   6  17   31.59    1.71
   3   6  18   23.26    2.00
   3   6  19    6.64    1.20
   3   7 -12    6.60    1.08
   3   7 -11   85.74    3.48
  -3  -7  11   70.24    2.98
  -3  -7  10    6.69    1.49
   3   7 -10    8.05    2.12
  -3  -7   9   35.19    2.27
  -3  -7   8   70.74    3.48
  -3  -7   7  112.03    4.84
   3   7  -6   23.91    2.77
  -3  -7   6   23.19    2.67
  -3  -7   6   22.94    2.46
  -3  -7   5   12.40    2.14
  -3  -7   5   15.69    2.44
   3   7  -5   18.90    2.58
  -3  -7   4   -0.56    1.82
   3   7  -4    4.10    2.52
   3   7  -4    1.83    2.14
  -3  -7   3    1.09    1.64
   3   7  -3    1.62    2.30
   3   7  -3    2.33    1.99
  -3  -7   2   11.35    1.68
   3   7  -2    9.70    2.40
   3   7  -2   12.28    2.08
  -3  -7   2   11.02    1.95
   3   7  -1   77.39    3.70
  -3  -7   1   76.85    3.57
  -3  -7   1   75.46    3.38
  -3  -7   0  173.31    6.55
   3   7   0  177.82    6.70
  -3  -7  -1  376.51   13.38
   3   7   1  407.26   13.59
  -3  -7  -2  208.43    7.66
   3   7   2  218.40    7.88
  -3  -7  -3   23.60    1.87
   3   7   3   24.31    2.09
  -3  -7  -4    2.55    1.43
   3   7   4    1.52    1.73
  -3  -7  -5   40.21    2.34
  -3  -7  -6    2.55    1.53
  -3  -7  -6    5.39    2.39
  -3  -7  -7    5.77    1.63
  -3  -7  -7    6.19    2.40
   3   7   8   33.02    2.50
  -3  -7  -8   34.37    2.32
  -3  -7  -8   28.26    3.30
   3   7   9   97.02    4.57
  -3  -7  -9  102.62    4.31
   3   7  10   95.94    4.72
  -3  -7 -10  108.39    4.34
   3   7  10   94.45    3.91
   3   7  11   28.56    3.03
  -3  -7 -11   34.84    2.41
   3   7  11   30.49    1.99
   3   7  12   18.33    2.98
   3   7  12   18.64    1.72
   3   7  13    5.16    2.82
   3   7  14   12.19    2.92
   3   7  15    6.34    2.54
   3   7  16   22.77    2.52
   3   7  16   22.26    1.84
   3   7  17   61.70    3.06
   3   7  17   59.78    2.52
   3   7  18   25.84    1.69
   3   8 -10    1.39    1.29
   3   8  -9   24.17    2.22
  -3  -8   9   17.44    1.21
  -3  -8   8   19.06    1.53
   3   8  -7   31.67    2.63
  -3  -8   7   39.43    2.13
   3   8  -6   91.52    4.57
  -3  -8   6   98.36    4.02
   3   8  -5  124.40    5.61
  -3  -8   5  123.66    5.02
  -3  -8   4   13.33    1.94
   3   8  -4   20.64    2.76
  -3  -8   4   15.56    2.54
   3   8  -3   39.19    3.17
  -3  -8   3   41.54    3.00
  -3  -8   3   32.18    2.44
  -3  -8   2    6.56    1.76
   3   8  -2    9.94    2.51
  -3  -8   2   10.54    2.32
   3   8  -1  133.22    5.57
  -3  -8   1  126.98    5.28
  -3  -8   1  119.98    4.99
  -3  -8   0    9.79    2.04
   3   8   0    9.26    2.39
  -3  -8  -1    8.37    1.88
   3   8   1   10.85    2.31
  -3  -8  -2   40.44    2.58
   3   8   2   42.33    2.94
  -3  -8  -3  325.66   11.54
   3   8   3  337.62   11.85
  -3  -8  -4   39.12    2.46
   3   8   4   37.38    2.85
  -3  -8  -5   11.45    1.76
  -3  -8  -6   22.21    1.99
  -3  -8  -7   26.13    2.12
   3   8   7   27.45    2.72
  -3  -8  -8   75.95    3.50
   3   8   8   76.78    4.05
   3   8   9   37.11    2.92
  -3  -8  -9   43.49    2.53
   3   8   9   38.98    3.12
   3   8  10  187.83    7.44
  -3  -8 -10  197.39    6.99
   3   8  10  175.33    7.45
   3   8  11   95.55    4.59
   3   8  11   84.05    4.44
   3   8  12    0.30    2.47
   3   8  12    1.44    2.21
   3   8  13    4.66    2.42
   3   8  13    6.60    2.09
   3   8  14   12.50    2.49
   3   8  14   15.84    2.01
   3   8  15   22.75    2.35
   3   8  15   25.55    1.91
   3   8  16   35.43    2.26
   3   8  16   34.86    1.81
   3   8  17   35.73    1.85
   3   9  -8   16.23    1.08
   3   9  -6   39.78    2.39
   3   9  -5   21.89    2.44
   3   9  -4   16.53    2.61
  -3  -9   3   -4.00    2.12
   3   9  -3    3.54    2.47
  -3  -9   2   -0.47    2.04
   3   9  -2    4.83    2.55
  -3  -9   1    7.98    2.07
   3   9  -1    9.97    2.61
  -3  -9   0    4.50    2.04
   3   9   0    8.76    2.56
  -3  -9  -1    7.70    2.02
   3   9   1   11.73    2.60
  -3  -9  -2    7.75    1.95
   3   9   2    4.49    2.46
  -3  -9  -3   51.70    2.90
   3   9   3   53.02    3.45
  -3  -9  -4  132.61    5.26
  -3  -9  -5    4.88    1.76
  -3  -9  -6   51.98    2.80
   3   9   6   53.83    3.40
  -3  -9  -7   50.43    2.67
   3   9   7   49.88    3.34
   3   9   8   68.62    3.82
   3   9   9   32.64    2.86
   3   9  10    4.41    2.22
   3   9  11    5.48    2.17
   3   9  11    4.49    2.00
   3   9  12    1.66    1.92
   3   9  12    2.59    1.97
   3   9  13    5.69    1.70
   3   9  13    4.61    1.83
   3   9  14    4.56    1.32
   3   9  14    3.92    1.60
   3   9  15    7.72    1.28
   3   9  15    9.99    1.06
   3  10  -5    1.65    1.12
   3  10  -4   -2.75    1.45
   3  10  -3    5.13    1.78
   3  10  -2   55.57    3.17
   3  10  -1   66.90    3.57
   3  10   0   54.85    3.18
  -3 -10   0   41.85    2.57
   3  10   1   22.21    2.54
  -3 -10  -1   19.15    1.92
   3  10   2   10.62    2.31
  -3 -10  -2    9.08    1.73
   3  10   3   23.25    2.55
  -3 -10  -3   21.34    1.97
   3  10   3   23.26    1.97
  -3 -10  -4   50.32    2.64
   3  10   4   50.53    2.83
  -3 -10  -5    2.34    1.46
   3  10   6   94.63    4.39
   3  10   7   52.88    3.21
   3  10   8   13.85    2.23
   3  10   9   31.29    2.47
   3  10  10   21.42    2.08
   3  10  11    1.46    1.51
   3  10  12    1.74    1.26
   3  10  13   18.26    1.48
   3  11   0   22.74    1.63
   3  11   1   11.35    1.54
   3  11   2   20.60    1.88
   3  11   3   11.13    1.74
   3  11   5   15.34    1.74
   3  11   5   12.33    1.28
   3  11   6   41.01    2.27
   3  11   6   33.59    1.97
   3  11   7   10.86    1.53
   3  11   7    8.21    1.50
   3  11   8   24.27    1.82
   3  11   8   24.28    1.82
   3  11   9   20.56    1.55
   3  11   9   20.36    1.63
   3  11  10    3.19    1.12
  -4   7   8    1.36    1.25
  -4   7   7    3.41    1.46
  -4   7   7    1.14    1.65
  -4   7   6   35.27    2.26
  -4   7   6   32.17    2.60
  -4   7   5   63.89    3.09
  -4   7   5   62.71    3.50
  -4   7   4   32.46    2.34
  -4   7   3   18.70    2.01
  -4   7   3   12.14    2.37
  -4   7   2    2.85    1.31
  -4   7   2    0.66    2.09
  -4   7   1    5.18    1.43
  -4   7   1    6.60    1.87
  -4   7   1    4.22    2.00
  -4   7   0    6.03    1.56
  -4   7   0    5.44    1.79
  -4   7   0    7.46    1.83
  -4   7  -1   11.26    1.67
  -4   7  -1    6.88    1.59
  -4   7  -2    8.39    1.51
  -4   7  -2    7.83    1.37
  -4   7  -3   14.54    1.53
  -4   7  -3   16.63    1.74
  -4   7  -4    7.86    1.30
  -4   6  11    2.05    1.22
  -4   6  10    7.98    1.67
  -4   6  10    8.28    1.59
  -4   6   9   13.21    2.05
  -4   6   9   17.47    1.91
  -4   6   9   15.04    1.86
  -4   6   8    4.29    2.10
  -4   6   8    5.70    2.24
  -4   6   8    5.88    1.84
  -4   6   7   11.69    2.32
  -4   6   7   10.26    2.73
  -4   6   7   14.02    2.04
  -4   6   6  258.97    9.45
  -4   6   6  258.96    9.22
  -4   6   6  247.49    9.75
  -4   6   5  211.48    8.04
  -4   6   5  211.92    8.54
  -4   6   4  101.78    4.33
  -4   6   4  111.12    4.86
  -4   6   4  106.95    5.45
  -4   6   3  123.36    5.09
  -4   6   3  128.13    5.45
  -4   6   2   74.37    3.83
  -4   6   2   87.04    4.14
  -4   6   2   78.88    4.60
  -4   6   1   31.50    2.75
  -4   6   1   33.40    2.98
  -4   6   1   34.54    3.33
  -4   6   0   13.75    2.58
  -4   6   0   10.89    2.45
  -4   6   0   12.32    2.80
  -4   6  -1   44.77    3.32
  -4   6  -1   50.08    3.36
  -4   6  -2   15.72    2.57
  -4   6  -2   17.62    2.69
  -4   6  -2   15.99    2.43
  -4   6  -3   11.03    2.39
  -4   6  -3   11.88    2.17
  -4   6  -4    9.22    1.73
  -4   6  -4    5.54    1.83
  -4   6  -5    4.23    1.79
  -4   6  -5    6.74    1.53
  -4   6  -6    0.95    1.44
  -4   6  -6    1.86    1.88
  -4   6  -6    5.66    1.32
  -4   6  -7    3.87    1.08
  -4   6  -7    0.07    1.13
  -4   5  13    4.87    1.30
  -4   5  12   28.71    1.93
  -4   5  12   30.18    2.17
  -4   5  11    5.52    1.90
  -4   5  11    7.67    2.01
  -4   5  10    5.14    2.23
  -4   5  10    5.79    2.17
  -4   5   9   26.42    2.86
  -4   5   9   33.08    2.82
  -4   5   9   34.41    2.68
  -4   5   8   -2.30    2.54
  -4   5   8    2.51    2.49
  -4   5   8    1.78    2.18
  -4   5   7  202.26    8.13
  -4   5   7  217.73    7.97
  -4   5   7  204.98    8.38
  -4   5   6  664.41   22.50
  -4   5   6  661.16   22.31
  -4   5   6  641.11   22.78
  -4   5   5  231.38    8.91
  -4   5   5  236.37    8.66
  -4   5   5  230.37    9.44
  -4   5   4   16.88    2.15
  -4   5   4   13.25    2.72
  -4   5   4   18.60    2.31
  -4   5   4   16.05    3.54
  -4   5   3    6.07    2.56
  -4   5   3    7.34    2.14
  -4   5   3    8.14    2.09
  -4   5   3    8.54    3.41
  -4   5   2   43.66    3.06
  -4   5   2   44.79    3.32
  -4   5   1    3.11    2.56
  -4   5   1   -0.60    2.28
  -4   5   1    0.50    3.01
  -4   5   0    6.79    2.57
  -4   5   0    2.66    2.60
  -4   5   0    6.89    2.92
  -4   5  -1  178.03    7.65
  -4   5  -1  194.80    7.58
  -4   5  -1  193.95    7.70
  -4   5  -2   48.44    3.78
  -4   5  -2   48.50    3.49
  -4   5  -2   55.05    3.71
  -4   5  -3   45.60    3.42
  -4   5  -3   54.52    3.79
  -4   5  -3   45.89    3.50
  -4   5  -4   55.81    3.59
  -4   5  -4   55.76    3.89
  -4   5  -4   60.97    4.08
  -4   5  -4   53.01    3.51
  -4   5  -5   19.16    2.55
  -4   5  -5   19.46    2.72
  -4   5  -5   16.80    2.43
  -4   5  -6    2.16    2.16
  -4   5  -6    2.76    2.15
  -4   5  -7   12.87    2.01
  -4   5  -7   16.46    2.18
  -4   5  -8   40.45    2.44
  -4   5  -8   47.68    2.56
  -4   5  -9   24.43    1.69
  -4   5  -9   31.85    1.99
  -4   5 -10   76.15    3.15
  -4   4  14  120.20    4.63
  -4   4  13  157.90    6.10
  -4   4  12   63.87    2.80
  -4   4  12   57.25    3.12
  -4   4  12   55.26    3.41
  -4   4  11   32.92    2.08
  -4   4  11   28.21    2.69
  -4   4  11   27.89    2.88
  -4   4  10    2.48    2.37
  -4   4  10    2.41    1.56
  -4   4  10    0.82    2.44
  -4   4   9    2.68    2.43
  -4   4   9   -2.44    2.53
  -4   4   8   11.17    2.59
  -4   4   8    9.30    2.58
  -4   4   8    9.32    2.47
  -4   4   7   33.51    3.05
  -4   4   7   34.05    2.89
  -4   4   7   34.85    3.28
  -4   4   6   90.36    4.40
  -4   4   6   87.15    4.22
  -4   4   6   81.68    4.83
   4  -4  -5   20.33    3.11
   4  -4  -5   27.24    3.84
  -4   4   5   27.25    2.26
  -4   4   5   29.19    2.78
  -4   4   5   24.85    2.46
  -4   4   5   20.94    3.49
   4  -4  -4    6.81    2.49
   4  -4  -4    8.47    3.21
  -4   4   4    6.15    2.34
  -4   4   4    8.84    1.96
  -4   4   4    3.27    2.95
  -4   4   4    8.49    2.01
   4  -4  -3   36.68    3.46
   4  -4  -3   37.71    4.24
  -4   4   3   39.28    2.67
  -4   4   3   39.70    2.98
  -4   4   3   38.96    2.60
  -4   4   3   33.74    3.64
   4  -4  -2   11.66    3.22
  -4   4   2   10.70    2.35
  -4   4   2   11.43    2.13
  -4   4   2   13.21    3.05
  -4   4   2   14.08    2.00
   4  -4  -1    5.30    3.05
  -4   4   1    4.53    2.27
  -4   4   1    4.68    2.19
  -4   4   1    5.59    1.86
   4  -4   0   22.55    3.68
  -4   4   0   21.51    2.79
  -4   4   0   24.83    2.68
  -4   4   0   25.05    3.07
   4  -4   1   23.51    3.61
  -4   4  -1   20.50    2.87
  -4   4  -1   25.15    2.71
  -4   4  -1   22.77    2.98
   4  -4   2  149.97    7.85
  -4   4  -2  133.86    6.36
  -4   4  -2  159.14    6.27
  -4   4  -2  151.84    6.36
   4  -4   3  318.15   13.96
  -4   4  -3  329.41   12.43
  -4   4  -3  359.90   12.41
  -4   4  -3  344.53   12.34
  -4   4  -4   94.24    4.98
  -4   4  -4   96.75    4.91
  -4   4  -4  102.29    4.86
  -4   4  -5   -0.06    2.43
  -4   4  -5    0.99    2.59
  -4   4  -5    3.26    2.85
  -4   4  -5    3.49    2.48
  -4   4  -6   16.18    2.63
  -4   4  -6   21.13    2.91
  -4   4  -6   20.07    3.30
  -4   4  -6   18.34    2.59
  -4   4  -7   10.91    2.30
  -4   4  -7   15.87    2.67
  -4   4  -8    4.98    2.00
  -4   4  -8   10.72    2.43
  -4   4  -9   72.17    3.36
  -4   4  -9   80.32    3.75
  -4   4 -10  165.07    6.20
  -4   4 -10  164.63    6.43
  -4   4 -11   76.96    3.37
  -4   4 -12   49.52    2.26
  -4   4 -13    4.35    1.10
  -4   3  15    7.38    1.16
  -4   3  15    3.77    1.45
  -4   3  14   45.98    2.30
  -4   3  14   38.89    2.69
  -4   3  13  148.21    5.42
  -4   3  13  129.77    5.78
  -4   3  12   78.81    3.49
  -4   3  12   65.12    4.04
  -4   3  11   15.17    2.44
  -4   3  11   16.80    2.11
  -4   3  11   14.41    2.78
  -4   3  10   10.89    2.45
  -4   3  10   14.61    2.09
  -4   3  10   14.02    2.81
  -4   3   9    1.36    2.31
  -4   3   9    1.09    1.84
  -4   3   9    0.33    2.32
   4  -3  -8   40.32    4.16
  -4   3   8   37.67    2.97
  -4   3   8   33.86    2.55
  -4   3   8   37.20    3.01
   4  -3  -7  140.44    7.54
   4  -3  -7  153.48    7.89
   4  -3  -7  156.88    8.04
  -4   3   7  169.20    6.57
  -4   3   7  171.18    6.52
  -4   3   7  161.51    6.62
   4  -3  -6   15.84    2.84
   4  -3  -6   19.65    2.93
   4  -3  -6   19.79    3.29
  -4   3   6   18.44    2.35
  -4   3   6   13.78    2.84
  -4   3   6   17.79    2.24
   4  -3  -5  168.96    8.14
   4  -3  -5  193.04    8.03
   4  -3  -5  190.91    8.84
  -4   3   5  194.79    6.98
  -4   3   5  192.95    7.20
  -4   3   5  187.39    7.03
  -4   3   5  166.51    7.44
   4  -3  -4  203.10    9.08
   4  -3  -4  216.83    9.08
   4  -3  -4  224.20    9.78
  -4   3   4  224.08    8.02
  -4   3   4  216.82    8.09
  -4   3   4  219.93    7.97
  -4   3   4  210.26    8.49
   4  -3  -3   11.49    2.36
   4  -3  -3    9.81    2.83
   4  -3  -3   12.45    2.33
  -4   3   3   10.59    1.89
  -4   3   3   10.11    1.81
  -4   3   3    8.08    2.62
  -4   3   3   10.20    1.70
   4  -3  -2   -0.31    1.92
   4  -3  -2    2.72    2.60
   4  -3  -2    0.60    2.03
  -4   3   2   -1.21    1.80
  -4   3   2    1.11    1.69
  -4   3   2   -0.96    2.50
  -4   3   2    1.27    1.49
   4  -3  -1   58.14    3.80
   4  -3  -1   53.37    4.26
  -4   3   1   54.53    3.09
  -4   3   1   51.20    2.96
  -4   3   1   52.51    2.69
  -4   3   1   55.96    3.38
   4  -3   0   62.56    4.04
   4  -3   0   63.38    4.53
  -4   3   0   58.88    3.42
  -4   3   0   64.59    3.28
  -4   3   0   62.86    2.93
   4  -3   1   23.26    3.40
   4  -3   1   19.79    2.55
  -4   3  -1   18.54    2.31
  -4   3  -1   21.97    2.29
  -4   3  -1   22.43    2.55
   4  -3   2   24.51    3.39
  -4   3  -2   28.12    2.44
  -4   3  -2   27.73    2.67
   4  -3   3  170.76    8.27
  -4   3  -3  163.63    6.89
  -4   3  -3  164.41    6.85
  -4   3  -3  174.32    6.71
  -4   3  -3  176.56    6.82
   4  -3   4  312.50   12.93
  -4   3  -4  301.06   11.38
  -4   3  -4  308.68   11.39
  -4   3  -4  320.41   11.27
  -4   3  -5   15.18    2.54
   4  -3   5   15.07    3.18
  -4   3  -5   15.26    2.65
  -4   3  -5   18.64    2.74
  -4   3  -5   14.43    2.57
  -4   3  -6   58.94    3.75
  -4   3  -6   58.56    3.53
   4  -3   6   52.49    4.54
  -4   3  -6   67.68    4.10
  -4   3  -6   60.03    3.52
  -4   3  -7  157.66    6.19
  -4   3  -7  158.39    6.40
  -4   3  -7  140.33    6.20
  -4   3  -7  153.32    6.79
  -4   3  -7  144.42    6.17
  -4   3  -8   61.05    3.37
  -4   3  -8   67.68    3.84
  -4   3  -8   58.44    3.59
  -4   3  -8   60.33    4.34
  -4   3  -9  145.59    5.85
  -4   3  -9  159.01    6.28
  -4   3  -9  146.54    6.22
  -4   3 -10  112.28    4.62
  -4   3 -10  123.99    5.18
  -4   3 -10  111.91    5.16
  -4   3 -11   78.88    3.87
  -4   3 -11   70.32    3.86
  -4   3 -12    2.83    1.96
  -4   3 -13    7.12    1.73
  -4   3 -14   17.39    1.53
  -4   2  16    4.50    1.08
  -4   2  16    2.66    1.17
  -4   2  15   16.81    1.61
  -4   2  15   13.75    1.88
  -4   2  14   67.13    3.12
  -4   2  14   59.59    3.47
  -4   2  13   13.12    2.04
  -4   2  13    9.30    2.58
  -4   2  12   77.60    3.67
  -4   2  12   64.43    4.12
  -4   2  11   60.48    3.22
  -4   2  11   51.19    3.78
  -4   2  10    4.66    2.08
  -4   2  10    4.05    2.65
  -4   2  10    6.20    1.84
   4  -2  -9   11.53    3.56
  -4   2   9   10.74    2.13
  -4   2   9   12.09    2.59
  -4   2   9   10.85    1.81
   4  -2  -8  101.73    6.43
   4  -2  -8   98.73    5.67
  -4   2   8   96.92    4.55
  -4   2   8  109.23    4.59
  -4   2   8   99.15    4.25
  -4   2   8  102.38    4.67
   4  -2  -7   69.45    5.04
   4  -2  -7   71.88    4.37
  -4   2   7   68.45    3.44
  -4   2   7   71.39    3.54
  -4   2   7   62.45    3.07
   4  -2  -6   92.18    4.56
   4  -2  -6   87.82    5.28
   4  -2  -6   89.41    4.74
  -4   2   6   90.86    3.97
  -4   2   6   93.42    3.96
  -4   2   6   84.53    4.24
  -4   2   6   86.31    3.64
   4  -2  -5  276.01   10.35
   4  -2  -5  250.98   10.61
   4  -2  -5  256.98    9.86
   4  -2  -5  273.10   10.84
   4  -2  -5  249.68   10.08
  -4   2   5  260.61    9.36
  -4   2   5  278.51    9.34
  -4   2   5  271.60    9.35
  -4   2   5  238.23    9.68
   4  -2  -4  236.66    8.74
   4  -2  -4  198.59    8.46
   4  -2  -4  213.85    8.65
   4  -2  -4  213.67    8.03
   4  -2  -4  225.69    9.05
  -4   2   4  209.92    7.61
  -4   2   4  185.74    7.90
   4  -2  -3   65.73    3.84
   4  -2  -3   63.95    3.69
   4  -2  -3   62.92    3.58
   4  -2  -3   63.47    3.19
   4  -2  -3   66.26    4.14
  -4   2   3   55.28    3.39
   4  -2  -2  135.92    6.07
   4  -2  -2  139.27    6.29
   4  -2  -2  140.14    5.72
   4  -2  -2  148.68    6.73
   4  -2  -1  273.43   10.36
   4  -2  -1  278.51   10.57
   4  -2  -1  262.04    9.96
   4  -2  -1  283.51   10.99
   4  -2   0  144.98    6.48
   4  -2   0  154.29    7.00
   4  -2   1  333.85   12.96
   4  -2   1  375.58   13.67
   4  -2   2  101.96    5.86
   4  -2   2  113.55    5.90
  -4   2  -2  110.62    4.60
   4  -2   3  140.10    6.85
   4  -2   3  137.34    6.05
  -4   2  -3  132.56    5.49
  -4   2  -3  134.42    5.31
  -4   2  -3  136.50    5.42
   4  -2   4  135.87    6.59
   4  -2   4  126.66    5.68
  -4   2  -4  119.11    5.16
  -4   2  -4  118.47    5.21
  -4   2  -4  118.49    5.02
  -4   2  -4  125.17    5.08
  -4   2  -5   68.66    3.64
  -4   2  -5   60.87    3.41
   4  -2   5   71.93    4.72
  -4   2  -5   75.25    3.72
  -4   2  -5   63.75    3.44
  -4   2  -6  330.73   11.90
  -4   2  -6  332.59   11.75
   4  -2   6  342.07   13.46
  -4   2  -6  332.01   12.03
  -4   2  -6  319.16   11.75
  -4   2  -7   13.17    1.97
  -4   2  -7   16.16    2.50
  -4   2  -7   13.93    2.66
  -4   2  -7   13.38    2.30
  -4   2  -7   15.19    2.26
  -4   2  -8   21.16    2.58
  -4   2  -8   14.97    2.06
  -4   2  -8   16.10    2.95
  -4   2  -8   17.69    2.53
  -4   2  -9    5.32    1.72
  -4   2  -9   10.38    2.49
  -4   2  -9    6.88    2.95
  -4   2  -9    7.12    2.41
  -4   2 -10   13.59    2.53
  -4   2 -10    6.17    2.52
  -4   2 -11   16.38    2.60
  -4   2 -11    8.63    2.60
  -4   2 -12   67.06    3.91
  -4   2 -13   48.98    3.23
  -4   2 -14   30.10    2.52
  -4   2 -15    2.35    1.62
  -4   2 -15    2.65    1.56
  -4   2 -16   11.51    1.25
  -4   2 -16   10.42    1.17
  -4   1  16   27.41    1.68
  -4   1  16   24.65    1.81
  -4   1  15   59.13    2.74
  -4   1  15   52.25    2.41
  -4   1  15   52.95    2.98
  -4   1  14   33.51    2.34
  -4   1  14   48.78    3.09
  -4   1  13   22.78    2.64
  -4   1  13   12.69    2.82
  -4   1  12    1.41    2.18
  -4   1  12   13.46    2.51
  -4   1  11   -1.05    2.12
  -4   1  11   -0.12    2.36
  -4   1  11    2.45    1.93
  -4   1  10    1.37    1.81
   4  -1  -9   32.98    3.71
  -4   1   9   28.26    2.08
  -4   1   9   28.62    2.26
   4  -1  -8  231.44   10.01
  -4   1   8  225.58    8.10
  -4   1   8  224.53    8.19
   4  -1  -7  375.54   14.41
  -4   1   7  373.81   12.72
  -4   1   7  366.59   12.76
  -4   1   6  229.77    8.20
   4  -1  -6  249.48    9.20
   4  -1  -6  231.04    9.59
   4  -1  -5  267.54   10.29
   4  -1  -5  256.46    9.66
   4  -1  -5  239.06    9.78
   4  -1  -5  234.18    9.65
   4  -1  -4   24.52    2.04
   4  -1  -4   22.08    2.50
   4  -1  -4   23.96    2.26
   4  -1  -4   22.55    2.39
   4  -1  -4   22.00    2.11
   4  -1  -3   89.43    4.03
   4  -1  -3   82.21    4.20
   4  -1  -3   86.69    4.25
   4  -1  -3   87.21    4.45
   4  -1  -3   82.83    3.97
   4  -1  -2  279.82   10.25
   4  -1  -2  265.43   10.30
   4  -1  -2  277.40   10.39
   4  -1  -2  294.79   10.40
   4  -1  -2  301.94   10.97
   4  -1  -2  291.90   10.69
   4  -1  -1  529.88   18.12
   4  -1  -1  532.01   18.32
   4  -1  -1  493.41   18.11
   4  -1  -1  534.90   18.37
   4  -1  -1  556.34   19.50
   4  -1  -1  544.14   18.91
   4  -1  -1  560.51   18.69
   4  -1   0  244.74    8.84
   4  -1   0  223.33    8.44
   4  -1   0  251.41    8.95
   4  -1   0  240.10    9.89
   4  -1   0  246.89    9.45
   4  -1   0  244.24    9.13
   4  -1   1  178.51    8.09
   4  -1   1  193.09    7.24
   4  -1   1  183.80    7.80
   4  -1   2   63.14    3.42
   4  -1   3   15.95    1.87
   4  -1   3   16.12    2.58
   4  -1   4    5.68    2.32
   4  -1   4    4.74    1.48
   4  -1   5    5.72    2.43
   4  -1   5    3.66    1.74
   4  -1   5    5.31    1.59
  -4   1  -6  110.19    4.62
   4  -1   6  106.26    5.21
   4  -1   6  111.07    5.82
  -4   1  -6  101.62    4.60
  -4   1  -7    0.76    1.50
   4  -1   7    3.49    2.07
  -4   1  -7    3.09    1.83
  -4   1  -7    2.43    2.04
  -4   1  -7    3.18    1.91
  -4   1  -7    2.88    1.76
  -4   1  -8  187.13    6.87
  -4   1  -8  194.90    7.18
   4  -1   8  191.65    8.01
  -4   1  -8  176.72    7.29
  -4   1  -8  181.09    7.46
  -4   1  -8  176.23    7.02
  -4   1  -9  126.69    5.38
  -4   1  -9  123.05    5.61
  -4   1  -9  130.85    5.85
   4  -1   9  125.94    6.23
  -4   1 -10  176.45    6.89
  -4   1 -10  168.55    7.14
  -4   1 -11  235.64    8.97
  -4   1 -11  243.43    9.30
  -4   1 -12  185.10    7.16
   4  -1  12  161.61    6.22
  -4   1 -13   86.17    4.29
   4  -1  13   70.13    3.23
   4  -1  14    1.53    1.24
  -4   1 -14    4.16    2.45
  -4   1 -15   26.23    2.54
   4  -1  15   20.47    1.43
  -4   1 -16   40.45    2.40
  -4   1 -16   43.15    2.55
  -4   0  16   20.24    1.48
  -4   0  16   19.84    1.35
  -4   0  16   20.47    1.71
  -4   0  15   20.59    1.83
  -4   0  15   17.68    1.65
  -4   0  14   32.87    2.46
  -4   0  13   10.62    2.25
  -4   0  13   30.41    2.79
  -4   0  12   29.85    2.83
  -4   0  12   38.90    2.80
  -4   0  11    0.88    2.43
  -4   0  11    3.70    2.02
  -4   0  10   48.81    2.90
  -4   0  10   52.20    3.00
   4   0  -9   70.91    5.12
  -4   0   9   63.56    3.14
  -4   0   9   64.05    3.28
   4   0  -8   49.58    4.17
  -4   0   8   48.25    2.53
  -4   0   8   49.34    2.65
  -4   0   7  339.75   11.82
   4   0  -7  363.52   13.72
   4   0  -6  400.48   15.10
  -4   0   5  129.89    5.15
   4   0  -5  144.41    6.18
   4   0  -4    2.54    1.52
   4   0  -4    4.50    1.80
  -4   0   4    3.49    0.93
   4   0  -4    3.21    1.42
   4   0  -3    4.90    1.36
   4   0  -3    4.43    1.84
  -4   0   3    3.58    0.89
   4   0  -3    4.71    1.42
   4   0  -2  147.08    5.88
   4   0  -2  141.89    6.66
   4   0  -2  148.84    6.04
   4   0  -2  142.64    5.80
   4   0  -1   75.08    3.38
   4   0  -1   65.97    3.05
   4   0  -1   76.28    3.49
   4   0  -1   72.40    3.22
   4   0  -1   74.42    4.33
   4   0  -1   73.43    3.64
   4   0   0   46.68    2.37
   4   0   0   43.35    2.12
   4   0   0   39.40    2.03
   4   0   0   49.56    2.56
   4   0   0   49.06    3.42
   4   0   0   47.85    2.81
   4   0   1  342.37   12.24
   4   0   1  352.18   13.18
   4   0   2  958.56   31.30
   4   0   2  907.23   30.30
   4   0   2  864.84   30.31
   4   0   3   22.31    1.77
   4   0   3   19.84    1.81
   4   0   4    8.74    2.16
   4   0   4    7.65    1.42
   4   0   5    0.98    1.96
   4   0   5    3.07    1.28
   4   0   6   24.43    2.02
   4   0   7  323.62   11.75
  -4   0  -8  154.70    5.79
   4   0   8  145.67    6.77
  -4   0  -8  138.27    6.01
  -4   0  -8  140.46    5.96
  -4   0  -9   14.79    2.14
   4   0   9   10.85    2.55
  -4   0  -9   11.07    2.39
   4   0   9   14.54    1.60
  -4   0 -10  347.39   12.60
   4   0  10  362.70   13.97
  -4   0 -10  350.56   12.98
   4   0  10  365.52   12.36
  -4   0 -11   70.96    4.19
   4   0  11   66.93    3.25
   4   0  12    0.90    1.60
  -4   0 -12    2.27    2.62
   4   0  13   12.61    1.89
  -4   0 -13   11.50    2.92
  -4   0 -14   17.28    3.00
   4   0  14   14.66    1.86
  -4   0 -15   19.61    2.45
   4   0  15   17.56    1.75
  -4   0 -16   14.77    2.01
   4   0  16   12.23    1.41
  -4   0 -17   16.40    1.86
  -4   0 -17   16.34    1.51
   4   0  17   14.18    1.17
  -4   0 -18   14.67    1.31
  -4  -1  16   47.12    2.13
  -4  -1  16   54.40    2.24
  -4  -1  15  156.33    5.87
  -4  -1  15  167.59    5.93
  -4  -1  14  138.62    4.70
  -4  -1  14   85.96    4.75
  -4  -1  13  125.59    5.20
  -4  -1  13  124.78    5.38
  -4  -1  12   28.64    2.70
  -4  -1  12   28.56    2.18
  -4  -1  12   35.56    2.63
  -4  -1  11  126.24    5.28
  -4  -1  11  122.90    5.14
  -4  -1  11  115.90    4.82
  -4  -1  10   70.22    3.93
  -4  -1  10   98.59    4.01
  -4  -1   9  139.88    5.56
  -4  -1   9  145.09    5.62
  -4  -1   8  159.65    6.69
  -4  -1   8  160.05    6.02
   4   1  -7  350.73   13.91
  -4  -1   7  351.75   12.71
  -4  -1   7  350.17   12.05
   4   1  -6   61.55    4.11
  -4  -1   6   58.36    3.08
  -4  -1   5  228.33    8.47
   4   1  -5  234.79    9.39
  -4  -1   4   57.65    2.79
   4   1  -4   60.19    3.51
  -4  -1   3  362.46   12.21
   4   1  -3  374.56   12.86
   4   1  -3  362.83   12.80
   4   1  -2   54.82    2.94
  -4  -1   2   52.32    2.51
   4   1  -2   56.01    3.37
   4   1  -1   62.68    3.10
   4   1  -1   57.23    3.66
  -4  -1   1   63.13    2.80
   4   1   0  837.96   27.96
   4   1   0  845.79   28.03
   4   1   0  790.08   28.74
   4   1   1  211.80    7.61
   4   1   1  198.76    7.63
   4   1   1  208.34    8.61
   4   1   2 1442.93   48.71
   4   1   4   75.89    3.43
   4   1   5    1.36    1.05
   4   1   6  134.53    5.34
   4   1   7  263.45    9.53
   4   1   8  706.97   23.89
  -4  -1  -9  413.89   15.38
   4   1   9  446.01   14.85
   4   1  10  181.64    8.24
  -4  -1 -10  172.09    7.31
   4   1  10  178.28    6.62
   4   1  11  238.71   10.14
  -4  -1 -11  231.26    9.11
   4   1  11  229.10    8.43
  -4  -1 -12   30.58    3.27
   4   1  12   30.10    2.40
   4   1  13   32.77    2.48
   4   1  14    8.83    1.92
  -4  -1 -15   34.36    3.17
  -4  -1 -15   26.88    2.61
   4   1  15   28.34    2.24
   4   1  16    4.10    1.56
  -4  -1 -16    6.37    1.89
  -4  -1 -16    7.22    2.34
  -4  -1 -17   13.97    2.14
  -4  -1 -17   14.11    1.55
   4   1  17   14.58    1.47
   4   1  18    4.90    0.96
  -4  -1 -18    3.74    1.45
  -4  -2  16   19.71    1.32
  -4  -2  15  118.63    4.51
  -4  -2  15  133.50    4.74
  -4  -2  15  124.85    4.58
  -4  -2  14   64.73    2.99
  -4  -2  14   71.06    3.27
  -4  -2  14   67.80    3.07
  -4  -2  13    4.52    1.71
  -4  -2  13    2.28    1.69
  -4  -2  12    2.24    1.88
  -4  -2  12    1.43    1.93
  -4  -2  11   73.17    3.54
  -4  -2  11   68.18    3.52
  -4  -2  10  111.02    4.65
  -4  -2  10  102.28    4.57
   4   2  -9   10.01    3.20
  -4  -2   9   11.31    2.16
  -4  -2   9    8.53    1.86
  -4  -2   9    8.97    1.67
  -4  -2   8  135.69    6.37
   4   2  -8  141.87    7.54
  -4  -2   8  148.63    5.68
  -4  -2   8  142.11    5.50
  -4  -2   7  309.28   11.29
   4   2  -7  295.91   12.33
  -4  -2   7  299.84   10.38
  -4  -2   7  289.49   10.49
  -4  -2   6  131.29    5.61
   4   2  -6  129.42    6.58
  -4  -2   5   12.15    1.57
  -4  -2   4   46.76    2.58
  -4  -2   3   11.56    1.34
   4   2  -3    8.98    1.76
   4   2  -2  333.96   12.17
  -4  -2   2  336.87   11.75
   4   2  -1   29.42    2.10
  -4  -2   1   30.70    1.81
   4   2   0   60.14    3.08
  -4  -2   0   64.44    2.89
   4   2   1  502.45   17.27
   4   2   2  974.90   32.55
   4   2   3   18.47    1.49
   4   2   4  115.05    4.68
   4   2   6  496.61   16.92
   4   2   7   27.57    1.67
  -4  -2  -9  879.27   29.83
  -4  -2 -10  256.92   10.30
   4   2  10  281.52    9.76
   4   2  11   18.54    3.12
   4   2  11   23.46    2.18
   4   2  12    2.94    1.89
  -4  -2 -12    3.25    2.34
   4   2  12    4.57    2.79
   4   2  13   12.43    2.14
  -4  -2 -13   14.20    3.09
  -4  -2 -13   15.40    2.57
   4   2  14    2.12    2.00
  -4  -2 -14    3.55    2.29
  -4  -2 -14    2.27    2.66
   4   2  15    6.84    1.95
  -4  -2 -15    9.21    2.77
  -4  -2 -15    9.28    2.10
  -4  -2 -16   22.05    2.06
  -4  -2 -16   20.14    2.67
   4   2  16   22.72    2.08
  -4  -2 -17  153.67    6.00
   4   2  17  149.06    5.61
  -4  -2 -18   20.93    1.89
   4   2  18   19.10    1.47
   4   2  19    3.99    0.80
  -4  -2 -19    4.49    1.01
  -4  -3  15   21.13    1.52
  -4  -3  15   20.28    1.46
  -4  -3  14    9.86    1.63
  -4  -3  14   11.68    1.65
  -4  -3  13    2.24    1.32
  -4  -3  13    2.15    1.77
  -4  -3  13    0.04    1.87
  -4  -3  12    4.48    1.67
  -4  -3  12    3.04    2.00
  -4  -3  11    7.11    2.10
  -4  -3  11   14.74    2.51
  -4  -3  10    7.72    2.13
  -4  -3  10    8.45    1.84
  -4  -3   9  160.78    6.18
  -4  -3   9  158.98    6.35
  -4  -3   9  150.04    5.96
  -4  -3   8   45.62    2.50
   4   3  -8   43.26    4.33
  -4  -3   8   41.95    3.42
  -4  -3   8   40.49    2.59
  -4  -3   8   46.15    2.88
  -4  -3   8   46.47    2.45
  -4  -3   7    9.66    1.56
  -4  -3   7    7.94    1.74
   4   3  -7    7.76    2.93
  -4  -3   7    9.10    2.09
  -4  -3   7    9.73    1.52
  -4  -3   7    9.00    1.35
   4   3  -6  190.86    8.74
  -4  -3   6  198.06    7.86
  -4  -3   6  190.50    6.92
  -4  -3   6  189.78    7.07
   4   3  -5   33.92    3.24
  -4  -3   5   31.97    2.45
   4   3  -4  111.83    5.42
  -4  -3   4  106.41    4.74
  -4  -3   3  124.40    5.24
   4   3  -3  138.68    5.92
  -4  -3   2  203.62    7.65
   4   3  -2  207.21    8.10
  -4  -3   1  428.80   14.84
  -4  -3   0  710.47   23.95
   4   3   1 1847.43   60.94
   4   3   2 1754.48   57.86
   4   3   3   55.86    2.66
   4   3   4   42.33    2.24
  -4  -3 -10  633.32   21.95
   4   3  10  647.97   21.70
  -4  -3 -11   88.80    4.30
  -4  -3 -11   81.80    4.61
   4   3  11   83.13    3.93
   4   3  12    2.72    2.01
   4   3  12    2.03    2.73
  -4  -3 -12    4.79    2.27
  -4  -3 -12    3.81    2.70
  -4  -3 -13   35.22    2.87
  -4  -3 -13   34.77    3.47
   4   3  13   36.50    2.78
  -4  -3 -14  117.36    5.60
  -4  -3 -14  113.47    4.95
   4   3  14  117.57    5.03
  -4  -3 -15  118.34    5.52
  -4  -3 -16  145.43    6.12
  -4  -3 -17  217.45    8.10
  -4  -3 -18   54.90    2.76
  -4  -3 -19    4.26    1.06
  -4  -4  15    5.46    0.93
  -4  -4  14    6.02    1.37
  -4  -4  14    5.19    1.24
  -4  -4  13   45.50    2.46
  -4  -4  13   45.52    2.62
  -4  -4  12   26.87    2.29
  -4  -4  12   27.14    2.49
  -4  -4  11   27.50    2.66
  -4  -4  11   48.58    2.91
  -4  -4  10   34.03    2.60
  -4  -4  10   27.63    2.80
  -4  -4   9    8.21    1.82
  -4  -4   9    6.09    2.18
  -4  -4   9    8.34    1.86
  -4  -4   9    9.13    1.61
  -4  -4   8   12.12    2.24
  -4  -4   8   14.74    1.89
   4   4  -8   11.84    2.98
  -4  -4   8   14.57    1.63
  -4  -4   7    5.70    1.86
  -4  -4   7    8.71    1.76
   4   4  -7    5.89    2.72
  -4  -4   7    8.24    2.35
  -4  -4   7    6.50    1.58
  -4  -4   7    7.93    1.60
  -4  -4   7    7.83    1.36
  -4  -4   6   63.08    3.09
   4   4  -6   54.52    4.50
  -4  -4   6   66.57    4.00
  -4  -4   6   61.17    2.89
  -4  -4   6   67.01    2.97
  -4  -4   6   63.90    3.21
  -4  -4   6   65.23    2.80
   4   4  -5  199.49    8.80
  -4  -4   5  196.28    7.98
  -4  -4   5  192.20    7.22
  -4  -4   5  198.91    7.18
   4   4  -4    4.26    2.02
   4   4  -3  294.92   11.37
   4   4  -2  625.10   21.86
  -4  -4   1  292.03   10.55
  -4  -4   0  570.28   19.55
   4   4   1  433.80   15.35
  -4  -4  -1  455.76   15.46
   4   4   2   13.26    1.27
  -4  -4  -2   13.69    1.49
   4   4   3   13.97    1.27
   4   4   4  218.10    7.93
  -4  -4  -9  187.77    7.32
  -4  -4 -10  105.72    4.50
  -4  -4 -10  101.66    4.90
   4   4  10  100.51    4.33
  -4  -4 -11   78.13    3.70
  -4  -4 -11   72.36    4.24
   4   4  11   67.09    3.58
   4   4  12    5.99    2.09
   4   4  12    8.53    2.84
  -4  -4 -12    8.87    2.80
  -4  -4 -13   62.55    4.18
   4   4  13   60.97    3.49
  -4  -4 -14   66.05    4.17
   4   4  14   66.95    3.63
  -4  -4 -15   37.92    3.26
   4   4  15   36.02    2.78
  -4  -4 -16   74.66    3.95
   4   4  16   77.11    3.63
  -4  -4 -17  115.96    4.96
   4   4  17  125.48    4.75
  -4  -4 -18   84.79    3.58
   4   4  18   87.79    3.44
  -4  -4 -19   35.04    1.70
   4   4  19   38.45    1.70
  -4  -5  14   11.47    1.13
  -4  -5  13   37.98    1.88
  -4  -5  13   34.67    2.12
  -4  -5  12    7.04    1.82
  -4  -5  12    8.20    1.43
  -4  -5  11  153.11    5.82
  -4  -5  11  157.61    6.12
  -4  -5  10  149.25    5.75
  -4  -5  10  148.70    6.08
  -4  -5   9  142.87    5.48
  -4  -5   9  134.69    5.91
  -4  -5   8   24.03    1.97
  -4  -5   7    6.50    1.98
  -4  -5   7    4.08    1.85
  -4  -5   7    5.98    1.44
  -4  -5   6  107.42    4.53
  -4  -5   6  110.67    4.44
  -4  -5   6   98.38    4.13
  -4  -5   6  108.34    5.57
  -4  -5   5   10.44    1.89
  -4  -5   5   10.97    1.61
  -4  -5   5   11.36    1.40
  -4  -5   5   10.86    2.15
  -4  -5   4   46.02    2.61
  -4  -5   4   44.27    2.33
  -4  -5   4   47.65    3.14
  -4  -5   3   12.00    1.88
  -4  -5   3    9.58    1.62
  -4  -5   2   57.43    3.22
  -4  -5   1  138.36    5.74
  -4  -5   0  623.95   21.41
  -4  -5  -1   33.32    2.19
   4   5   1   30.36    1.87
   4   5   2   44.68    2.24
  -4  -5  -2   49.71    2.73
   4   5   3  128.49    4.89
  -4  -5  -8   53.89    2.92
   4   5   8   51.71    2.43
  -4  -5  -9  104.57    4.60
   4   5   9  100.89    4.10
   4   5  10    4.48    1.58
  -4  -5 -10    5.88    2.16
  -4  -5 -11   62.28    3.65
   4   5  11   48.73    2.97
   4   5  12    1.83    1.88
  -4  -5 -12   -0.39    2.49
  -4  -5 -13   96.20    4.75
   4   5  13   80.85    4.14
   4   5  14   14.64    2.34
  -4  -5 -14   13.79    2.75
  -4  -5 -15  121.42    5.46
   4   5  15  126.09    5.15
  -4  -5 -16  144.29    5.88
   4   5  16  148.95    5.67
  -4  -5 -17   89.21    3.93
   4   5  17   96.68    3.81
  -4  -5 -18   52.49    2.42
   4   5  18   54.84    2.36
   4   5  19   30.76    1.80
   4   5  19   27.13    1.35
  -4  -6  13   28.70    1.53
  -4  -6  12   54.17    2.59
   4   6 -11   50.06    2.81
  -4  -6  11   51.90    2.22
  -4  -6  11   48.76    2.77
  -4  -6  10   83.35    3.39
  -4  -6  10   86.53    3.96
  -4  -6   9   10.50    2.30
  -4  -6   9    9.96    1.44
  -4  -6   8   24.26    2.66
  -4  -6   7    5.75    2.25
  -4  -6   7    6.65    2.08
  -4  -6   6    7.64    2.20
  -4  -6   6    8.23    2.01
  -4  -6   5   16.58    2.17
  -4  -6   5   16.89    2.25
  -4  -6   5   15.65    2.07
  -4  -6   4    5.36    1.72
  -4  -6   4    3.11    1.89
  -4  -6   4    3.07    1.66
  -4  -6   4    5.05    2.02
  -4  -6   3    8.04    1.58
  -4  -6   3    6.72    1.61
  -4  -6   3    5.17    1.91
  -4  -6   2   91.14    4.09
  -4  -6   2   91.86    3.80
  -4  -6   2   86.81    4.41
  -4  -6   1  158.29    6.13
  -4  -6   1  158.83    5.85
  -4  -6   1  150.92    6.46
  -4  -6   0  144.54    5.67
  -4  -6   0  145.83    6.01
  -4  -6   0  140.14    5.36
  -4  -6  -1  184.33    7.29
  -4  -6  -1  184.86    6.71
  -4  -6  -2   10.48    1.59
  -4  -6  -4   95.71    3.91
  -4  -6  -5  120.80    4.78
  -4  -6  -6  423.53   14.60
   4   6   6  427.45   14.34
  -4  -6  -7  313.59   11.04
   4   6   7  312.41   10.70
  -4  -6  -8  116.71    4.93
   4   6   8  118.02    4.49
  -4  -6  -9   41.07    2.83
   4   6   9   42.09    2.29
  -4  -6 -10   16.38    2.40
   4   6  10   18.93    1.80
   4   6  11    7.11    1.71
  -4  -6 -11    7.28    2.35
   4   6  12    4.68    1.85
  -4  -6 -12    4.91    2.41
  -4  -6 -13   46.05    3.27
   4   6  13   32.72    2.62
   4   6  14    8.16    2.00
  -4  -6 -14   10.18    2.39
  -4  -6 -15   21.79    2.38
   4   6  15   21.93    2.13
   4   6  16  108.25    4.88
  -4  -6 -16  104.03    4.40
   4   6  16  110.97    4.30
   4   6  17    8.26    1.95
   4   6  17    8.11    1.30
  -4  -6 -17    6.85    1.34
   4   6  18    3.81    1.51
   4   6  18    1.78    0.85
   4   6  19    0.74    0.95
  -4  -7  12    9.51    0.86
  -4  -7  11    8.82    1.27
   4   7 -11    9.72    1.41
  -4  -7  10    6.81    1.54
   4   7 -10    5.62    1.85
  -4  -7   9   14.18    1.95
  -4  -7   8   27.86    2.50
  -4  -7   7   23.65    2.58
  -4  -7   6    9.89    2.32
  -4  -7   6   10.09    2.32
  -4  -7   5   46.02    3.05
  -4  -7   5   39.94    3.03
  -4  -7   4   13.51    2.25
  -4  -7   4   15.53    2.33
   4   7  -3   45.96    2.87
  -4  -7   3   47.40    2.97
  -4  -7   3   49.29    2.89
  -4  -7   2   46.66    3.26
   4   7  -2   46.35    2.76
  -4  -7   2   45.64    2.82
  -4  -7   2   45.99    2.71
  -4  -7   1  153.43    6.67
   4   7  -1  158.21    6.09
  -4  -7   1  160.25    6.10
  -4  -7   0   61.44    3.55
   4   7   0   69.37    3.26
  -4  -7  -1  170.19    7.14
   4   7   1  180.95    6.66
   4   7   2   30.95    2.28
  -4  -7  -2   31.35    2.21
   4   7   3   43.11    2.62
  -4  -7  -3   40.93    2.47
   4   7   4  408.16   13.92
  -4  -7  -4  394.86   13.82
   4   7   5  691.12   22.95
  -4  -7  -5  669.67   22.87
  -4  -7  -6  419.19   14.45
  -4  -7  -7  377.63   13.16
  -4  -7  -8  100.72    4.41
  -4  -7  -9   49.97    2.98
   4   7   9   45.08    2.43
  -4  -7 -10   15.81    2.33
   4   7  10   18.76    1.78
   4   7  11   18.15    2.55
  -4  -7 -11   21.55    2.54
   4   7  11   17.78    1.90
   4   7  12    2.15    2.45
  -4  -7 -12    2.40    2.12
   4   7  12    1.66    1.65
   4   7  13   11.56    2.75
  -4  -7 -13   17.75    2.27
   4   7  13   10.55    1.81
   4   7  14    7.06    2.59
  -4  -7 -14    8.03    1.96
   4   7  14    7.39    1.65
   4   7  15   77.48    4.12
  -4  -7 -15   85.96    3.56
   4   7  15   78.73    3.40
   4   7  16   73.40    3.62
   4   7  16   70.73    2.94
   4   7  17   14.86    1.81
   4   7  18    9.59    1.23
   4   8 -10    4.05    1.09
   4   8  -9   13.65    1.86
  -4  -8   9   11.53    1.29
  -4  -8   8   80.69    3.40
  -4  -8   7  133.57    5.25
  -4  -8   6   18.91    2.16
  -4  -8   5   -1.42    1.99
  -4  -8   5   -1.07    2.35
  -4  -8   4   13.08    2.27
   4   8  -4   17.76    2.45
  -4  -8   4   21.00    2.58
   4   8  -3   43.94    2.99
  -4  -8   3   40.15    3.08
  -4  -8   3   38.21    2.78
   4   8  -2   17.52    2.47
  -4  -8   2   19.29    2.17
   4   8  -1   39.27    2.88
  -4  -8   1   38.77    2.51
   4   8   0   51.52    3.15
  -4  -8   0   51.05    3.05
  -4  -8   0   49.62    2.76
  -4  -8  -1    6.45    1.93
   4   8   1    5.57    2.11
  -4  -8  -2   85.90    4.00
   4   8   2   90.82    4.18
  -4  -8  -3  113.68    4.88
   4   8   3  125.64    5.14
  -4  -8  -4  324.63   11.64
   4   8   4  341.11   11.86
  -4  -8  -5  209.47    7.83
   4   8   5  218.09    8.10
  -4  -8  -6   58.19    3.11
   4   8   6   58.16    3.40
  -4  -8  -7   39.31    2.66
   4   8   7   38.97    2.94
  -4  -8  -8   42.82    2.81
  -4  -8  -9   54.43    3.15
  -4  -8 -10   84.11    3.88
   4   8  10   72.35    4.23
  -4  -8 -11   -1.07    1.99
   4   8  12   44.01    3.19
  -4  -8 -12   54.84    2.93
   4   8  13   42.34    3.19
   4   8  13   48.13    3.25
   4   8  14   64.12    3.64
   4   8  14   76.83    3.64
   4   8  15   69.52    3.55
   4   8  15   77.93    3.44
   4   8  16   88.20    3.78
   4   8  16   96.71    3.72
   4   8  17    4.99    0.90
   4   9  -8   13.54    1.41
  -4  -9   6    5.36    1.06
  -4  -9   5    1.34    1.20
   4   9  -4    3.70    2.02
  -4  -9   4    0.95    1.43
   4   9  -3   96.55    4.36
  -4  -9   3   84.95    3.84
   4   9  -2  130.20    5.36
  -4  -9   2  132.23    5.29
  -4  -9   1   15.24    1.87
   4   9  -1   20.40    2.57
  -4  -9   1   18.05    2.45
   4   9   0   79.98    4.05
  -4  -9   0   83.43    3.90
  -4  -9   0   73.74    3.51
   4   9   1  190.18    7.21
  -4  -9  -1  186.62    6.97
  -4  -9  -1  173.39    6.69
   4   9   2   57.66    3.40
  -4  -9  -2   53.87    3.06
  -4  -9  -2   52.26    2.69
  -4  -9  -3    3.69    1.92
   4   9   3    0.47    2.19
  -4  -9  -4   83.38    3.92
   4   9   4   89.26    4.26
  -4  -9  -5   61.38    3.20
   4   9   5   65.04    3.62
  -4  -9  -6   10.15    1.90
   4   9   6   11.63    2.45
  -4  -9  -7   22.24    2.16
  -4  -9  -8   44.97    2.67
  -4  -9  -9   66.24    3.18
   4   9   9   61.70    3.73
  -4  -9 -10    0.60    1.60
   4   9  10    1.03    2.32
  -4  -9 -11   13.93    1.65
   4   9  11    9.79    2.36
   4   9  12    9.23    2.20
   4   9  13   56.78    3.11
   4   9  14   37.73    2.33
   4   9  15   30.01    1.79
   4  10  -3   46.21    2.53
   4  10  -2   76.97    3.68
  -4 -10   2   81.52    3.53
  -4 -10   1   49.84    2.78
   4  10  -1   53.39    3.06
  -4 -10   0   11.57    1.90
   4  10   0   13.07    2.21
  -4 -10  -1    6.39    1.89
   4  10   1    7.10    2.13
  -4 -10  -2    4.88    1.76
   4  10   2    4.91    2.15
  -4 -10  -3    8.01    1.80
   4  10   3    7.93    2.22
  -4 -10  -4   62.22    3.09
   4  10   4   62.45    3.48
  -4 -10  -5   54.18    2.84
   4  10   5   53.08    3.25
  -4 -10  -6   23.55    1.99
   4  10   6   22.19    2.51
  -4 -10  -7   38.58    2.29
  -4 -10  -8   32.71    2.06
   4  10   9    1.16    2.03
   4  10  10    0.08    1.86
   4  10  11    1.01    1.74
   4  10  12   13.92    1.77
   4  10  13   18.58    1.53
   4  11   0   14.66    1.52
   4  11   1   13.86    1.61
   4  11   2    7.19    1.63
  -4 -11  -2    3.72    1.13
   4  11   3    6.55    1.67
  -4 -11  -3    2.64    1.18
   4  11   4   11.78    1.77
  -4 -11  -4    8.70    1.27
  -4 -11  -5   45.97    2.12
   4  11   5   41.23    2.11
   4  11   6   59.40    2.85
   4  11   6   49.65    2.53
   4  11   7   18.33    1.75
   4  11   8    3.97    1.54
   4  11   8    6.54    1.53
   4  11   9   34.95    2.17
   4  11   9   39.39    2.18
   4  11  10    3.32    1.27
   4  11  10    7.52    1.34
  -5   6   7    9.95    1.62
  -5   6   6    6.24    1.52
  -5   6   6    3.66    1.94
  -5   6   5   17.84    1.88
  -5   6   5   14.60    2.42
  -5   6   4  221.01    7.97
  -5   6   4  222.02    8.35
  -5   6   3   67.14    2.92
  -5   6   3   77.69    3.89
  -5   6   2    0.84    1.33
  -5   6   1    5.67    1.62
  -5   6   1    4.58    1.83
  -5   6   1    6.35    2.23
  -5   6   0   73.29    3.46
  -5   6   0   75.84    3.62
  -5   6   0   82.39    3.79
  -5   6  -1   75.83    3.55
  -5   6  -1   80.97    3.69
  -5   6  -1   79.33    3.64
  -5   6  -2   47.51    2.62
  -5   6  -2   46.89    2.73
  -5   6  -2   49.22    2.58
  -5   6  -3   19.82    1.80
  -5   6  -3   20.78    1.89
  -5   6  -3   20.54    1.57
  -5   6  -4    3.76    1.44
  -5   6  -5    1.40    0.93
  -5   5  10    8.89    1.24
  -5   5   9    6.88    1.49
  -5   5   9    8.38    1.42
  -5   5   8    4.44    1.69
  -5   5   8    3.75    1.80
  -5   5   8    5.64    1.57
  -5   5   7   19.60    2.24
  -5   5   7   23.72    1.97
  -5   5   7   21.20    2.61
  -5   5   6   24.32    2.42
  -5   5   6   22.41    2.99
  -5   5   5   28.88    2.58
  -5   5   5   25.80    3.36
  -5   5   4   19.31    1.96
  -5   5   4   22.61    2.47
  -5   5   4   18.99    3.36
  -5   5   3   14.99    2.39
  -5   5   3   12.43    1.98
  -5   5   3   15.24    3.31
  -5   5   2   62.70    3.48
  -5   5   2   71.21    3.67
  -5   5   2   66.97    4.43
  -5   5   1   61.93    3.57
  -5   5   1   69.39    3.68
  -5   5   0   55.84    3.52
  -5   5   0   58.38    3.92
  -5   5  -1   25.28    2.75
  -5   5  -1   24.91    3.06
  -5   5  -2   14.02    2.62
  -5   5  -2   15.81    2.62
  -5   5  -2   16.49    2.68
  -5   5  -3    3.11    2.36
  -5   5  -3    1.37    2.30
  -5   5  -4    4.55    2.12
  -5   5  -4    1.36    2.26
  -5   5  -4    0.70    2.05
  -5   5  -5    3.81    1.91
  -5   5  -5    3.23    2.20
  -5   5  -5    2.71    1.76
  -5   5  -6    1.93    1.56
  -5   5  -6    3.95    1.98
  -5   5  -7    3.11    1.28
  -5   5  -8    8.58    1.05
  -5   4  12    1.89    1.12
  -5   4  11    0.84    1.43
  -5   4  10    3.23    1.72
  -5   4   9    3.27    1.86
  -5   4   9    3.67    1.85
  -5   4   8   24.03    2.47
  -5   4   8   27.27    2.36
  -5   4   8   24.52    2.50
  -5   4   7    8.47    2.29
  -5   4   7    9.37    2.63
  -5   4   7   11.32    2.06
  -5   4   6   10.42    2.40
  -5   4   6   10.30    3.06
  -5   4   6   13.79    2.08
  -5   4   5  133.59    5.33
  -5   4   5  135.07    5.64
  -5   4   5  124.68    6.26
  -5   4   5  134.35    5.34
  -5   4   4    1.11    2.17
  -5   4   4    1.79    1.88
  -5   4   4    2.36    3.31
  -5   4   4    3.45    1.78
  -5   4   3   15.99    2.47
  -5   4   3   14.02    2.28
  -5   4   3   16.68    2.01
  -5   4   3   11.87    3.61
  -5   4   2   19.87    2.58
  -5   4   2   18.84    2.47
  -5   4   2   16.94    3.53
  -5   4   1   18.56    2.61
  -5   4   1   13.40    2.51
  -5   4   0   18.82    2.80
  -5   4   0   25.46    2.78
  -5   4  -1   93.84    4.97
  -5   4  -1  105.15    4.76
  -5   4  -1   99.51    5.16
  -5   4  -2   98.49    5.12
  -5   4  -2  102.41    5.11
  -5   4  -3   72.21    4.12
  -5   4  -3   63.61    4.08
  -5   4  -4    3.53    2.58
  -5   4  -4    2.95    2.70
  -5   4  -4    0.19    2.65
  -5   4  -5   16.40    2.74
  -5   4  -5   21.02    2.21
  -5   4  -5   16.37    3.02
  -5   4  -5   16.13    2.74
  -5   4  -6    6.87    2.27
  -5   4  -6   12.96    1.98
  -5   4  -6    5.60    2.82
  -5   4  -6    7.89    2.33
  -5   4  -7   33.31    2.53
  -5   4  -7   37.84    2.41
  -5   4  -7   30.22    2.59
  -5   4  -7   31.83    3.21
  -5   4  -8    9.50    1.71
  -5   4  -8    9.50    2.03
  -5   4  -9   36.82    2.02
  -5   4  -9   36.76    2.39
  -5   4 -10    4.14    1.39
  -5   3  13    8.95    1.11
  -5   3  13    7.41    1.34
  -5   3  12    0.26    1.20
  -5   3  12    0.57    1.60
  -5   3  11   25.78    1.88
  -5   3  11   23.53    2.34
  -5   3  10   20.30    1.82
  -5   3  10   16.70    2.35
  -5   3   9   52.66    2.71
  -5   3   9   49.24    3.17
  -5   3   8   31.23    2.68
  -5   3   7   17.11    2.40
  -5   3   7   18.27    2.80
  -5   3   7   18.64    2.29
  -5   3   6   26.69    2.64
  -5   3   6   28.67    2.43
  -5   3   6   27.71    3.21
  -5   3   5   37.71    2.56
  -5   3   5   35.86    2.78
  -5   3   5   36.04    2.53
  -5   3   5   33.95    3.52
   5  -3  -4   29.19    4.08
   5  -3  -4   25.57    3.64
  -5   3   4   31.06    2.49
  -5   3   4   28.88    2.64
  -5   3   4   26.26    3.61
  -5   3   4   31.50    2.31
   5  -3  -3    4.42    3.32
   5  -3  -3    8.88    3.08
  -5   3   3    3.94    2.06
  -5   3   3    6.33    2.01
  -5   3   3    8.53    2.93
  -5   3   3    5.28    1.68
   5  -3  -2    2.22    3.26
   5  -3  -2    2.90    2.89
  -5   3   2    1.19    2.08
  -5   3   2    3.05    1.96
  -5   3   2    5.69    3.06
   5  -3  -1   11.09    3.60
   5  -3  -1   11.53    3.26
  -5   3   1   11.43    2.24
  -5   3   1   11.76    2.45
  -5   3   1   15.03    3.12
   5  -3   0   71.88    5.70
  -5   3   0   82.01    4.27
  -5   3   0   85.51    4.05
  -5   3  -1   62.03    3.87
  -5   3  -1   68.94    3.60
  -5   3  -1   61.10    4.14
   5  -3   2  179.35    9.12
  -5   3  -2  187.76    7.28
  -5   3  -2  184.69    7.60
   5  -3   3  130.24    7.47
  -5   3  -3  128.21    6.04
  -5   3  -3  142.21    6.11
  -5   3  -4    5.07    2.69
  -5   3  -4    3.45    2.55
  -5   3  -4    4.19    2.81
  -5   3  -5    2.67    2.47
  -5   3  -5    5.17    2.22
  -5   3  -5    0.17    2.64
  -5   3  -5    0.97    2.64
  -5   3  -6   52.77    3.44
  -5   3  -6   51.28    3.15
  -5   3  -6   47.93    3.87
  -5   3  -6   46.70    3.54
  -5   3  -7   45.47    3.03
  -5   3  -7   47.07    2.98
  -5   3  -7   39.55    3.70
  -5   3  -7   42.03    3.23
  -5   3  -8    7.14    2.02
  -5   3  -8    8.48    2.92
  -5   3  -8   11.06    2.19
  -5   3  -9   16.73    2.19
  -5   3  -9    9.70    1.77
  -5   3 -10    4.06    1.35
  -5   3 -11   14.13    2.18
  -5   3 -12   12.91    1.76
  -5   3 -13   42.24    2.12
  -5   2  15   51.13    2.09
  -5   2  14    9.08    1.25
  -5   2  14    6.66    1.25
  -5   2  13   59.47    2.67
  -5   2  13   50.35    2.79
  -5   2  12   15.35    1.86
  -5   2  12   11.01    2.09
  -5   2  11   11.84    1.98
  -5   2  11    9.32    2.24
  -5   2  10   45.62    2.84
  -5   2  10   39.37    3.09
  -5   2   9  251.30    9.17
  -5   2   9  266.23    9.09
  -5   2   8  123.04    5.17
  -5   2   8  119.88    5.22
  -5   2   8  125.66    5.01
  -5   2   7   33.90    2.66
  -5   2   7   37.16    2.63
  -5   2   7   36.97    2.35
  -5   2   6   89.85    3.89
  -5   2   6   77.42    3.93
  -5   2   6   87.96    3.60
  -5   2   6   86.49    3.89
  -5   2   6   79.90    3.64
  -5   2   6   82.74    4.38
  -5   2   5   81.20    3.73
   5  -2  -5   83.43    4.64
   5  -2  -5   76.29    5.39
  -5   2   5   76.88    3.32
  -5   2   5   71.33    4.30
  -5   2   4   37.17    2.56
   5  -2  -4   38.46    3.34
   5  -2  -4   35.76    4.31
   5  -2  -4   33.90    3.61
  -5   2   4   34.36    2.06
  -5   2   4   34.07    3.46
  -5   2   3   31.05    2.41
  -5   2   3   29.29    2.28
   5  -2  -3   28.56    3.07
   5  -2  -3   29.11    4.06
   5  -2  -3   31.94    3.48
  -5   2   3   29.96    1.90
  -5   2   3   28.47    3.26
  -5   2   2    9.07    1.79
  -5   2   2   10.72    2.09
   5  -2  -2   12.20    3.38
   5  -2  -2    8.51    2.31
   5  -2  -2   10.60    2.76
  -5   2   2    8.08    1.38
  -5   2   2   11.22    2.73
   5  -2  -1  252.56   10.27
   5  -2  -1  252.37   11.35
   5  -2  -1  252.68   10.73
  -5   2   1  252.14    9.30
  -5   2   1  245.65    9.01
  -5   2   1  254.11    9.63
   5  -2   0  395.17   14.91
   5  -2   0  400.16   15.92
  -5   2   0  399.19   14.01
  -5   2   0  389.72   13.69
  -5   2   0  400.35   14.18
   5  -2   1  120.87    5.84
   5  -2   1  116.01    6.78
  -5   2  -1  112.20    5.22
  -5   2  -1  116.23    4.83
  -5   2  -2   34.38    2.56
  -5   2  -2   34.01    3.09
   5  -2   3   88.60    5.82
   5  -2   3   83.37    4.72
  -5   2  -3   79.91    4.37
  -5   2  -3   89.08    4.43
  -5   2  -4    9.60    2.42
   5  -2   4    5.12    2.93
  -5   2  -4    8.03    2.25
  -5   2  -4    9.27    2.43
  -5   2  -5   25.39    2.82
  -5   2  -5   29.71    2.63
   5  -2   5   26.67    3.83
  -5   2  -5   29.43    2.94
  -5   2  -5   28.26    3.04
  -5   2  -6  165.72    6.65
  -5   2  -6  159.31    6.39
  -5   2  -6  161.65    6.93
  -5   2  -6  156.37    6.74
  -5   2  -7  163.25    6.54
  -5   2  -7  166.63    6.50
  -5   2  -7  162.27    7.02
  -5   2  -7  152.93    6.68
  -5   2  -8    8.15    2.05
  -5   2  -8   14.59    2.33
  -5   2  -8    6.71    2.99
  -5   2  -8    8.71    2.51
  -5   2  -9    6.19    1.80
  -5   2  -9    5.31    2.30
  -5   2  -9   11.18    2.37
  -5   2 -10   38.15    3.00
  -5   2 -11   17.49    2.34
  -5   2 -12    8.87    1.98
  -5   2 -13    7.13    1.68
  -5   2 -13    6.65    1.97
  -5   2 -14   13.75    1.43
  -5   2 -15    5.73    1.05
  -5   1  15   44.11    2.08
  -5   1  14    3.57    1.04
  -5   1  14    4.47    1.42
  -5   1  13    1.30    1.65
  -5   1  13    0.30    1.93
  -5   1  13    1.79    1.80
  -5   1  12    0.22    1.94
  -5   1  12    1.19    2.07
  -5   1  11    1.67    2.04
  -5   1  11    1.64    2.48
  -5   1  11    1.71    2.24
  -5   1  11    6.05    1.99
  -5   1  10   82.25    3.69
  -5   1  10   87.81    3.62
  -5   1   9  432.34   14.80
  -5   1   9  408.65   14.98
  -5   1   9  444.01   14.94
  -5   1   8  238.83    8.43
  -5   1   8  226.56    8.61
  -5   1   8  236.79    8.53
  -5   1   7  162.80    6.03
  -5   1   7  158.42    6.10
  -5   1   6  131.92    5.38
   5  -1  -6  138.44    6.32
   5  -1  -6  131.57    6.21
   5  -1  -6  141.05    6.58
  -5   1   6  136.27    5.22
  -5   1   5    4.80    1.62
   5  -1  -5    3.56    1.82
   5  -1  -5    4.83    1.68
   5  -1  -5    5.70    1.93
  -5   1   5    6.34    1.32
  -5   1   5    5.33    1.36
  -5   1   4   47.04    2.69
   5  -1  -4   41.86    3.01
   5  -1  -4   44.81    2.98
   5  -1  -4   52.59    4.34
   5  -1  -4   43.48    3.56
   5  -1  -4   46.47    3.38
  -5   1   4   44.69    2.32
  -5   1   4   43.54    2.27
  -5   1   4   37.39    3.18
  -5   1   3   14.08    1.89
   5  -1  -3   13.56    3.20
   5  -1  -3   14.23    1.84
   5  -1  -3   16.02    2.41
   5  -1  -3   14.10    2.59
  -5   1   3   15.11    1.48
  -5   1   3   13.53    1.35
  -5   1   3   12.11    2.61
   5  -1  -2  220.15    8.48
   5  -1  -2  227.56   10.08
   5  -1  -2  219.78    9.15
   5  -1  -2  232.32    9.01
  -5   1   2  212.07    7.95
  -5   1   2  199.28    8.31
   5  -1  -1  379.25   14.88
   5  -1  -1  378.25   13.39
   5  -1  -1  380.08   14.14
   5  -1  -1  380.96   13.80
  -5   1   1  360.60   12.81
  -5   1   1  343.40   13.08
   5  -1   0   98.26    6.00
   5  -1   0  100.24    4.59
   5  -1   0   98.91    4.93
  -5   1   0   93.84    4.24
  -5   1   0   90.38    4.56
   5  -1   1   16.06    3.18
   5  -1   1   17.53    1.94
  -5   1  -1   17.56    2.41
   5  -1   2   29.34    2.75
   5  -1   2   35.63    3.80
  -5   1  -2   30.95    2.60
   5  -1   3   46.31    3.25
  -5   1  -3   43.78    3.05
  -5   1  -3   48.56    3.14
   5  -1   4   -0.36    2.48
   5  -1   4    2.34    1.80
  -5   1  -4    1.08    1.65
  -5   1  -4    1.39    2.14
  -5   1  -5   41.96    3.00
  -5   1  -5   49.40    2.88
   5  -1   5   48.51    4.16
   5  -1   5   48.35    3.36
  -5   1  -5   47.19    2.97
  -5   1  -5   43.38    3.09
  -5   1  -6   57.46    3.28
  -5   1  -6   59.57    3.21
  -5   1  -6   50.85    3.42
  -5   1  -6   52.62    3.52
  -5   1  -7  252.45    9.21
  -5   1  -7  259.16    9.21
  -5   1  -7  241.45    9.54
  -5   1  -7  243.75    9.32
  -5   1  -8   20.35    2.21
  -5   1  -8   22.71    2.52
  -5   1  -8   20.07    2.92
  -5   1  -8   17.63    2.68
  -5   1  -8   19.90    2.68
  -5   1  -9  157.50    6.15
  -5   1  -9  167.04    6.48
  -5   1  -9  161.86    6.77
  -5   1  -9  157.62    6.47
  -5   1 -10   88.63    4.63
  -5   1 -11    2.09    2.52
  -5   1 -12   30.61    2.93
  -5   1 -13    0.83    2.17
  -5   1 -14   25.49    2.32
  -5   1 -14   25.74    2.48
  -5   1 -15   74.67    3.26
  -5   1 -15   64.86    3.14
  -5   1 -16   50.10    2.21
  -5   1 -16   45.12    2.14
  -5   0  15   15.29    1.37
  -5   0  15   14.20    1.17
  -5   0  14    9.44    1.63
  -5   0  14    7.31    1.53
  -5   0  13   27.51    2.65
  -5   0  13   13.22    2.09
  -5   0  12   18.41    2.73
  -5   0  12    6.39    2.22
  -5   0  11   43.60    3.09
  -5   0  11   40.93    3.03
  -5   0  11   46.36    2.93
  -5   0  10    5.25    1.92
  -5   0  10    8.34    2.38
  -5   0  10    5.19    2.12
  -5   0   9  239.54    8.67
  -5   0   9  225.71    8.85
  -5   0   9  244.78    8.83
  -5   0   8  394.81   13.83
  -5   0   8  405.92   13.95
  -5   0   7  307.55   10.74
   5   0  -7  300.09   12.58
  -5   0   6  142.72    5.60
  -5   0   6  141.50    5.45
  -5   0   6  146.53    5.57
   5   0  -6  142.40    6.43
   5   0  -6  139.02    6.92
  -5   0   5   45.15    2.63
   5   0  -5   46.98    3.51
   5   0  -5   45.33    3.21
  -5   0   5   43.68    2.29
  -5   0   5   45.37    2.40
  -5   0   4    1.34    1.42
   5   0  -4    0.23    1.70
   5   0  -4   -0.36    2.17
   5   0  -4    0.62    1.55
   5   0  -4    0.09    1.74
  -5   0   4    0.45    1.06
  -5   0   4    0.99    1.14
   5   0  -3    8.99    1.81
   5   0  -3   12.88    2.69
   5   0  -3    9.07    1.76
   5   0  -3    7.66    1.95
   5   0  -3   10.96    2.18
  -5   0   3   10.31    1.20
   5   0  -2   15.47    1.91
   5   0  -2   14.96    1.86
   5   0  -2   19.74    3.15
   5   0  -2   16.26    2.14
   5   0  -2   19.14    2.38
   5   0  -1  751.33   26.29
   5   0  -1  779.22   26.48
   5   0  -1  808.15   27.96
   5   0  -1  771.54   26.69
   5   0   0  306.93   11.30
   5   0   0  316.21   12.73
   5   0   0  295.71   11.37
   5   0   1   50.60    4.19
   5   0   1   48.15    2.92
   5   0   2  282.03   11.64
   5   0   2  277.66   10.30
   5   0   2  264.65   10.33
   5   0   3    2.22    2.35
   5   0   3    2.17    1.54
   5   0   4    1.70    1.58
  -5   0  -4    3.07    1.97
   5   0   5    5.85    1.72
  -5   0  -5    7.61    1.74
  -5   0  -5    6.57    2.06
  -5   0  -6   42.46    2.70
  -5   0  -6   42.00    2.66
   5   0   6   41.57    2.87
  -5   0  -6   39.13    2.68
  -5   0  -6   38.05    2.78
  -5   0  -7   81.97    3.66
  -5   0  -7   83.68    3.82
   5   0   7   78.50    4.10
  -5   0  -7   66.27    3.93
  -5   0  -7   75.89    3.91
  -5   0  -7   76.73    3.91
  -5   0  -8  214.23    7.60
   5   0   8  216.69    8.84
  -5   0  -8  175.11    7.78
  -5   0  -8  194.81    7.79
  -5   0  -8  192.06    7.60
   5   0   9   56.69    4.22
  -5   0  -9   54.07    3.67
  -5   0  -9   53.89    3.31
  -5   0 -10   50.68    3.71
  -5   0 -11   12.01    2.86
   5   0  12    3.37    1.42
  -5   0 -12    4.31    2.62
  -5   0 -13   58.89    3.70
  -5   0 -13   58.35    3.69
   5   0  13   50.42    2.53
  -5   0 -14   27.09    2.78
  -5   0 -14   26.33    2.72
   5   0  14   23.67    1.63
  -5   0 -15   96.60    3.99
  -5   0 -15   90.85    4.00
  -5   0 -16   60.80    2.86
  -5   0 -16   57.73    2.95
  -5   0 -17   17.33    1.23
  -5   0 -17   15.47    1.38
  -5  -1  15  114.06    4.31
  -5  -1  15  120.89    4.31
  -5  -1  14    4.88    1.51
  -5  -1  14    7.45    1.53
  -5  -1  13    6.10    1.92
  -5  -1  13   13.67    2.46
  -5  -1  12   27.75    2.76
  -5  -1  12   42.91    3.16
  -5  -1  11  119.05    5.36
  -5  -1  10   59.40    3.51
  -5  -1   9   81.93    3.82
  -5  -1   8  183.12    6.92
  -5  -1   8  185.15    7.02
  -5  -1   7  125.22    5.09
  -5  -1   7  128.65    5.03
   5   1  -7  132.22    6.99
  -5  -1   6   68.80    3.29
   5   1  -6   72.43    4.79
  -5  -1   6   69.09    3.16
  -5  -1   6   71.26    3.25
  -5  -1   5    7.46    1.49
   5   1  -5   10.45    2.37
  -5  -1   5   10.01    1.52
  -5  -1   5    8.27    1.31
  -5  -1   5    8.13    1.39
   5   1  -4    3.44    1.91
  -5  -1   4    3.40    1.23
  -5  -1   4    3.42    1.13
  -5  -1   4    4.31    1.17
   5   1  -3   62.59    3.68
  -5  -1   3   63.67    3.14
   5   1  -2  138.01    6.07
   5   1  -2  145.61    6.12
   5   1  -1   48.25    2.93
   5   1  -1   47.85    2.94
   5   1  -1   47.79    3.87
   5   1   0  682.22   23.07
   5   1   0  672.64   23.16
   5   1   0  645.80   24.32
   5   1   1  840.53   29.23
   5   1   1  805.70   27.78
   5   1   2   13.29    1.80
   5   1   3    1.73    1.30
   5   1   3    1.90    1.36
   5   1   4   61.28    3.31
   5   1   5   85.52    4.10
   5   1   6  188.70    7.44
   5   1   7   52.10    2.93
  -5  -1  -7   44.71    3.01
  -5  -1  -7   46.02    2.92
  -5  -1  -8   95.97    4.87
  -5  -1  -8  110.40    4.65
  -5  -1  -9  108.40    5.67
   5   1   9  135.69    4.94
   5   1  10    1.93    1.46
  -5  -1 -10    3.87    2.62
   5   1  10    1.47    2.72
   5   1  11    3.40    1.67
  -5  -1 -11    3.17    2.86
  -5  -1 -12   24.03    3.10
  -5  -1 -12   22.12    3.22
   5   1  12   20.69    2.05
  -5  -1 -13   15.97    2.93
  -5  -1 -13   15.25    2.95
   5   1  13   15.87    1.85
  -5  -1 -14   39.90    3.28
  -5  -1 -14   42.51    3.18
   5   1  14   37.13    2.30
  -5  -1 -15   15.47    2.32
  -5  -1 -15   13.60    2.51
   5   1  15   12.02    1.53
  -5  -1 -16   23.69    2.09
  -5  -1 -16   22.37    2.37
   5   1  16   21.14    1.51
  -5  -1 -17   10.76    1.35
   5   1  17   10.30    0.97
  -5  -2  15   42.42    1.91
  -5  -2  15   47.33    2.04
  -5  -2  14   23.62    1.69
  -5  -2  14   23.58    1.84
  -5  -2  13   12.82    1.78
  -5  -2  13   -3.83    2.41
  -5  -2  12   11.38    2.18
  -5  -2  12   40.03    3.02
  -5  -2  11  163.09    6.31
  -5  -2  11  149.09    5.87
  -5  -2  11  151.59    6.12
  -5  -2  10  134.76    5.72
  -5  -2  10  147.74    5.59
  -5  -2   9   95.99    4.04
  -5  -2   9   83.32    4.08
  -5  -2   8   28.00    2.73
  -5  -2   8   26.37    2.20
  -5  -2   8   30.33    2.23
  -5  -2   7   16.83    1.94
  -5  -2   7   19.01    2.28
  -5  -2   6  113.50    4.71
  -5  -2   6  114.84    4.58
   5   2  -6  120.25    6.50
  -5  -2   6  114.89    5.25
  -5  -2   5   44.86    2.54
   5   2  -5   49.05    3.82
  -5  -2   5   45.94    2.88
  -5  -2   5   47.25    2.38
   5   2  -4   54.09    3.67
  -5  -2   4   49.22    2.85
  -5  -2   4   47.29    2.31
  -5  -2   4   45.57    2.29
   5   2  -3   20.01    2.40
  -5  -2   3   20.26    1.87
   5   2  -2  614.01   21.64
  -5  -2   2  619.19   21.13
   5   2  -1  170.83    7.05
  -5  -2   1  172.73    6.67
   5   2   0  217.73    8.55
   5   2   0  224.60    8.55
   5   2   1  861.32   29.28
   5   2   2  282.28   10.40
   5   2   3  228.59    8.65
   5   2   4  192.40    7.51
   5   2   5   16.30    1.70
   5   2   6  159.64    6.32
   5   2   7  155.64    6.14
  -5  -2  -8   88.78    4.60
  -5  -2  -8   92.75    4.71
   5   2   8  103.80    3.94
  -5  -2  -9  105.43    5.52
  -5  -2  -9  115.61    5.61
   5   2  10    2.65    1.62
  -5  -2 -10    2.62    2.68
  -5  -2 -10    1.40    2.58
   5   2  11    0.84    1.74
  -5  -2 -11    0.10    2.69
  -5  -2 -11   -0.04    2.81
  -5  -2 -12   24.67    3.36
  -5  -2 -12   28.30    3.19
   5   2  12   22.32    2.24
   5   2  13    6.38    1.88
  -5  -2 -13    9.50    3.02
  -5  -2 -13    8.65    2.76
  -5  -2 -14   35.34    3.46
  -5  -2 -14   38.48    3.06
   5   2  14   32.32    2.41
  -5  -2 -15   26.00    2.54
   5   2  15   22.88    2.02
  -5  -2 -16   47.13    2.66
   5   2  16   43.25    2.33
  -5  -2 -17   62.08    2.66
  -5  -2 -17   63.11    3.13
   5   2  17   56.22    2.54
  -5  -2 -18   42.50    2.12
   5   2  18   36.78    1.68
  -5  -3  15    4.04    0.91
  -5  -3  14   23.42    1.40
  -5  -3  14   25.42    1.68
  -5  -3  14   23.98    1.44
  -5  -3  13   -1.01    1.28
  -5  -3  13    1.32    1.35
  -5  -3  12   64.71    3.28
  -5  -3  12   71.30    3.68
  -5  -3  12   72.50    3.32
  -5  -3  11  226.18    8.44
  -5  -3  11  224.05    8.27
  -5  -3  11  228.50    8.33
  -5  -3  10   73.24    3.72
  -5  -3  10   66.16    3.56
  -5  -3   9   13.45    2.22
  -5  -3   9   14.61    1.85
  -5  -3   9   10.87    1.87
  -5  -3   8   29.57    2.34
  -5  -3   8   30.46    2.33
  -5  -3   8   29.70    2.57
  -5  -3   8   26.90    2.19
  -5  -3   7   26.73    2.29
  -5  -3   7   24.81    2.74
   5   3  -7   24.29    3.79
  -5  -3   7   26.26    2.10
  -5  -3   7   24.89    2.32
  -5  -3   6   28.07    2.28
  -5  -3   6   25.48    2.57
   5   3  -6   29.62    3.69
  -5  -3   6   31.36    2.04
  -5  -3   6   28.14    1.96
  -5  -3   6   30.80    2.22
  -5  -3   5  191.26    7.24
  -5  -3   5  195.00    7.88
   5   3  -5  199.57    9.00
  -5  -3   5  190.17    7.01
  -5  -3   5  191.16    7.05
  -5  -3   5  205.65    7.19
  -5  -3   4  193.27    7.02
  -5  -3   4  195.38    7.57
  -5  -3   4  180.16    6.72
  -5  -3   4  189.50    6.76
  -5  -3   3   61.04    3.29
   5   3  -2  249.13    9.93
  -5  -3   2  253.32    9.39
   5   3  -1  133.22    6.00
  -5  -3   1  140.76    5.67
   5   3   0  391.62   14.20
  -5  -3   0  399.54   14.04
   5   3   1  173.81    6.93
   5   3   2  120.29    5.08
   5   3   3  452.22   15.88
   5   3   4    3.06    1.18
   5   3   7  245.61    8.91
  -5  -3  -8  169.97    7.17
  -5  -3  -8  179.88    7.19
   5   3   8  190.57    6.62
  -5  -3  -9   57.01    3.66
  -5  -3  -9   52.24    3.67
   5   3   9   64.40    2.95
   5   3  10   -0.49    1.69
  -5  -3 -10   -0.53    2.76
  -5  -3 -10    0.52    2.48
   5   3  11   10.37    1.95
  -5  -3 -11    8.10    2.97
  -5  -3 -11   12.98    2.76
   5   3  12   13.14    2.15
  -5  -3 -12   11.88    3.18
  -5  -3 -12   14.82    2.86
  -5  -3 -13   79.49    4.28
   5   3  13   73.23    3.74
  -5  -3 -14   46.46    3.23
   5   3  14   47.80    2.92
  -5  -3 -15   61.38    3.27
  -5  -3 -15   58.58    3.90
   5   3  15   57.96    3.06
  -5  -3 -16   71.95    3.26
  -5  -3 -16   70.71    3.81
   5   3  16   70.48    3.23
   5   3  17    8.06    1.38
  -5  -3 -17    7.69    1.96
   5   3  18    2.37    0.97
  -5  -3 -18    1.00    1.39
   5   3  19    1.57    0.61
  -5  -3 -19    1.87    0.83
  -5  -4  14    5.22    0.95
  -5  -4  14    6.53    1.05
  -5  -4  13   -0.41    1.30
  -5  -4  13   -0.16    1.34
  -5  -4  12    2.86    1.30
  -5  -4  12    2.75    1.67
  -5  -4  12   -1.47    1.91
  -5  -4  11   10.06    2.01
  -5  -4  11    0.41    2.27
  -5  -4  10  139.09    5.72
  -5  -4  10  144.38    5.84
  -5  -4  10  139.71    5.50
  -5  -4   9  178.85    7.00
  -5  -4   9  187.64    7.17
  -5  -4   9  197.93    7.42
  -5  -4   9  186.80    7.01
  -5  -4   8  367.65   12.82
  -5  -4   8  360.55   12.84
  -5  -4   8  375.03   13.11
  -5  -4   8  359.32   12.68
  -5  -4   7  303.46   10.95
  -5  -4   7  307.23   10.87
  -5  -4   7  310.85   11.14
  -5  -4   7  302.36   10.73
  -5  -4   6   10.91    2.03
  -5  -4   6   10.12    1.93
   5   4  -6   14.79    3.30
  -5  -4   6    8.89    2.14
  -5  -4   6   10.57    1.62
  -5  -4   5   13.43    2.01
   5   4  -5   13.46    3.06
  -5  -4   5   12.68    2.18
  -5  -4   5   14.31    1.63
  -5  -4   5   13.77    1.45
  -5  -4   5   16.46    1.84
  -5  -4   4  192.89    7.23
  -5  -4   4  193.98    7.86
   5   4  -4  204.66    8.83
  -5  -4   4  192.25    6.95
  -5  -4   4  185.91    6.86
  -5  -4   4  195.87    7.06
  -5  -4   3  276.31   10.22
   5   4  -3  277.59   10.97
  -5  -4   3  261.82    9.59
   5   4  -2  103.41    5.23
  -5  -4   2  101.76    4.63
  -5  -4   1  205.05    7.96
   5   4   0    7.62    1.46
  -5  -4   0    8.11    1.56
   5   4   1   11.22    1.57
   5   4   2    0.84    1.07
   5   4   3    2.02    1.12
   5   4   4   67.44    3.31
  -5  -4  -8  207.12    8.06
  -5  -4  -8  203.57    8.11
   5   4   8  225.64    7.66
  -5  -4  -9   65.08    3.56
  -5  -4  -9   57.92    3.66
   5   4   9   62.74    3.00
  -5  -4 -10   63.63    3.82
   5   4  10   70.83    3.33
  -5  -4 -11   35.60    3.06
   5   4  11   30.92    2.52
  -5  -4 -12   79.11    4.13
   5   4  12   71.99    3.79
  -5  -4 -13   98.64    4.64
  -5  -4 -13   96.73    5.26
   5   4  13   94.90    4.44
  -5  -4 -14   51.68    3.11
  -5  -4 -14   52.62    3.96
   5   4  14   51.07    3.10
  -5  -4 -15   68.82    4.14
   5   4  15   65.85    3.38
  -5  -4 -16   20.39    2.63
  -5  -4 -17    3.66    1.86
  -5  -4 -18    7.12    1.42
  -5  -4 -19    6.93    0.94
  -5  -5  13   26.80    1.42
  -5  -5  13   22.79    1.55
  -5  -5  12   36.09    1.94
  -5  -5  12   30.21    2.15
  -5  -5  11  153.70    5.80
  -5  -5  11  156.78    5.99
  -5  -5  10  336.46   11.99
  -5  -5  10  355.00   12.26
  -5  -5   9  311.65   10.99
  -5  -5   9  314.09   11.37
  -5  -5   8  465.40   15.54
  -5  -5   8  425.85   15.26
  -5  -5   8  459.64   15.77
  -5  -5   7    7.36    2.06
  -5  -5   7    4.51    2.26
  -5  -5   7   10.93    1.81
  -5  -5   6  244.71    8.96
  -5  -5   6  246.64    8.75
  -5  -5   6  231.78    8.70
  -5  -5   6  246.75    9.06
  -5  -5   5   62.38    3.32
  -5  -5   5   63.08    3.01
  -5  -5   5   60.78    2.97
  -5  -5   5   60.93    3.28
  -5  -5   4   98.39    4.49
  -5  -5   4  102.92    4.11
  -5  -5   4  105.36    4.13
  -5  -5   4  101.38    4.37
  -5  -5   3  180.34    6.87
  -5  -5   3  179.51    6.44
  -5  -5   3  176.01    6.45
  -5  -5   2  319.13   11.70
  -5  -5   2  308.69   10.69
  -5  -5   1   95.72    4.53
  -5  -5   1   89.82    4.08
  -5  -5   1   96.27    3.93
   5   5   0   66.60    3.55
  -5  -5   0   78.54    3.83
   5   5   1   22.57    1.86
  -5  -5  -1   23.05    2.13
   5   5   2    0.37    1.01
   5   5   3   16.35    1.55
   5   5   4  227.41    8.45
  -5  -5  -6   43.22    2.48
  -5  -5  -6   40.94    2.39
  -5  -5  -7  149.21    5.89
  -5  -5 -10    2.06    2.44
  -5  -5 -11   16.20    2.98
  -5  -5 -12   52.74    3.87
   5   5  12   44.48    3.00
  -5  -5 -13  200.61    7.96
   5   5  13  181.54    7.22
  -5  -5 -14   70.67    4.34
   5   5  14   70.43    3.66
  -5  -5 -15   73.32    4.15
   5   5  15   74.42    3.59
   5   5  16    4.52    1.73
  -5  -5 -16    6.31    2.14
   5   5  17    7.05    1.43
  -5  -5 -17    4.82    1.74
   5   5  18    4.80    1.03
  -5  -5 -18    3.67    1.25
   5   5  19    0.82    0.65
  -5  -6  12    5.01    1.17
  -5  -6  11   19.18    1.27
  -5  -6  11   16.03    1.82
  -5  -6  10  100.23    3.96
  -5  -6  10  113.33    4.49
  -5  -6   9   46.28    2.39
  -5  -6   9   47.37    3.06
  -5  -6   8    2.22    2.28
  -5  -6   8    3.04    1.46
  -5  -6   7    3.98    1.39
  -5  -6   6   29.90    2.75
  -5  -6   6   26.92    2.41
  -5  -6   5    8.97    2.27
  -5  -6   5    5.83    1.87
  -5  -6   4   10.02    2.20
  -5  -6   4    9.46    1.82
  -5  -6   3   99.66    4.16
  -5  -6   3   96.84    5.09
  -5  -6   2  371.39   13.15
  -5  -6   2  374.89   12.82
  -5  -6   2  365.58   13.82
  -5  -6   1  245.79    9.10
  -5  -6   1  243.17    8.73
  -5  -6   1  253.19    9.68
  -5  -6   0   10.52    2.00
  -5  -6   0    9.29    1.89
  -5  -6   0    9.51    1.56
  -5  -6  -1   11.07    1.95
  -5  -6  -1   10.33    1.92
  -5  -6  -1   11.52    1.61
  -5  -6  -1   11.81    1.72
  -5  -6  -2   12.87    1.83
  -5  -6  -2   13.22    1.69
  -5  -6  -2   14.54    1.69
  -5  -6  -3   57.52    3.04
  -5  -6  -3   58.57    2.88
  -5  -6  -3   59.02    2.86
  -5  -6  -4   18.55    1.87
  -5  -6  -4   19.06    1.79
  -5  -6  -5  194.35    7.19
  -5  -6  -5  194.46    7.15
  -5  -6  -6  550.77   19.02
   5   6   6  569.17   18.80
  -5  -6  -7  946.74   32.00
   5   6   7  970.78   31.77
  -5  -6  -8  402.43   14.33
   5   6   8  420.22   13.94
  -5  -6  -8  398.29   14.15
  -5  -6  -9   66.97    3.90
  -5  -6  -9   69.95    3.52
   5   6   9   75.34    3.31
  -5  -6 -10   20.54    2.81
  -5  -6 -10   20.71    2.18
   5   6  10   23.23    2.09
  -5  -6 -11   29.92    3.23
   5   6  11   30.09    2.42
   5   6  12   13.92    2.18
  -5  -6 -12   14.54    3.05
  -5  -6 -13   28.18    3.16
   5   6  13   22.43    2.49
  -5  -6 -14  118.46    5.25
   5   6  14  103.13    4.68
   5   6  15   13.48    2.04
  -5  -6 -15   16.95    2.48
   5   6  16   12.71    2.13
   5   6  16   10.85    1.69
  -5  -6 -16   10.41    1.98
   5   6  17    3.77    1.62
  -5  -6 -17    2.40    1.40
   5   6  17    2.56    1.20
   5   6  18    2.28    1.17
  -5  -6 -18    1.26    0.92
   5   6  18    1.72    0.86
  -5  -7  11    5.39    1.07
  -5  -7  10   46.04    2.38
  -5  -7   9   39.42    2.53
  -5  -7   8    1.04    1.96
  -5  -7   7   31.59    2.82
  -5  -7   6    5.65    2.41
  -5  -7   6    3.73    2.07
  -5  -7   5   26.65    2.53
  -5  -7   5   23.80    2.73
  -5  -7   4   34.33    2.66
  -5  -7   4   32.20    2.82
  -5  -7   3   29.86    2.53
  -5  -7   3   35.07    2.64
  -5  -7   2   32.61    2.98
  -5  -7   2   33.66    2.52
  -5  -7   2   36.77    2.60
  -5  -7   1  222.28    8.57
  -5  -7   1  224.65    8.19
  -5  -7   0  105.69    4.82
  -5  -7   0  105.66    4.42
  -5  -7   0   99.18    5.06
  -5  -7  -1   26.82    2.50
  -5  -7  -1   22.08    2.12
  -5  -7  -1   21.50    2.37
   5   7   1   23.09    1.95
  -5  -7  -2   13.05    2.09
  -5  -7  -2    8.32    1.84
   5   7   2    8.82    1.68
  -5  -7  -3  113.89    4.85
   5   7   3  115.75    4.66
  -5  -7  -3  109.24    4.69
   5   7   4  289.56   10.07
  -5  -7  -4  275.01   10.04
  -5  -7  -5  365.67   12.73
  -5  -7  -6  702.57   23.36
  -5  -7  -6  681.43   23.27
  -5  -7  -7 1200.73   39.26
  -5  -7  -7 1163.59   39.13
  -5  -7  -8   32.85    2.69
  -5  -7  -8   32.44    2.36
  -5  -7  -9  314.12   11.14
   5   7   9  301.19   10.71
  -5  -7 -10  128.33    5.47
   5   7  10  116.89    4.85
  -5  -7 -11  134.95    5.53
   5   7  11  109.93    4.86
  -5  -7 -12   29.16    2.97
   5   7  12   23.25    2.30
  -5  -7 -13   19.57    2.67
   5   7  13   12.69    2.03
   5   7  14   48.93    3.21
  -5  -7 -14   55.13    3.18
   5   7  14   45.09    2.76
   5   7  15   68.09    3.64
  -5  -7 -15   74.89    3.49
   5   7  15   71.34    3.24
   5   7  16   48.51    2.71
  -5  -7 -16   49.06    2.53
   5   7  16   52.43    2.41
   5   7  17   12.47    1.40
  -5  -7 -17   12.42    1.16
   5   8  -9   12.73    1.39
  -5  -8   9   11.46    1.31
  -5  -8   8   13.10    1.59
  -5  -8   7    5.12    1.81
  -5  -8   6   45.09    2.95
  -5  -8   5   33.13    2.77
  -5  -8   5   33.32    2.77
  -5  -8   4   19.08    2.54
  -5  -8   4   23.15    2.57
  -5  -8   3  128.69    5.41
  -5  -8   3  124.90    5.45
  -5  -8   2   13.92    2.26
  -5  -8   2   13.77    2.38
   5   8  -1   65.30    3.41
  -5  -8   1   69.05    3.62
  -5  -8   1   69.68    3.54
   5   8   0  120.61    5.00
  -5  -8   0  122.54    5.09
  -5  -8   0  118.39    4.99
  -5  -8  -1    2.36    2.00
   5   8   1    3.72    1.84
   5   8   2    2.03    1.89
   5   8   3   14.35    2.13
  -5  -8  -4   10.09    2.05
   5   8   4    8.45    2.01
  -5  -8  -5   10.46    2.10
   5   8   5   11.32    2.12
  -5  -8  -6   95.00    4.36
   5   8   6   98.01    4.48
  -5  -8  -7   52.33    3.16
   5   8   7   54.26    3.29
  -5  -8  -8   21.20    2.50
   5   8   8   19.61    2.57
  -5  -8  -9    0.22    2.28
  -5  -8 -10   30.00    2.74
  -5  -8 -11   15.14    2.43
  -5  -8 -12   65.90    3.57
  -5  -8 -13   58.93    3.22
  -5  -8 -14   86.67    3.82
  -5  -8 -15   70.20    3.03
   5   8  16   16.31    1.64
   5   8  17    4.68    1.01
  -5  -9   7    6.54    0.93
  -5  -9   6   52.97    2.46
  -5  -9   5  132.80    5.12
  -5  -9   4  114.73    4.66
  -5  -9   4  100.13    4.42
  -5  -9   3   13.89    2.02
  -5  -9   3   16.28    2.31
  -5  -9   2    6.31    1.94
  -5  -9   2    7.88    2.29
   5   9  -1   27.21    2.40
  -5  -9   1   23.53    2.27
   5   9   0   35.97    2.69
  -5  -9   0   36.22    2.49
  -5  -9  -1    4.57    1.70
   5   9   1    6.11    2.05
  -5  -9  -2    5.79    1.68
  -5  -9  -2    4.34    2.06
   5   9   2    5.05    2.07
  -5  -9  -3   48.76    3.01
   5   9   3   52.03    3.11
  -5  -9  -4   43.05    2.72
   5   9   4   37.73    2.85
  -5  -9  -5   86.54    3.97
   5   9   5   84.13    4.12
  -5  -9  -6  225.65    8.39
   5   9   6  232.48    8.60
  -5  -9  -7   40.04    2.77
   5   9   7   39.70    3.01
  -5  -9  -8   16.40    2.22
   5   9   8   18.76    2.59
  -5  -9  -9   19.95    2.26
   5   9   9   17.15    2.65
  -5  -9 -10    1.20    1.87
   5   9  10    1.84    2.35
  -5  -9 -11   69.04    3.37
  -5  -9 -12  134.71    5.23
  -5  -9 -13   63.66    2.79
   5   9  13   56.43    3.25
  -5  -9 -14   25.26    1.49
   5   9  14   28.03    2.16
   5   9  15   14.56    1.55
   5   9  16    9.13    1.01
  -5 -10   2    3.42    1.11
  -5 -10   1   -0.46    1.28
  -5 -10   1    0.98    1.73
   5  10  -1    3.56    1.71
  -5 -10   0    5.45    1.38
  -5 -10   0    6.85    1.91
   5  10   0    9.55    1.87
  -5 -10  -1    4.62    1.39
   5  10   1    5.51    1.90
  -5 -10  -1    5.09    1.88
   5  10   2   17.12    2.17
  -5 -10  -2   17.96    2.10
  -5 -10  -2   17.28    1.66
   5  10   3   35.27    2.65
  -5 -10  -3   38.65    2.52
  -5 -10  -3   39.12    2.15
   5  10   4   23.86    2.38
  -5 -10  -4   23.78    2.19
   5  10   5   46.08    2.92
  -5 -10  -5   46.07    2.70
   5  10   6   26.82    2.47
  -5 -10  -6   26.59    2.19
   5  10   7    4.56    2.06
  -5 -10  -7    5.86    1.73
   5  10   8    7.86    2.11
  -5 -10  -8    4.42    1.70
   5  10   9    5.61    2.03
  -5 -10  -9    4.64    1.60
  -5 -10 -10   11.86    1.56
  -5 -10 -11   99.93    3.83
   5  10  12   95.46    4.05
   5  10  13   55.75    2.65
   5  10  14   34.57    1.75
   5  11   1   24.14    1.72
  -5 -11  -1   30.82    1.75
   5  11   2   17.04    1.66
  -5 -11  -2   17.28    1.52
   5  11   3   23.43    1.88
  -5 -11  -3   25.46    1.75
   5  11   4   92.39    3.90
  -5 -11  -4   95.38    3.75
   5  11   5   63.83    3.08
  -5 -11  -5   66.97    2.88
   5  11   6   43.15    2.54
  -5 -11  -6   48.80    2.28
   5  11   7    2.44    1.59
  -5 -11  -7    1.94    1.17
   5  11   8   29.55    2.11
  -5 -11  -8   33.48    1.68
   5  11   9   28.72    2.00
   5  11  11   38.39    1.99
  -6   5   5    0.66    1.88
  -6   5   4   44.85    2.44
  -6   5   4   52.69    3.08
  -6   5   3    5.26    1.22
  -6   5   3    5.71    1.55
  -6   5   3    5.54    2.30
  -6   5   2   17.47    1.65
  -6   5   2   18.24    1.89
  -6   5   2   19.46    2.60
  -6   5   1   41.58    2.41
  -6   5   1   41.36    2.50
  -6   5   0    8.91    1.73
  -6   5   0    9.69    1.77
  -6   5   0    7.07    2.26
  -6   5  -1    5.22    1.62
  -6   5  -1    3.83    1.63
  -6   5  -1    4.91    2.06
  -6   5  -2   17.54    1.86
  -6   5  -2   18.05    1.86
  -6   5  -2   17.65    2.05
  -6   5  -3    4.69    1.48
  -6   5  -3    4.86    1.57
  -6   5  -4    8.55    1.37
  -6   5  -4    8.13    1.39
  -6   5  -4    7.18    1.20
  -6   5  -5    2.86    1.00
  -6   4   6   15.61    2.36
  -6   4   5    2.08    2.58
  -6   4   4   42.02    2.50
  -6   4   4   44.32    2.70
  -6   4   4   39.54    3.62
  -6   4   3   12.42    2.05
  -6   4   3    8.55    1.90
  -6   4   3    9.53    3.13
  -6   4   2   12.40    2.10
  -6   4   2   12.43    3.24
  -6   4   1   62.71    3.54
  -6   4   1   71.22    4.40
  -6   4   0    4.75    2.28
  -6   4   0    5.89    2.19
  -6   4  -1    6.97    2.33
  -6   4  -1    8.35    2.18
  -6   4  -1    7.01    2.85
  -6   4  -2    5.86    2.37
  -6   4  -2    4.32    2.19
  -6   4  -2    4.77    2.71
  -6   4  -3    1.97    2.12
  -6   4  -3   -3.58    2.55
  -6   4  -4    0.49    2.08
  -6   4  -4   -1.30    2.10
  -6   4  -4   -0.68    2.17
  -6   4  -5   29.89    2.41
  -6   4  -5   27.88    2.51
  -6   4  -5   27.34    2.43
  -6   4  -6    6.28    1.63
  -6   4  -6    9.24    1.97
  -6   4  -6    8.01    1.61
  -6   4  -7    7.10    1.36
  -6   4  -8   27.77    1.51
  -6   3   6   69.16    3.97
  -6   3   5    9.82    1.87
  -6   3   5   10.35    3.01
  -6   3   4    7.16    2.01
  -6   3   4    5.42    3.21
  -6   3   3   15.80    2.39
  -6   3   3   20.21    2.30
  -6   3   3   16.55    3.55
  -6   3   2   23.59    2.62
  -6   3   2   24.36    2.40
  -6   3   2   23.13    3.66
  -6   3   1   11.23    2.25
  -6   3   1   10.52    2.47
  -6   3   1    8.20    3.31
  -6   3   0    6.31    2.58
  -6   3   0    5.92    3.25
  -6   3  -1   31.38    3.22
  -6   3  -2  103.00    4.79
  -6   3  -2   93.99    5.21
  -6   3  -3    5.43    2.73
  -6   3  -3    5.62    2.43
  -6   3  -3    6.58    2.94
  -6   3  -4   25.08    3.03
  -6   3  -4   23.31    2.81
  -6   3  -4   22.21    3.06
  -6   3  -5   51.19    3.39
  -6   3  -5   47.61    3.52
  -6   3  -5   51.15    3.60
  -6   3  -6   47.14    3.09
  -6   3  -6   44.84    3.37
  -6   3  -6   43.65    3.27
  -6   3  -7   53.64    2.92
  -6   3  -7   46.81    2.94
  -6   3  -7   51.91    3.42
  -6   3  -7   53.98    3.11
  -6   3  -8   45.01    2.51
  -6   3  -8   46.84    2.75
  -6   3  -8   45.85    2.61
  -6   3  -9   25.18    1.65
  -6   3  -9   26.60    2.07
  -6   3 -10    5.04    1.37
  -6   2  12   15.74    1.24
  -6   2  11   26.02    1.71
  -6   2  10   76.70    3.28
  -6   2   9   26.72    2.02
  -6   2   8    6.50    1.66
  -6   2   6   22.24    2.17
  -6   2   5   13.59    2.11
  -6   2   5   10.04    1.59
  -6   2   5   10.71    3.05
  -6   2   4   26.27    2.54
  -6   2   4   26.99    1.94
  -6   2   4   23.20    3.49
  -6   2   3   23.83    2.58
  -6   2   3   23.32    1.86
  -6   2   3   21.44    3.67
  -6   2   2   59.92    3.44
  -6   2   2   56.84    2.82
  -6   2   2   50.44    4.21
  -6   2   1   25.06    2.85
  -6   2   1   23.46    1.93
  -6   2   1   23.34    3.74
  -6   2   0   10.52    2.10
  -6   2   0    6.80    2.47
  -6   2   0    8.99    3.42
  -6   2  -1   91.41    4.78
  -6   2  -1   94.73    5.17
  -6   2  -2  122.67    5.33
  -6   2  -3    6.27    2.71
  -6   2  -3    9.91    2.38
  -6   2  -3    7.11    3.05
  -6   2  -4   59.00    3.85
  -6   2  -4   63.56    3.79
  -6   2  -4   58.34    4.17
  -6   2  -5  266.38    9.70
  -6   2  -5  261.15    9.74
  -6   2  -5  235.45    9.40
  -6   2  -5  258.65    9.80
  -6   2  -6  282.18   10.13
  -6   2  -6  275.40   10.35
  -6   2  -6  253.63   10.11
  -6   2  -6  278.61   10.27
  -6   2  -7   25.53    2.56
  -6   2  -7   24.56    3.00
  -6   2  -7   27.29    3.09
  -6   2  -7   28.72    3.08
  -6   2  -8   39.70    2.67
  -6   2  -8   38.79    3.26
  -6   2  -8   42.70    3.09
  -6   2  -9   14.95    1.75
  -6   2  -9   14.43    2.65
  -6   2 -10    9.90    2.28
  -6   2 -11    0.16    1.84
  -6   2 -12    2.01    1.53
  -6   2 -13    5.84    1.19
  -6   1  13    4.37    1.13
  -6   1  12   13.56    1.59
  -6   1  11   14.04    1.89
  -6   1  11   22.45    2.23
  -6   1  10  102.61    4.09
  -6   1  10  113.28    4.06
  -6   1   9    5.74    2.00
  -6   1   9    6.83    1.71
  -6   1   9    9.90    1.94
  -6   1   8   10.48    2.20
  -6   1   8   11.15    1.82
  -6   1   8   10.76    1.93
  -6   1   7   10.22    1.80
  -6   1   7    7.04    1.82
  -6   1   6    4.25    1.90
  -6   1   6    4.15    1.61
  -6   1   6    2.97    1.71
  -6   1   5   -0.39    1.87
  -6   1   5    2.41    1.59
  -6   1   4    6.92    2.12
  -6   1   4    8.47    1.64
  -6   1   4    6.16    3.03
  -6   1   4    7.05    1.59
  -6   1   3    6.96    2.19
   6  -1  -3    8.60    3.41
  -6   1   3    6.64    1.60
  -6   1   3    3.94    3.14
  -6   1   3    7.10    1.44
  -6   1   2   44.71    3.12
   6  -1  -2   46.47    4.94
   6  -1  -2   47.58    3.13
  -6   1   2   46.72    2.58
  -6   1   2   46.94    2.41
  -6   1   2   41.48    4.05
  -6   1   1   75.39    4.07
   6  -1  -1   75.30    5.98
   6  -1  -1   82.37    4.26
  -6   1   1   81.15    3.55
  -6   1   1   72.24    4.76
   6  -1   0    9.13    3.56
  -6   1   0   10.69    2.39
  -6   1   0   11.27    3.04
   6  -1   1   18.60    3.88
  -6   1  -1   19.57    3.26
  -6   1  -2    2.07    2.39
   6  -1   2    2.87    3.23
  -6   1  -3   10.56    2.67
   6  -1   3   11.17    3.35
  -6   1  -3   13.55    2.12
  -6   1  -4   15.63    2.65
  -6   1  -4   19.36    2.39
  -6   1  -4   20.19    2.49
  -6   1  -4   18.93    3.08
  -6   1  -5   17.35    2.75
  -6   1  -5   17.04    2.56
  -6   1  -5   17.68    2.66
  -6   1  -5   17.18    3.16
  -6   1  -6   48.12    3.28
  -6   1  -6   46.18    3.38
  -6   1  -6   41.52    3.56
  -6   1  -6   47.66    3.67
  -6   1  -7   46.95    3.09
  -6   1  -7   39.45    3.60
  -6   1  -7   44.16    3.47
  -6   1  -7   46.95    3.50
  -6   1  -8   17.35    2.20
  -6   1  -8   12.41    3.12
  -6   1  -8   19.39    2.85
  -6   1  -9    4.05    1.69
  -6   1  -9    3.60    2.92
  -6   1  -9    3.46    2.37
  -6   1 -10   17.99    2.96
  -6   1 -11   11.94    2.65
  -6   1 -11    8.16    1.99
  -6   1 -12   19.15    1.99
  -6   1 -12   21.35    2.48
  -6   1 -13   23.44    1.82
  -6   1 -13   26.53    2.26
  -6   1 -14   39.90    1.90
  -6   0  14    5.16    1.02
  -6   0  13    2.04    1.33
  -6   0  12    4.31    1.77
  -6   0  12   29.21    2.43
  -6   0  11    9.73    2.12
  -6   0  11    9.46    2.65
  -6   0  11   13.61    2.03
  -6   0  10    7.19    2.32
  -6   0  10    9.31    2.11
  -6   0   9   51.46    2.95
  -6   0   9   50.42    3.12
  -6   0   8  173.39    6.71
  -6   0   8  174.82    6.82
  -6   0   7   76.99    3.83
  -6   0   7   86.09    3.83
  -6   0   7   84.01    3.95
  -6   0   6   20.78    2.26
  -6   0   6   22.95    2.14
  -6   0   5    7.86    2.08
  -6   0   5    6.00    1.62
  -6   0   5    5.63    1.66
  -6   0   4   12.51    2.14
   6   0  -4    9.31    2.09
   6   0  -4   13.93    2.52
  -6   0   4   12.23    1.68
  -6   0   4   12.69    1.74
  -6   0   3  250.61    9.32
   6   0  -3  255.69   10.09
   6   0  -3  262.84   10.50
  -6   0   3  254.17    9.10
  -6   0   3  262.42    9.10
  -6   0   3  236.77    9.77
  -6   0   2   44.37    2.87
   6   0  -2   53.51    4.78
   6   0  -2   44.26    3.14
   6   0  -2   46.16    3.61
  -6   0   2   45.71    2.50
  -6   0   2   45.51    2.45
  -6   0   2   37.57    3.58
   6   0  -1   60.55    5.27
   6   0  -1   54.83    3.51
   6   0  -1   60.26    3.96
  -6   0   1   57.53    3.32
  -6   0   1   59.32    2.78
  -6   0   1   53.93    4.10
   6   0   0  119.48    7.13
   6   0   0  120.25    5.49
   6   0   0  113.36    5.69
  -6   0   0  110.19    5.03
  -6   0   0  115.75    4.53
  -6   0   0  110.54    5.52
   6   0   1    1.08    3.14
   6   0   1    1.58    1.60
  -6   0  -1    2.52    2.77
  -6   0  -1    1.76    1.20
   6   0   2    2.37    3.06
   6   0   2    3.36    1.92
  -6   0  -2    3.67    2.11
  -6   0  -2    2.89    2.77
  -6   0  -2    2.48    1.24
  -6   0  -3    3.98    2.16
   6   0   3    4.01    1.85
  -6   0  -3    3.12    1.81
  -6   0  -3    4.83    1.32
  -6   0  -4    7.20    2.32
   6   0   4    4.86    1.93
  -6   0  -4    8.63    2.14
  -6   0  -4    7.42    2.67
  -6   0  -4    6.79    1.46
  -6   0  -5    8.93    2.37
   6   0   5    9.04    2.16
  -6   0  -5   10.22    2.08
  -6   0  -5    9.27    2.47
  -6   0  -5   11.04    2.61
  -6   0  -5   10.94    1.60
  -6   0  -6   15.11    2.37
   6   0   6   18.36    2.43
  -6   0  -6   13.12    2.88
  -6   0  -6   17.19    2.39
  -6   0  -6   15.52    2.86
  -6   0  -7   19.78    2.42
  -6   0  -7   17.95    3.10
  -6   0  -7   21.44    2.56
  -6   0  -7   22.01    2.99
  -6   0  -8  163.91    6.33
  -6   0  -8  146.62    7.02
  -6   0  -8  168.85    6.73
  -6   0  -9    2.32    3.03
  -6   0  -9    3.56    2.39
  -6   0  -9    4.57    2.50
  -6   0 -10   24.13    2.82
  -6   0 -10   26.26    3.46
  -6   0 -11    2.52    2.95
  -6   0 -11    1.87    2.28
  -6   0 -12   39.62    2.97
  -6   0 -13   40.29    2.75
  -6   0 -14   17.00    1.96
  -6   0 -14   18.64    2.21
  -6   0 -15   16.75    1.72
  -6   0 -15   14.56    1.54
  -6   0 -16   11.84    1.12
  -6  -1  14    4.97    1.08
  -6  -1  14    3.14    0.97
  -6  -1  13    7.60    1.51
  -6  -1  12   44.33    3.05
  -6  -1  11   64.86    3.63
  -6  -1  11   55.80    3.27
  -6  -1  10   29.78    2.63
  -6  -1   9  103.44    4.60
  -6  -1   9  108.66    4.79
  -6  -1   8  185.94    7.14
  -6  -1   8  188.60    7.27
  -6  -1   7  129.00    5.36
  -6  -1   7  131.29    5.28
  -6  -1   6   36.62    2.65
  -6  -1   6   36.59    2.46
  -6  -1   6   38.99    2.57
  -6  -1   5  216.76    8.15
  -6  -1   5  211.93    7.91
  -6  -1   5  225.20    8.05
   6   1  -5  208.64    9.39
   6   1  -5  219.63    9.30
  -6  -1   4   20.57    2.24
   6   1  -4   20.68    2.70
   6   1  -4   20.47    2.60
  -6  -1   4   19.56    1.88
  -6  -1   4   20.75    1.83
  -6  -1   3  179.74    7.09
   6   1  -3  182.61    7.92
   6   1  -3  185.44    7.94
  -6  -1   3  183.25    6.84
  -6  -1   3  191.57    6.87
  -6  -1   2  204.98    7.64
   6   1  -2  204.20    8.30
   6   1  -2  211.00    8.42
  -6  -1   2  201.73    7.34
  -6  -1   2  205.03    7.36
  -6  -1   2  181.90    7.92
   6   1  -1   24.60    2.41
  -6  -1   1   23.12    2.15
  -6  -1   1   19.18    2.81
  -6  -1   1   25.24    1.80
   6   1   0  179.81    7.47
  -6  -1   0  161.14    7.38
  -6  -1   0  184.57    6.57
   6   1   1   23.51    2.43
   6   1   1   25.12    2.55
  -6  -1  -1   24.52    2.36
  -6  -1  -1   23.46    3.12
  -6  -1  -1   27.33    1.81
  -6  -1  -2   12.20    2.00
   6   1   2   10.70    1.92
   6   1   2    9.03    1.99
  -6  -1  -2   13.05    1.71
  -6  -1  -2   10.65    2.76
  -6  -1  -2   11.46    1.45
  -6  -1  -3   39.19    2.81
   6   1   3   41.41    2.97
   6   1   3   37.78    2.87
  -6  -1  -3   40.37    2.53
  -6  -1  -3   38.11    2.23
  -6  -1  -3   40.57    3.35
  -6  -1  -4   32.39    2.73
   6   1   4   33.85    2.78
  -6  -1  -4   37.03    2.64
  -6  -1  -5    9.20    2.17
   6   1   5    9.43    1.92
  -6  -1  -5    9.26    2.28
  -6  -1  -5   12.36    2.64
  -6  -1  -6   21.71    2.34
   6   1   6   19.84    2.32
  -6  -1  -6   20.66    2.83
  -6  -1  -6   21.10    2.83
  -6  -1  -7   83.23    3.91
   6   1   7   77.97    4.18
  -6  -1  -7   78.02    4.54
  -6  -1  -7   78.99    4.33
  -6  -1  -8   16.82    3.23
  -6  -1  -8   16.62    2.59
  -6  -1  -8   21.57    2.89
  -6  -1  -9   13.35    3.21
  -6  -1  -9   11.91    2.66
  -6  -1 -10   27.01    3.09
  -6  -1 -11   22.16    3.01
  -6  -1 -12   57.80    3.86
  -6  -1 -12   64.63    4.11
  -6  -1 -13   29.26    2.92
  -6  -1 -13   33.03    3.08
  -6  -1 -14   12.87    2.32
  -6  -1 -14   13.71    2.39
  -6  -1 -15   11.01    1.95
  -6  -1 -15   14.25    2.00
  -6  -1 -16    4.83    1.43
  -6  -1 -16    9.83    1.44
  -6  -1 -17    2.02    0.88
  -6  -2  14    2.05    0.91
  -6  -2  14   -0.07    0.93
  -6  -2  13   13.62    1.52
  -6  -2  12   60.05    3.62
  -6  -2  12  118.60    4.01
  -6  -2  11   62.38    3.37
  -6  -2  11   33.69    2.70
  -6  -2  10   29.08    2.56
  -6  -2   9   99.08    4.54
  -6  -2   9  102.30    4.53
  -6  -2   8   50.79    3.02
  -6  -2   8   51.20    3.04
  -6  -2   8   52.48    3.11
  -6  -2   7   18.45    2.25
  -6  -2   6    2.04    1.97
   6   2  -5   57.53    4.39
  -6  -2   5   57.70    3.19
   6   2  -4  267.63   10.89
  -6  -2   4  257.07   10.04
  -6  -2   4  261.79    9.54
   6   2  -3  705.27   25.68
   6   2  -3  719.98   25.62
  -6  -2   3  739.53   24.57
  -6  -2   3  727.72   24.36
   6   2  -2  201.42    8.52
  -6  -2   2  205.38    7.67
  -6  -2   2  205.07    7.43
  -6  -2   1   92.27    4.24
   6   2  -1  102.79    4.99
  -6  -2   1   97.93    4.01
  -6  -2   1  102.49    4.04
  -6  -2   0  365.59   12.59
  -6  -2  -1    8.49    1.82
  -6  -2  -1    9.79    1.37
  -6  -2  -2   23.98    2.20
  -6  -2  -2   25.18    2.85
  -6  -2  -2   23.80    1.73
  -6  -2  -3   95.98    4.32
   6   2   3   87.05    4.58
  -6  -2  -3  102.43    4.19
  -6  -2  -3   99.72    4.84
  -6  -2  -4  309.25   11.28
   6   2   4  323.73   11.91
   6   2   4  293.61   11.65
  -6  -2  -4  320.87   11.18
  -6  -2  -4  322.45   11.57
  -6  -2  -5   12.70    2.00
   6   2   5   14.34    1.97
  -6  -2  -5   12.84    2.11
  -6  -2  -6   12.38    1.90
   6   2   6    9.57    1.79
  -6  -2  -6    9.36    1.85
  -6  -2  -6    8.50    2.31
  -6  -2  -6   10.75    2.55
   6   2   7   36.48    2.60
  -6  -2  -7   37.45    3.26
  -6  -2  -7   37.77    2.84
  -6  -2  -7   42.87    3.21
  -6  -2  -8   30.10    2.96
  -6  -2  -8   31.41    3.42
   6   2   8   39.78    2.03
  -6  -2  -9   38.24    3.48
   6   2   9   53.18    2.49
   6   2  10    2.61    1.46
  -6  -2 -10    1.44    2.80
  -6  -2 -10    2.62    3.00
   6   2  11    9.26    1.71
  -6  -2 -11    8.93    2.90
  -6  -2 -11   12.46    3.15
  -6  -2 -12   72.59    4.57
  -6  -2 -12   83.07    4.70
   6   2  12   77.96    3.47
  -6  -2 -13   66.66    4.19
  -6  -2 -13   77.39    4.21
   6   2  13   67.47    3.16
   6   2  14    6.37    1.44
  -6  -2 -14    6.09    2.51
  -6  -2 -14    6.73    2.41
  -6  -2 -15   27.88    2.42
  -6  -2 -15   27.44    2.57
   6   2  15   26.06    1.68
  -6  -2 -16   19.66    1.79
  -6  -2 -16   17.51    2.00
   6   2  16   15.50    1.20
  -6  -2 -17    7.81    1.09
  -6  -2 -17    6.72    1.34
   6   2  17    5.99    0.71
  -6  -3  13   50.95    2.30
  -6  -3  12  101.68    4.14
  -6  -3  11  139.51    4.94
  -6  -3  11   93.98    4.50
  -6  -3  10   80.57    4.04
  -6  -3  10   62.83    3.41
  -6  -3   9    4.54    1.74
  -6  -3   9    7.54    1.80
  -6  -3   9    2.38    1.93
  -6  -3   8    2.34    1.82
  -6  -3   8    2.93    1.92
  -6  -3   8    1.77    1.95
  -6  -3   8    1.09    1.81
  -6  -3   7    0.65    2.03
  -6  -3   7    2.30    1.87
  -6  -3   7    2.77    1.81
  -6  -3   6   67.73    3.57
  -6  -3   6   68.68    3.32
  -6  -3   6   66.46    3.33
  -6  -3   6   65.89    3.40
  -6  -3   5  226.93    8.56
   6   3  -5  236.37   10.42
  -6  -3   5  219.18    9.17
  -6  -3   5  226.70    8.32
  -6  -3   5  230.55    8.32
  -6  -3   5  236.27    8.42
  -6  -3   4   64.16    3.38
   6   3  -4   64.76    4.59
  -6  -3   4   68.04    3.76
  -6  -3   4   63.83    3.06
  -6  -3   4   58.95    3.00
  -6  -3   3  148.66    6.02
   6   3  -3  155.28    7.21
  -6  -3   3  160.12    6.58
  -6  -3   3  154.08    5.73
  -6  -3   3  145.62    5.70
  -6  -3   2  126.05    5.12
   6   3  -2  125.37    6.08
   6   3  -2  125.00    5.88
  -6  -3   2  127.58    5.64
  -6  -3   2  122.80    4.84
  -6  -3   2  125.31    4.77
  -6  -3   2  123.60    4.83
   6   3  -1   63.34    3.78
  -6  -3   1   64.12    2.85
  -6  -3   1   62.73    2.89
  -6  -3   0   40.95    2.63
   6   3   0   41.17    2.95
  -6  -3   0   41.57    2.24
  -6  -3   0   43.31    2.24
   6   3   1   23.48    2.30
  -6  -3  -1   27.05    2.18
  -6  -3  -1   25.12    1.76
   6   3   2    6.09    1.64
   6   3   3  266.41   10.05
  -6  -3  -3  256.45    9.82
   6   3   4  753.04   25.66
  -6  -3  -4  732.93   24.93
  -6  -3  -4  744.99   25.32
  -6  -3  -5  201.79    7.62
   6   3   6  138.03    5.93
  -6  -3  -6  141.46    5.90
  -6  -3  -6  136.20    5.65
   6   3   6  148.57    5.17
  -6  -3  -7  150.52    6.37
   6   3   7  165.52    5.82
   6   3   8    6.53    1.35
  -6  -3  -8    3.04    2.24
  -6  -3  -8    4.39    2.55
  -6  -3  -9   36.73    3.50
  -6  -3  -9   31.51    3.23
   6   3   9   39.41    2.25
  -6  -3 -10   32.90    3.50
  -6  -3 -10   27.40    3.31
   6   3  10   35.12    2.28
  -6  -3 -11   47.67    3.83
   6   3  11   42.25    2.60
  -6  -3 -12   65.68    4.22
  -6  -3 -12   54.56    4.21
   6   3  12   59.31    3.12
  -6  -3 -13   13.69    3.11
  -6  -3 -13   16.18    2.88
   6   3  13   15.00    1.99
   6   3  14    6.66    1.65
  -6  -3 -14    9.51    2.76
  -6  -3 -14    9.97    2.46
  -6  -3 -15   18.02    2.58
  -6  -3 -15   15.90    2.20
   6   3  15   13.53    1.61
   6   3  16    1.23    1.15
  -6  -3 -16    3.54    1.55
   6   3  17    1.11    0.88
   6   3  18    1.36    0.58
  -6  -4  13   11.49    1.20
  -6  -4  12   48.13    2.23
  -6  -4  12   50.16    2.22
  -6  -4  11  137.93    5.10
  -6  -4  11  117.06    4.85
  -6  -4  10   63.28    3.26
  -6  -4  10   59.14    3.17
  -6  -4   9  125.17    5.12
  -6  -4   9  119.50    4.98
  -6  -4   9  113.45    4.74
  -6  -4   8  115.87    4.85
  -6  -4   8  122.79    5.10
  -6  -4   8  119.71    4.79
  -6  -4   7  141.18    5.71
  -6  -4   7  134.85    5.53
  -6  -4   7  133.91    5.73
  -6  -4   7  131.73    5.39
  -6  -4   6  290.01   10.69
  -6  -4   6  295.03   10.51
  -6  -4   6  293.38   10.67
  -6  -4   5   12.35    2.28
  -6  -4   5   13.11    2.00
  -6  -4   5   13.42    1.83
  -6  -4   5   13.39    1.70
  -6  -4   4  437.30   15.53
   6   4  -4  463.02   17.43
  -6  -4   4  447.46   16.33
  -6  -4   4  443.62   15.26
  -6  -4   4  434.69   15.23
  -6  -4   4  463.36   15.40
  -6  -4   3  601.89   20.34
  -6  -4   3  607.99   21.11
  -6  -4   3  592.58   20.03
  -6  -4   3  584.35   20.03
  -6  -4   3  597.68   20.08
   6   4  -2  135.76    6.47
  -6  -4   2  151.32    6.40
  -6  -4   2  142.76    5.45
  -6  -4   2  146.30    5.48
  -6  -4   2  148.18    5.55
  -6  -4   1  173.63    6.84
   6   4  -1  171.47    7.51
  -6  -4   1  192.25    7.48
  -6  -4   1  175.66    6.47
  -6  -4   1  183.21    6.59
  -6  -4   1  175.74    6.50
  -6  -4   0   56.19    3.09
   6   4   0   53.06    3.39
  -6  -4   0   54.29    2.53
  -6  -4   0   58.69    2.78
  -6  -4   0   55.32    2.62
   6   4   1   74.58    4.10
  -6  -4  -1   83.01    3.76
  -6  -4  -1   82.91    3.54
  -6  -4  -1   78.65    3.38
   6   4   2    2.94    1.54
  -6  -4  -2    2.57    1.61
  -6  -4  -2    3.24    1.48
  -6  -4  -2    3.35    1.21
   6   4   3   13.62    1.89
  -6  -4  -3   11.08    1.71
   6   4   4  163.65    6.79
  -6  -4  -5   99.15    4.31
   6   4   5  107.64    3.96
  -6  -4  -6   77.80    3.70
   6   4   6   81.17    3.24
  -6  -4  -7  133.19    5.63
  -6  -4  -7  119.67    5.36
   6   4   7  133.94    4.89
  -6  -4  -8   11.56    2.37
  -6  -4  -8   16.45    2.65
   6   4   8   17.00    1.67
   6   4   9    6.09    1.58
  -6  -4  -9    5.42    2.54
  -6  -4  -9    7.88    2.69
  -6  -4 -10   16.95    3.08
  -6  -4 -10   22.25    3.09
   6   4  10   23.04    2.08
   6   4  11    5.55    1.88
  -6  -4 -11    7.27    3.02
  -6  -4 -11    4.20    2.82
  -6  -4 -12  131.23    5.79
   6   4  12  119.96    4.99
  -6  -4 -13   37.51    3.18
  -6  -4 -13   31.63    3.65
   6   4  13   33.03    2.54
   6   4  14   15.56    2.03
  -6  -4 -14   18.75    2.52
   6   4  15   42.82    2.48
   6   4  16    6.83    1.42
   6   4  17    1.73    1.05
  -6  -4 -17    1.79    1.55
  -6  -4 -18   21.77    1.51
   6   4  18   21.12    1.17
  -6  -5  12    5.72    1.05
  -6  -5  12    6.18    1.05
  -6  -5  11   87.73    3.47
  -6  -5  11   81.16    3.56
  -6  -5  10   89.67    4.04
  -6  -5  10   98.63    4.09
  -6  -5   9   30.63    2.66
  -6  -5   9   33.39    2.21
  -6  -5   8    2.85    2.01
  -6  -5   8   -1.75    2.24
  -6  -5   8    2.17    1.53
  -6  -5   7    2.33    2.05
  -6  -5   7   -2.59    2.26
  -6  -5   7    1.46    2.04
  -6  -5   7   -0.04    1.55
  -6  -5   6   36.22    2.91
  -6  -5   6   34.64    2.43
  -6  -5   6   34.36    2.29
  -6  -5   6   33.78    2.86
  -6  -5   5  275.05   10.19
  -6  -5   5  271.89    9.89
  -6  -5   5  287.62   10.20
  -6  -5   4  396.82   14.20
  -6  -5   4  394.44   13.82
  -6  -5   4  403.08   13.80
  -6  -5   4  412.28   14.05
  -6  -5   3  132.17    5.65
  -6  -5   3  134.97    6.26
  -6  -5   3  131.72    5.17
  -6  -5   3  133.66    5.16
  -6  -5   3  142.25    5.41
   6   5  -2   38.97    3.12
  -6  -5   2   48.38    3.31
  -6  -5   2   45.85    2.33
  -6  -5   2   45.57    2.34
  -6  -5   1    4.03    1.99
   6   5  -1    3.95    1.64
  -6  -5   1    4.72    1.88
  -6  -5   1    4.44    1.27
  -6  -5   1    4.82    1.20
  -6  -5   1    3.56    1.65
  -6  -5   1    4.52    1.25
  -6  -5   0    7.00    1.98
   6   5   0    7.59    1.70
  -6  -5   0    7.44    1.32
  -6  -5   0    5.66    1.11
  -6  -5   0    6.92    1.73
  -6  -5   0    5.79    1.24
  -6  -5  -1   48.37    2.87
   6   5   1   41.96    2.88
  -6  -5  -1   48.37    2.43
  -6  -5  -1   48.57    2.68
  -6  -5  -1   47.83    2.38
  -6  -5  -2   82.97    3.87
   6   5   2   76.58    3.94
  -6  -5  -2   77.62    3.38
  -6  -5  -2   77.60    3.54
  -6  -5  -2   78.71    3.35
  -6  -5  -3   34.24    2.42
   6   5   3   35.50    2.48
  -6  -5  -3   35.58    2.16
  -6  -5  -3   31.16    2.00
  -6  -5  -4   55.57    3.01
   6   5   4   57.95    3.22
  -6  -5  -4   58.02    2.87
  -6  -5  -5  166.20    6.24
  -6  -5  -5  160.62    6.31
  -6  -5  -6  145.84    5.97
  -6  -5  -6  141.61    5.98
   6   5   6  161.88    5.61
  -6  -5  -7   56.88    3.37
   6   5   7   63.59    2.83
   6   5   8    1.99    1.42
  -6  -5  -8    2.83    2.13
  -6  -5  -9  180.06    7.48
   6   5   9  187.17    6.87
  -6  -5 -10  136.25    6.22
   6   5  10  137.06    5.46
   6   5  11    7.28    1.94
  -6  -5 -11    4.22    2.85
   6   5  12   14.85    2.29
   6   5  13  113.12    4.86
  -6  -5 -14   36.82    3.52
   6   5  14   33.78    2.55
   6   5  15    3.33    1.70
  -6  -5 -15    2.91    2.50
   6   5  16    3.07    1.43
  -6  -5 -16    2.68    1.99
  -6  -5 -17   13.10    1.69
   6   5  17   12.75    1.28
  -6  -5 -18   36.94    1.87
  -6  -6  11   11.54    1.33
  -6  -6  11   12.92    0.93
  -6  -6  10   20.33    1.42
  -6  -6  10   22.17    1.84
  -6  -6   9   53.70    2.58
  -6  -6   9   58.03    3.08
  -6  -6   8   -0.05    2.16
  -6  -6   8    3.01    1.57
  -6  -6   7    3.20    2.16
  -6  -6   7   -1.19    2.30
  -6  -6   6    8.00    2.34
  -6  -6   6    1.67    2.35
  -6  -6   6    4.50    1.47
  -6  -6   5  289.18   10.36
  -6  -6   5  286.48   10.00
  -6  -6   5  302.90   10.43
  -6  -6   4  165.43    6.82
  -6  -6   4  167.40    6.38
  -6  -6   4  174.43    6.74
  -6  -6   3   24.05    2.03
  -6  -6   3   24.62    2.36
  -6  -6   2  124.76    5.46
  -6  -6   2  125.16    4.93
  -6  -6   1   26.75    2.67
  -6  -6   1   32.01    2.13
  -6  -6   1   35.11    2.97
  -6  -6   0   32.20    2.78
  -6  -6   0   29.66    2.86
  -6  -6   0   32.41    2.15
  -6  -6  -1   33.09    2.76
  -6  -6  -1   33.25    2.19
  -6  -6  -1   32.85    1.92
  -6  -6  -2    9.28    2.14
  -6  -6  -2    9.47    1.69
  -6  -6  -2    9.57    1.31
  -6  -6  -3   51.87    3.08
  -6  -6  -3   49.99    2.79
  -6  -6  -3   52.45    2.87
  -6  -6  -3   48.09    2.42
  -6  -6  -4  109.79    4.71
  -6  -6  -4  110.23    4.55
  -6  -6  -4  109.12    4.62
  -6  -6  -4  106.65    4.30
  -6  -6  -5   13.81    1.99
  -6  -6  -5   14.78    2.05
  -6  -6  -6   84.52    3.93
  -6  -6  -6   83.61    3.97
  -6  -6  -7  110.33    4.80
  -6  -6  -7  103.71    4.71
  -6  -6  -8   27.33    2.75
  -6  -6  -8   27.88    2.60
  -6  -6  -9  414.38   14.40
  -6  -6  -9  391.57   14.21
  -6  -6 -10   81.83    4.16
  -6  -6 -11  189.18    7.37
  -6  -6 -12  201.31    8.39
  -6  -6 -12  208.47    7.82
  -6  -6 -13  250.41    9.75
  -6  -6 -13  253.01    9.08
  -6  -6 -14  160.03    6.32
   6   6  14  132.47    5.61
  -6  -6 -15   21.67    2.66
   6   6  15   24.60    2.07
  -6  -6 -16    5.21    1.86
   6   6  16    4.43    1.41
  -6  -6 -17    6.82    1.41
   6   6  17    7.83    1.16
  -6  -6 -18    2.23    0.84
   6   6  18    2.64    0.74
  -6  -7  10    1.79    1.13
  -6  -7   9    5.74    1.50
  -6  -7   8    2.40    1.82
  -6  -7   7    0.54    2.14
  -6  -7   6   48.62    3.36
  -6  -7   5   30.35    2.82
  -6  -7   5   25.66    2.37
  -6  -7   4   85.87    4.36
  -6  -7   4   85.96    3.97
  -6  -7   3  100.24    4.39
  -6  -7   2   61.92    3.72
  -6  -7   2   64.31    3.28
  -6  -7   1  172.07    6.96
  -6  -7   1  173.13    6.59
  -6  -7   0    1.44    2.24
  -6  -7   0    1.21    1.76
  -6  -7  -1   38.17    3.01
  -6  -7  -1   36.09    2.49
  -6  -7  -2   38.66    2.96
  -6  -7  -2   36.39    2.52
  -6  -7  -3   59.86    3.39
  -6  -7  -3   59.76    3.20
  -6  -7  -3   60.51    3.26
  -6  -7  -4   35.32    2.53
   6   7   4   36.89    2.31
  -6  -7  -4   32.71    2.56
  -6  -7  -4   35.45    2.60
   6   7   5   94.50    4.11
  -6  -7  -5   95.22    4.32
  -6  -7  -5   98.54    4.33
  -6  -7  -6    6.67    2.05
  -6  -7  -6    5.40    1.97
  -6  -7  -7   64.20    3.53
  -6  -7  -7   63.17    3.43
  -6  -7  -8   27.45    2.54
  -6  -7  -9   44.26    2.97
  -6  -7 -10   92.96    4.63
  -6  -7 -10   88.44    4.15
   6   7  10   89.92    4.05
  -6  -7 -11  179.25    7.14
  -6  -7 -11  169.59    6.50
   6   7  11  162.39    6.50
  -6  -7 -12   35.60    3.28
   6   7  12   29.59    2.58
  -6  -7 -13    9.05    2.67
   6   7  13    6.96    2.04
  -6  -7 -14   24.64    2.67
   6   7  14   22.47    2.17
  -6  -7 -15    5.37    1.93
   6   7  15    5.32    1.59
  -6  -7 -16   17.68    1.76
   6   7  16   20.05    1.56
  -6  -7 -17    0.66    1.01
  -6  -8   9   -1.10    0.93
  -6  -8   8    4.07    1.29
  -6  -8   7   10.81    1.78
  -6  -8   6   26.28    2.37
  -6  -8   5   71.30    3.46
  -6  -8   5   67.17    3.69
  -6  -8   4  130.11    5.24
  -6  -8   4  121.96    5.46
  -6  -8   3  215.03    7.84
  -6  -8   3  201.52    8.01
  -6  -8   2  213.93    8.01
  -6  -8   2  214.48    8.15
  -6  -8   1   38.12    2.69
  -6  -8   1   32.41    2.75
  -6  -8   0   12.87    2.60
  -6  -8   0   11.47    2.18
  -6  -8  -1   23.73    2.82
  -6  -8  -1   23.28    2.35
  -6  -8  -2   98.47    4.57
  -6  -8  -2   95.63    4.24
   6   8   2   90.35    4.00
  -6  -8  -3  139.30    5.72
   6   8   3  135.23    5.41
  -6  -8  -3  137.45    5.57
   6   8   4   13.94    1.99
  -6  -8  -4   15.27    2.23
   6   8   5   19.01    2.17
   6   8   6    5.88    1.99
   6   8   7    4.15    2.08
   6   8   8   55.29    3.33
  -6  -8  -8   51.90    3.34
  -6  -8  -9    2.49    2.35
  -6  -8 -10   43.36    3.24
  -6  -8 -11   20.80    2.74
  -6  -8 -12    7.60    2.36
  -6  -8 -13   14.56    2.35
  -6  -8 -14   53.11    2.97
  -6  -8 -15   22.32    1.82
   6   8  16    4.16    1.28
  -6  -8 -16    2.58    1.02
   6   8  17    4.90    0.85
  -6  -9   7   16.91    1.13
  -6  -9   6   35.74    1.95
  -6  -9   5   61.25    2.93
  -6  -9   4   27.40    2.13
  -6  -9   4   24.28    2.19
  -6  -9   3    9.61    1.97
  -6  -9   3   12.75    2.05
  -6  -9   2   10.99    2.10
  -6  -9   2   11.28    2.15
  -6  -9   1   10.11    2.09
  -6  -9   1   12.77    2.18
  -6  -9   0   14.57    2.07
  -6  -9   0   13.58    2.23
  -6  -9  -1   14.57    2.17
  -6  -9  -1   16.89    2.09
  -6  -9  -2  130.09    5.14
   6   9   2  115.93    4.92
   6   9   3  132.26    5.30
   6   9   4  155.20    6.04
   6   9   5  112.68    4.79
  -6  -9  -6    6.17    2.13
   6   9   6    7.83    2.07
  -6  -9  -7    6.25    2.13
   6   9   7    5.30    2.11
  -6  -9  -8   16.67    2.36
   6   9   8   17.10    2.41
  -6  -9  -9   35.13    2.71
   6   9   9   35.99    2.89
  -6  -9 -10  127.43    5.20
   6   9  10  117.76    5.32
  -6  -9 -11   67.25    3.33
   6   9  11   51.83    3.45
  -6  -9 -12   22.32    2.15
   6   9  12   15.71    2.37
  -6  -9 -13   36.18    2.22
   6   9  13   33.08    2.55
  -6  -9 -14   38.98    2.04
  -6  -9 -15    1.12    0.80
   6   9  16    3.87    0.81
  -6 -10   3    9.26    1.18
  -6 -10   2   -0.44    1.28
  -6 -10   2   -3.57    1.54
  -6 -10   1    4.21    1.41
  -6 -10   1    8.45    1.72
  -6 -10   0    0.55    1.43
  -6 -10   0    0.59    1.65
  -6 -10  -1    6.18    1.55
   6  10   2   47.83    2.61
  -6 -10  -2   48.26    2.54
   6  10   3  110.85    4.58
  -6 -10  -3  118.07    4.68
  -6 -10  -3  114.40    4.53
   6  10   4   77.46    3.65
  -6 -10  -4   83.89    3.71
  -6 -10  -4   83.66    3.52
   6  10   5   40.03    2.57
  -6 -10  -5   41.55    2.56
   6  10   6   14.32    1.98
  -6 -10  -6   13.78    1.99
   6  10   7    9.00    1.94
  -6 -10  -7    8.40    1.84
   6  10   8   13.92    2.06
  -6 -10  -8   16.03    1.90
   6  10   9    6.04    1.94
  -6 -10  -9    7.32    1.69
   6  10  10   26.22    2.32
  -6 -10 -10   30.74    2.07
   6  10  11   97.09    4.58
  -6 -10 -11  122.72    4.36
   6  10  12  137.24    5.87
  -6 -10 -12  171.78    5.66
  -6 -10 -13   81.61    3.03
  -6 -11  -1   21.15    1.53
  -6 -11  -2   13.84    1.44
   6  11   3   38.70    2.08
  -6 -11  -3   48.68    2.26
   6  11   4   91.34    3.86
  -6 -11  -4  108.83    3.94
   6  11   5   47.99    2.50
  -6 -11  -5   56.30    2.52
   6  11   6    3.22    1.39
  -6 -11  -6    4.19    1.31
   6  11   7    0.80    1.41
  -6 -11  -7    1.22    1.22
   6  11   8    4.63    1.39
  -6 -11  -8    4.58    1.17
   6  11   9   16.04    1.64
  -6 -11  -9   19.90    1.34
   6  11  10    7.02    1.33
   6  11  11    9.32    1.20
  -7   4   4    3.97    1.63
  -7   4   3   17.15    1.35
  -7   4   3   19.07    2.20
  -7   4   2   12.34    1.43
  -7   4   2   12.22    2.17
  -7   4   1    6.94    1.48
  -7   4   1    6.67    2.14
  -7   4   0    2.90    1.48
  -7   4   0    2.22    2.01
  -7   4  -1    4.26    1.51
  -7   4  -2    4.98    1.53
  -7   4  -2    6.39    1.74
  -7   4  -3   28.03    1.95
  -7   4  -4    9.61    1.26
  -7   4  -4    9.85    1.36
  -7   4  -5    4.00    0.92
  -7   3   5   14.73    2.13
  -7   3   4    8.80    1.59
  -7   3   4    8.16    2.43
  -7   3   3   28.07    2.15
  -7   3   3   25.15    3.09
  -7   3   2   11.28    1.98
  -7   3   2    6.72    2.99
  -7   3   1    3.83    1.99
  -7   3   1    1.26    3.01
  -7   3   0    3.27    2.12
  -7   3   0    1.85    2.84
  -7   3  -1    5.56    2.26
  -7   3  -2   39.57    2.58
  -7   3  -2   42.04    3.35
  -7   3  -3    6.51    1.80
  -7   3  -3    6.19    2.41
  -7   3  -4    4.92    1.91
  -7   3  -4    4.53    1.70
  -7   3  -4    6.54    2.22
  -7   3  -5   23.92    2.10
  -7   3  -5   22.59    2.26
  -7   3  -6   28.00    1.98
  -7   3  -6   28.55    2.14
  -7   3  -7   22.55    1.56
  -7   2   5   59.08    3.03
  -7   2   5   60.85    3.53
  -7   2   4   25.66    2.34
  -7   2   4   27.70    3.22
  -7   2   3   81.20    3.95
  -7   2   3   78.53    4.77
  -7   2   2   95.39    4.49
  -7   2   2   95.44    3.87
  -7   2   2   94.17    5.35
  -7   2   1    4.26    2.38
  -7   2   1    3.56    1.38
  -7   2   1    1.24    3.38
  -7   2   0    1.49    2.36
  -7   2   0    1.36    1.34
  -7   2   0    1.11    3.29
  -7   2  -1    1.04    2.47
  -7   2  -1    1.15    1.40
  -7   2  -1    1.52    3.30
  -7   2  -2   37.09    2.31
  -7   2  -3   47.76    3.51
  -7   2  -3   47.96    3.07
  -7   2  -3   50.07    3.90
  -7   2  -4   77.74    4.16
  -7   2  -4   72.67    3.81
  -7   2  -4   78.99    4.40
  -7   2  -5   47.77    3.23
  -7   2  -5   46.17    3.01
  -7   2  -5   48.30    3.48
  -7   2  -6   46.45    2.89
  -7   2  -6   45.81    3.23
  -7   2  -7    6.36    1.72
  -7   2  -7    5.86    2.14
  -7   2  -8   41.45    2.24
  -7   2  -8   37.39    2.36
  -7   2  -9    7.86    1.10
  -7   2  -9    7.68    1.49
  -7   2 -10    5.59    1.20
  -7   1  11   52.27    2.14
  -7   1  10    6.13    1.14
  -7   1   9    3.99    1.35
  -7   1   8    8.70    1.59
  -7   1   8    7.70    1.47
  -7   1   8   12.39    1.63
  -7   1   7  122.21    4.90
  -7   1   7  129.43    4.97
  -7   1   6   20.57    2.09
  -7   1   6   22.43    1.95
  -7   1   6   21.11    1.99
  -7   1   5   10.23    2.05
  -7   1   5   11.19    1.73
  -7   1   5   10.78    1.75
  -7   1   4   12.75    2.28
  -7   1   4   17.43    1.86
  -7   1   4   12.52    3.00
  -7   1   4   14.13    1.78
  -7   1   3   45.36    3.16
  -7   1   3   46.86    2.64
  -7   1   3   44.00    4.02
  -7   1   2   55.39    3.57
  -7   1   2   55.62    2.92
  -7   1   2   51.68    4.43
  -7   1   1   56.73    3.66
  -7   1   1   56.62    2.96
  -7   1   1   53.53    4.55
  -7   1   0    3.09    2.49
  -7   1   0    1.53    1.66
  -7   1   0    0.19    3.62
  -7   1  -1   16.54    3.67
  -7   1  -2   13.50    2.96
  -7   1  -2   17.61    3.57
  -7   1  -3    7.20    2.70
  -7   1  -4   68.68    4.20
  -7   1  -4   74.45    4.53
  -7   1  -5   97.05    4.92
  -7   1  -5  100.02    4.65
  -7   1  -5  102.44    5.17
  -7   1  -6    9.82    2.30
  -7   1  -6    6.43    2.28
  -7   1  -6    5.74    2.79
  -7   1  -7    4.64    2.01
  -7   1  -7    3.55    2.33
  -7   1  -7    4.44    2.64
  -7   1  -8   17.17    1.96
  -7   1  -8   16.66    2.54
  -7   1  -8   22.28    2.70
  -7   1  -9   54.70    2.63
  -7   1  -9   56.07    3.34
  -7   1 -10    6.68    2.06
  -7   1 -11   14.14    1.91
  -7   1 -12   17.61    1.61
  -7   1 -13   15.88    1.22
  -7   0  12   17.86    1.24
  -7   0  11   81.12    3.48
  -7   0  11   94.47    3.61
  -7   0  10   23.26    1.96
  -7   0  10   28.49    1.99
  -7   0   9    6.55    1.89
  -7   0   9   10.28    1.84
  -7   0   8    2.01    1.70
  -7   0   8    1.49    1.84
  -7   0   7   22.34    2.15
  -7   0   7   28.17    2.26
  -7   0   7   25.59    2.34
  -7   0   6    9.19    2.06
  -7   0   6   11.66    1.90
  -7   0   6    9.85    2.00
  -7   0   5    7.93    2.20
  -7   0   5    8.89    1.85
  -7   0   4   21.40    2.61
  -7   0   4   24.26    2.20
  -7   0   4   26.87    2.21
  -7   0   3  125.08    5.68
  -7   0   3  136.35    5.35
  -7   0   3  135.77    5.31
  -7   0   3  125.69    6.18
  -7   0   2   56.85    3.54
  -7   0   2   56.04    3.02
  -7   0   2   58.00    2.93
  -7   0   2   50.45    4.36
  -7   0   1   27.29    2.94
  -7   0   1   26.99    2.29
  -7   0   1   26.92    2.09
  -7   0   1   22.03    3.80
  -7   0   0   48.54    3.47
  -7   0   0   49.70    2.85
  -7   0   0   50.47    2.69
  -7   0   0   50.77    4.51
  -7   0  -1   58.55    2.91
  -7   0  -1   56.87    4.66
  -7   0  -2   94.28    4.93
  -7   0  -2  102.00    5.60
  -7   0  -2   98.37    4.11
  -7   0  -3   11.57    2.87
  -7   0  -3   12.49    3.46
  -7   0  -3   11.10    1.64
  -7   0  -4   20.90    3.00
  -7   0  -4   22.05    2.44
  -7   0  -4   20.91    1.90
  -7   0  -5   76.41    4.31
  -7   0  -5   79.59    4.08
  -7   0  -5   81.53    4.71
  -7   0  -5   77.70    3.56
  -7   0  -6  114.41    5.24
  -7   0  -6  111.79    5.36
  -7   0  -6  123.88    5.65
  -7   0  -7   28.19    2.58
  -7   0  -7   24.18    3.09
  -7   0  -7   26.31    3.26
  -7   0  -8   28.49    2.36
  -7   0  -8   27.01    3.23
  -7   0  -8   34.42    3.18
  -7   0  -9  107.04    5.22
  -7   0 -10  100.28    4.90
  -7   0 -11   61.36    3.57
  -7   0 -12   36.55    2.61
  -7   0 -13   52.29    2.70
  -7  -1  13   36.21    1.61
  -7  -1  12   22.38    1.59
  -7  -1  12   26.29    1.91
  -7  -1  11   37.43    2.39
  -7  -1  11   54.60    2.79
  -7  -1  10   34.70    2.55
  -7  -1  10   37.95    2.49
  -7  -1   9   36.63    2.54
  -7  -1   9   38.62    2.67
  -7  -1   8    0.75    1.84
  -7  -1   8   -0.78    1.97
  -7  -1   7   60.92    3.36
  -7  -1   7   65.83    3.39
  -7  -1   7   69.31    3.56
  -7  -1   6   40.60    2.90
  -7  -1   6   43.58    2.74
  -7  -1   5   60.76    3.54
  -7  -1   5   63.37    3.29
  -7  -1   5   65.31    3.40
  -7  -1   4   83.57    4.34
  -7  -1   4   93.63    4.12
  -7  -1   4   90.18    4.05
  -7  -1   3   11.81    2.39
  -7  -1   3   10.99    1.90
  -7  -1   3   11.75    1.90
  -7  -1   2    6.51    2.38
  -7  -1   2    6.74    1.75
  -7  -1   2    7.12    2.94
  -7  -1   2    6.35    1.71
  -7  -1   1   75.85    4.20
  -7  -1   1   77.93    3.64
  -7  -1   1   75.96    4.83
  -7  -1   1   81.56    3.63
  -7  -1   0   35.55    3.92
  -7  -1   0   45.67    2.57
  -7  -1  -1   10.34    2.57
  -7  -1  -1   11.39    3.46
  -7  -1  -1   11.93    1.75
  -7  -1  -2   23.91    2.97
  -7  -1  -2   24.97    3.80
  -7  -1  -2   23.86    2.02
  -7  -1  -3   40.45    3.41
  -7  -1  -3   43.78    2.83
  -7  -1  -3   45.32    4.06
  -7  -1  -3   43.98    2.61
  -7  -1  -4   50.99    3.60
  -7  -1  -4   59.63    3.35
  -7  -1  -4   57.68    4.09
  -7  -1  -4   54.55    2.97
  -7  -1  -5   27.26    2.96
  -7  -1  -5   34.28    2.91
  -7  -1  -5   29.48    2.29
  -7  -1  -6  115.14    5.28
  -7  -1  -6  114.87    5.45
  -7  -1  -6  124.55    5.77
  -7  -1  -6  112.70    4.86
  -7  -1  -7   52.51    3.19
  -7  -1  -7   47.21    3.74
  -7  -1  -7   55.10    3.96
  -7  -1  -7   47.90    2.93
  -7  -1  -8    2.64    1.84
  -7  -1  -8    2.49    3.00
  -7  -1  -8    3.53    2.78
  -7  -1  -9   44.11    3.81
  -7  -1 -10   82.08    4.51
  -7  -1 -10   67.31    3.73
  -7  -1 -11   14.11    2.26
  -7  -1 -11   18.62    3.07
  -7  -1 -12   22.54    2.27
  -7  -1 -13   18.75    1.95
  -7  -1 -14   20.81    1.93
  -7  -1 -14   17.29    1.63
  -7  -1 -15    6.78    1.02
  -7  -1 -15   10.13    1.36
  -7  -2  13   31.89    1.50
  -7  -2  13   31.54    1.47
  -7  -2  12   17.20    1.55
  -7  -2  12   27.22    1.85
  -7  -2  11   98.16    4.12
  -7  -2  10    8.42    2.41
  -7  -2   9    3.61    2.35
  -7  -2   8   61.85    3.28
  -7  -2   8   71.32    3.53
  -7  -2   7   18.04    2.32
  -7  -2   7   19.81    2.32
  -7  -2   7   17.22    2.35
  -7  -2   6   58.01    3.39
  -7  -2   6   58.37    3.22
  -7  -2   5  242.93    9.36
  -7  -2   5  247.82    9.14
  -7  -2   5  260.89    9.26
  -7  -2   4  115.69    5.30
  -7  -2   4  122.99    5.03
  -7  -2   3  129.53    5.69
  -7  -2   3  138.45    5.46
  -7  -2   2   10.42    2.32
  -7  -2   2   10.40    1.81
   7   2  -1    0.96    1.84
  -7  -2   1    2.05    2.08
  -7  -2   1    4.34    2.70
  -7  -2   1    2.05    1.62
   7   2   0   13.03    2.18
  -7  -2   0   11.20    3.19
  -7  -2   0   13.84    1.80
   7   2   1   79.56    4.51
   7   2   1   78.16    4.52
  -7  -2  -1   76.32    4.19
  -7  -2  -1   79.33    3.57
  -7  -2  -1   75.85    4.90
  -7  -2  -1   82.68    3.65
   7   2   2  151.73    7.00
  -7  -2  -2  154.54    6.60
  -7  -2  -2  157.35    7.28
  -7  -2  -2  163.60    6.11
   7   2   3  119.77    5.95
  -7  -2  -3  132.00    5.69
  -7  -2  -3  134.64    6.33
  -7  -2  -3  124.61    5.11
  -7  -2  -4  130.74    5.90
   7   2   4  125.87    6.10
  -7  -2  -4  141.04    5.65
  -7  -2  -4  143.56    6.53
  -7  -2  -4  129.95    5.35
  -7  -2  -5  106.66    5.14
   7   2   5  103.90    5.29
  -7  -2  -5  119.00    5.12
  -7  -2  -5  108.73    4.67
  -7  -2  -6   54.53    3.45
  -7  -2  -6   57.87    3.75
  -7  -2  -7   20.38    2.37
  -7  -2  -7   19.83    3.08
  -7  -2  -8    4.46    2.13
  -7  -2  -8    6.32    3.02
  -7  -2  -9   11.67    2.52
  -7  -2  -9   10.63    3.25
  -7  -2 -10   12.97    2.61
  -7  -2 -10   14.12    3.35
  -7  -2 -11  130.45    5.76
  -7  -2 -12   74.94    4.21
  -7  -2 -12   62.54    3.78
  -7  -2 -13   40.00    3.06
  -7  -2 -13   34.51    2.72
  -7  -2 -14   30.98    2.45
  -7  -2 -14   26.10    2.24
  -7  -2 -15    3.49    1.41
  -7  -2 -15    3.38    1.54
  -7  -2 -16    2.23    0.98
  -7  -3  12  111.20    4.14
  -7  -3  11   35.90    2.21
  -7  -3  10   23.38    2.08
  -7  -3   9   -0.06    1.82
  -7  -3   8    0.83    1.79
  -7  -3   8   -0.68    1.96
  -7  -3   8   -2.49    1.98
  -7  -3   7    4.49    2.16
  -7  -3   7    4.89    2.03
  -7  -3   7    1.81    1.95
  -7  -3   6   20.00    2.61
  -7  -3   6   20.47    2.27
  -7  -3   5   19.55    2.60
  -7  -3   5   21.70    2.21
  -7  -3   5   18.68    2.13
  -7  -3   4    9.17    2.31
  -7  -3   4   10.64    1.92
  -7  -3   4    8.73    1.84
  -7  -3   3  236.07    8.92
  -7  -3   3  240.66    8.63
  -7  -3   3  232.04    8.62
  -7  -3   2    3.20    2.16
  -7  -3   2    4.29    1.60
   7   3  -1  245.55   10.36
  -7  -3   1  257.04    9.29
  -7  -3   1  264.32    9.19
  -7  -3   0    0.23    2.03
   7   3   0    0.31    1.77
  -7  -3   0   -0.20    1.46
  -7  -3   0    0.89    1.60
   7   3   1    9.86    2.13
  -7  -3  -1   12.55    2.37
  -7  -3  -1    9.47    1.78
   7   3   2   28.41    2.75
  -7  -3  -2   28.51    2.75
  -7  -3  -2   27.38    2.29
  -7  -3  -2   27.60    2.15
   7   3   3  267.04   10.41
  -7  -3  -3  265.99    9.87
  -7  -3  -3  254.49    9.38
  -7  -3  -4  235.23    8.65
  -7  -3  -4  220.98    8.13
  -7  -3  -5   70.26    3.89
  -7  -3  -5   80.08    3.99
   7   3   5   66.10    3.94
  -7  -3  -6    7.71    2.08
   7   3   6    7.70    1.86
  -7  -3  -6   10.55    2.60
  -7  -3  -7    8.25    2.05
  -7  -3  -7    8.65    2.81
   7   3   7    6.97    1.26
  -7  -3  -8   76.20    4.53
  -7  -3  -8   71.63    3.98
   7   3   8   75.20    3.16
  -7  -3  -9   41.66    3.26
   7   3   9   44.47    2.34
   7   3  10   11.78    1.60
  -7  -3 -10    9.96    2.69
  -7  -3 -11  103.88    5.30
  -7  -3 -11   89.13    4.93
   7   3  11   99.31    4.01
  -7  -3 -12   30.51    3.43
  -7  -3 -12   25.83    3.09
   7   3  12   28.08    1.94
   7   3  13    4.78    1.38
  -7  -3 -13    5.59    2.43
  -7  -3 -13    6.10    2.55
   7   3  14    2.02    1.16
  -7  -3 -14    2.45    2.11
  -7  -3 -14    2.88    2.15
  -7  -3 -15    1.72    1.64
  -7  -3 -15    1.74    1.72
   7   3  15    1.24    0.92
  -7  -3 -16    0.81    1.28
   7   3  16    1.32    0.68
  -7  -3 -17    4.21    0.95
  -7  -4  12   55.85    2.30
  -7  -4  12   63.37    2.44
  -7  -4  11    4.62    1.33
  -7  -4  11   16.37    1.55
  -7  -4  10   68.39    2.65
  -7  -4  10   10.75    1.75
  -7  -4   9   13.50    1.74
  -7  -4   9   11.62    1.88
  -7  -4   8    4.94    1.88
  -7  -4   8    2.80    1.77
  -7  -4   7    8.44    2.24
  -7  -4   7    8.24    1.88
  -7  -4   7    8.32    2.04
  -7  -4   7    8.44    1.95
  -7  -4   6   20.46    2.61
  -7  -4   6   16.75    2.19
  -7  -4   6   22.38    2.29
  -7  -4   5    8.60    2.56
  -7  -4   5    9.12    2.03
  -7  -4   5   10.82    1.98
  -7  -4   5    9.88    1.92
  -7  -4   4   41.09    3.08
  -7  -4   4   37.85    2.56
  -7  -4   4   38.53    2.58
  -7  -4   4   39.56    2.58
  -7  -4   3  307.02   11.30
  -7  -4   3  309.11   10.95
  -7  -4   3  307.84   10.95
  -7  -4   3  313.27   10.95
  -7  -4   2  518.09   17.66
  -7  -4   2  528.36   17.70
  -7  -4   2  511.02   17.61
   7   4  -1   18.66    2.47
  -7  -4   1   25.83    2.00
  -7  -4   1   26.19    2.14
  -7  -4   1   23.59    2.00
  -7  -4   0   26.60    2.66
   7   4   0   24.71    2.56
  -7  -4   0   25.05    1.97
  -7  -4   0   25.03    2.16
  -7  -4   0   26.92    2.07
  -7  -4  -1   71.78    3.83
   7   4   1   65.95    4.07
  -7  -4  -1   71.15    3.26
  -7  -4  -1   73.23    3.37
  -7  -4  -1   75.73    3.54
   7   4   2  127.47    5.98
  -7  -4  -2  133.01    5.65
  -7  -4  -2  126.38    5.25
  -7  -4  -2  127.38    5.12
   7   4   3   82.63    4.44
  -7  -4  -3   83.70    4.28
  -7  -4  -3   80.27    3.89
  -7  -4  -3   81.49    3.73
   7   4   4  160.32    6.85
  -7  -4  -4  158.51    6.42
  -7  -4  -4  151.61    6.12
  -7  -4  -4  147.14    5.92
  -7  -4  -5   54.54    3.34
  -7  -4  -5   51.41    2.85
  -7  -4  -6    9.38    2.00
  -7  -4  -6    7.01    1.88
  -7  -4  -7   30.16    2.71
   7   4   7   36.89    2.05
  -7  -4  -8   13.30    2.47
   7   4   8   11.20    1.56
  -7  -4  -9   46.08    3.85
  -7  -4  -9   40.46    3.36
   7   4   9   44.42    2.48
  -7  -4 -10  120.26    5.93
   7   4  10  128.99    4.85
   7   4  11    7.79    1.76
  -7  -4 -11    8.59    3.13
  -7  -4 -11    5.80    2.80
  -7  -4 -12   24.41    3.25
  -7  -4 -12   17.12    3.05
   7   4  12   20.24    1.98
   7   4  13    5.45    1.58
  -7  -4 -13    4.04    2.53
  -7  -4 -13    2.73    2.61
   7   4  14    3.53    1.41
  -7  -4 -14    3.82    2.37
  -7  -4 -15    2.15    1.89
   7   4  15    1.46    1.17
  -7  -4 -16    3.35    1.52
  -7  -4 -16    3.27    1.16
   7   4  16    2.70    0.92
  -7  -4 -17    7.95    1.15
   7   4  17    7.02    0.72
  -7  -5  11    2.87    0.81
  -7  -5  11    2.32    0.95
  -7  -5  10   11.41    1.59
  -7  -5  10   15.24    1.33
  -7  -5   9   26.92    2.06
  -7  -5   9   27.92    1.98
  -7  -5   8  136.86    5.70
  -7  -5   8  141.21    5.71
  -7  -5   8  146.02    5.58
  -7  -5   7    9.62    2.15
  -7  -5   7    7.67    2.05
  -7  -5   7    8.89    1.74
  -7  -5   6   81.71    4.22
  -7  -5   6   83.20    3.88
  -7  -5   6   81.76    4.13
  -7  -5   6   86.52    3.80
  -7  -5   5   31.36    2.98
  -7  -5   5   36.07    2.51
  -7  -5   5   32.55    2.74
  -7  -5   4   20.40    2.73
  -7  -5   4   24.11    2.15
  -7  -5   4   26.07    2.12
  -7  -5   4   26.37    2.48
  -7  -5   3   59.62    3.68
  -7  -5   3   65.46    3.14
  -7  -5   3   62.39    3.14
  -7  -5   3   64.31    3.32
  -7  -5   2   89.69    3.92
  -7  -5   2   90.29    3.95
  -7  -5   2   93.95    4.05
  -7  -5   1    2.57    2.33
  -7  -5   1    1.52    1.40
  -7  -5   1    2.19    1.46
  -7  -5   0  114.73    5.20
   7   5   0  103.18    5.38
  -7  -5   0  112.90    4.54
  -7  -5   0  120.08    4.68
  -7  -5   0  120.47    4.89
  -7  -5  -1   17.19    2.60
   7   5   1   13.53    2.08
  -7  -5  -1   12.56    1.51
  -7  -5  -1   14.87    1.73
  -7  -5  -1   14.40    2.12
  -7  -5  -2   17.48    2.54
   7   5   2   16.99    2.20
  -7  -5  -2   17.48    1.56
  -7  -5  -2   18.46    2.17
  -7  -5  -2   16.78    1.81
  -7  -5  -3  174.47    6.59
   7   5   3  150.88    6.70
  -7  -5  -3  146.72    5.78
  -7  -5  -3  154.14    5.89
  -7  -5  -3  166.72    6.23
  -7  -5  -3  154.94    5.99
  -7  -5  -4   29.56    2.73
   7   5   4   26.76    2.48
  -7  -5  -4   26.69    2.15
  -7  -5  -4   27.01    2.51
  -7  -5  -4   26.57    2.14
  -7  -5  -5   89.10    4.18
  -7  -5  -5   78.34    3.78
  -7  -5  -6   58.93    3.21
  -7  -5  -7   64.33    3.59
  -7  -5  -7   63.38    3.79
  -7  -5  -8  120.15    5.60
   7   5   8  133.59    5.05
  -7  -5  -9   77.10    4.50
   7   5   9   88.47    3.75
  -7  -5 -10   84.61    4.94
   7   5  10  102.79    4.20
  -7  -5 -11    1.14    2.94
   7   5  11   11.21    1.96
  -7  -5 -12   61.28    4.26
   7   5  12   70.96    3.39
  -7  -5 -13    3.17    2.75
   7   5  13    2.74    1.68
  -7  -5 -14   30.68    2.97
  -7  -5 -14   33.67    2.43
   7   5  14   29.24    2.12
  -7  -5 -15   10.00    2.18
  -7  -5 -15   12.40    1.55
   7   5  15    9.42    1.44
   7   5  16    2.66    1.05
   7   5  17    3.51    0.77
  -7  -6  10   26.77    1.29
  -7  -6  10   25.83    1.49
  -7  -6   9    4.20    1.33
  -7  -6   9   -1.05    1.06
  -7  -6   8   32.92    2.02
  -7  -6   8   25.92    2.22
  -7  -6   7  100.20    4.62
  -7  -6   7  100.43    4.69
  -7  -6   6  132.53    5.43
  -7  -6   6  126.26    5.05
  -7  -6   6  128.39    5.55
  -7  -6   6  129.89    4.98
  -7  -6   5   21.56    2.59
  -7  -6   5   22.57    2.62
  -7  -6   5   22.73    1.84
  -7  -6   4   75.74    4.13
  -7  -6   4   76.87    3.48
  -7  -6   4   82.58    4.03
  -7  -6   3   20.56    1.84
  -7  -6   3   22.12    1.91
  -7  -6   3   22.25    2.37
  -7  -6   2    2.72    1.86
  -7  -6   2    0.95    1.38
  -7  -6   2    0.38    1.38
  -7  -6   1    0.93    2.40
  -7  -6   1    1.67    1.37
  -7  -6   0   18.10    2.69
  -7  -6   0   19.80    1.80
  -7  -6   0   17.63    1.71
  -7  -6  -1    6.20    2.36
  -7  -6  -1    8.79    1.66
  -7  -6  -1    8.39    2.12
  -7  -6  -1    8.92    1.53
  -7  -6  -2   44.06    3.27
  -7  -6  -2   42.19    2.51
  -7  -6  -2   42.72    2.85
  -7  -6  -2   41.16    2.40
  -7  -6  -3   36.22    3.01
  -7  -6  -3   36.28    2.44
  -7  -6  -3   34.95    2.25
  -7  -6  -4   11.86    2.43
  -7  -6  -4    9.55    1.87
  -7  -6  -4    9.61    1.63
  -7  -6  -5   17.28    2.28
  -7  -6  -5   16.29    2.10
  -7  -6  -5   16.99    2.38
  -7  -6  -5   13.20    1.81
  -7  -6  -6    2.86    1.98
  -7  -6  -6    4.61    2.27
  -7  -6  -7    2.73    2.15
  -7  -6  -7    1.21    2.32
  -7  -6  -8   87.31    4.39
  -7  -6  -8   87.08    4.51
  -7  -6  -9  274.05   10.75
  -7  -6  -9  286.47   10.79
   7   6   9  302.70   10.30
  -7  -6 -10  155.77    7.03
  -7  -6 -10  161.88    6.90
   7   6  10  175.76    6.41
  -7  -6 -11   65.81    4.39
  -7  -6 -11   76.50    4.09
   7   6  11   75.52    3.63
  -7  -6 -12  102.33    5.25
  -7  -6 -12  111.59    4.86
   7   6  12   99.84    4.46
  -7  -6 -13  153.79    6.62
  -7  -6 -13  163.04    6.12
   7   6  13  147.44    5.94
  -7  -6 -14   21.76    1.89
   7   6  14   19.77    1.97
   7   6  15   16.07    1.62
  -7  -6 -16   43.04    2.47
   7   6  16   49.03    2.16
  -7  -6 -17   32.62    1.74
  -7  -7   9    4.84    1.03
  -7  -7   8    6.78    1.44
  -7  -7   7   35.36    2.46
  -7  -7   6  135.86    5.62
  -7  -7   5   31.92    2.67
  -7  -7   5   28.60    2.70
  -7  -7   4    6.31    2.35
  -7  -7   4    7.00    2.26
  -7  -7   3   45.97    2.69
  -7  -7   3   51.69    3.22
  -7  -7   2    5.06    2.46
  -7  -7   2    5.24    2.15
  -7  -7   2    4.16    1.75
  -7  -7   1   11.64    2.68
  -7  -7   1   13.15    2.12
  -7  -7   1   12.45    1.88
  -7  -7   0   12.06    2.70
  -7  -7   0   12.48    1.90
  -7  -7  -1   10.65    2.57
  -7  -7  -1   13.92    1.92
  -7  -7  -2   59.58    3.73
  -7  -7  -2   63.08    3.17
  -7  -7  -3   99.25    4.62
  -7  -7  -3   92.46    4.12
  -7  -7  -3   86.45    3.74
  -7  -7  -3   97.53    4.35
  -7  -7  -4   24.10    2.50
  -7  -7  -4   21.83    2.32
  -7  -7  -4   22.39    1.78
  -7  -7  -4   24.64    2.56
  -7  -7  -5   46.05    2.92
  -7  -7  -5   45.82    3.05
  -7  -7  -5   39.91    2.36
  -7  -7  -6    3.31    2.11
  -7  -7  -6    2.57    2.19
  -7  -7  -6   -0.47    1.39
  -7  -7  -7   61.91    3.48
  -7  -7  -7   62.00    3.54
  -7  -7  -7   53.76    2.91
  -7  -7  -8   74.12    4.02
  -7  -7  -8   76.33    4.00
  -7  -7  -9  238.78    9.18
  -7  -7  -9  243.60    9.10
  -7  -7 -10   32.64    3.18
  -7  -7 -10   30.56    2.82
  -7  -7 -11   12.22    2.84
  -7  -7 -11   12.46    2.28
  -7  -7 -12    6.24    1.91
  -7  -7 -13    4.33    1.55
  -7  -7 -14   13.12    2.25
  -7  -7 -15   60.46    3.05
  -7  -7 -16   24.92    1.71
  -7  -7 -17    5.58    0.83
  -7  -8   8    5.70    0.89
  -7  -8   7   13.97    1.49
  -7  -8   6   46.75    2.65
  -7  -8   5   66.48    3.43
  -7  -8   4   30.00    2.14
  -7  -8   3   57.09    2.96
  -7  -8   2    7.59    2.37
  -7  -8   2    1.39    1.76
  -7  -8   1    4.37    2.46
  -7  -8   1    1.18    1.85
  -7  -8   0   16.35    2.75
  -7  -8   0   14.27    2.10
  -7  -8  -1  313.51   11.35
  -7  -8  -1  304.76   10.86
  -7  -8  -2  258.22    9.64
  -7  -8  -2  253.11    9.21
  -7  -8  -3   62.70    3.64
  -7  -8  -3   64.21    3.32
  -7  -8  -4   40.53    2.80
  -7  -8  -4   41.27    2.81
   7   8   5   31.90    2.22
  -7  -8  -5   31.54    2.58
   7   8   6    8.75    1.81
  -7  -8  -6    6.88    2.23
   7   8   7    1.59    1.84
  -7  -8  -7    0.79    2.19
  -7  -8  -7    3.90    2.17
   7   8   8    6.92    2.03
  -7  -8  -8    6.03    2.37
  -7  -8  -8    8.96    2.20
  -7  -8  -9   39.85    2.85
  -7  -8 -10    9.32    1.96
  -7  -8 -11    6.23    1.72
  -7  -8 -12   36.46    2.94
  -7  -8 -13   13.35    2.23
  -7  -8 -14    0.56    1.72
  -7  -8 -15    2.14    1.31
   7   8  16    3.75    0.99
  -7  -8 -16    2.65    0.87
  -7  -9   6   13.59    1.13
  -7  -9   5    9.73    1.38
  -7  -9   4   -0.75    1.55
  -7  -9   3   13.13    1.94
  -7  -9   3   16.63    1.73
  -7  -9   2   -2.07    1.86
  -7  -9   2    0.20    1.60
  -7  -9   1    4.94    1.92
  -7  -9   1    4.51    1.77
  -7  -9   0    5.95    1.91
  -7  -9   0    8.14    1.91
  -7  -9  -1  104.77    4.40
  -7  -9  -1  101.81    4.45
  -7  -9  -2  101.42    4.35
  -7  -9  -3   46.21    2.81
  -7  -9  -4   21.00    2.19
  -7  -9  -5    4.04    1.93
   7   9   5    2.29    1.59
  -7  -9  -6   10.54    2.09
   7   9   6    9.89    1.82
   7   9   7    5.52    1.86
   7   9   8   49.71    2.94
  -7  -9  -9   38.98    2.79
   7   9   9   39.82    2.71
  -7  -9 -10   29.58    2.58
   7   9  10   28.47    2.50
  -7  -9 -11    4.69    1.93
   7   9  11    5.47    2.00
  -7  -9 -12    3.04    1.79
   7   9  12    3.87    1.86
  -7  -9 -13    1.11    1.49
   7   9  13    2.77    1.62
  -7  -9 -14    2.83    1.17
   7   9  14    4.40    1.34
   7   9  15   21.30    1.40
  -7 -10   3    0.90    0.92
  -7 -10   2   -1.69    1.19
  -7 -10   2   -1.29    1.17
  -7 -10   1    2.08    1.33
  -7 -10   1    4.93    1.37
  -7 -10   0   12.22    1.59
  -7 -10   0   12.20    1.65
  -7 -10  -1   90.06    3.72
  -7 -10  -1   87.21    3.72
  -7 -10  -2   41.13    2.37
  -7 -10  -2   39.49    2.31
  -7 -10  -3   70.26    3.20
  -7 -10  -3   66.46    3.11
  -7 -10  -4   62.06    2.99
  -7 -10  -4   57.75    2.85
   7  10   5    3.45    1.41
   7  10   6    6.23    1.53
  -7 -10  -7   10.58    1.76
   7  10   7    6.94    1.64
  -7 -10  -8   12.11    1.80
   7  10   8   12.63    1.75
  -7 -10  -9   17.28    1.84
   7  10   9   15.07    1.82
  -7 -10 -10   35.27    2.17
   7  10  10   32.95    2.22
  -7 -10 -11   28.24    1.84
   7  10  11   24.67    1.96
  -7 -10 -12    5.79    1.17
   7  10  12    4.30    1.34
  -7 -10 -13    6.51    0.90
   7  10  13    7.55    1.21
  -7 -11  -1   11.40    1.15
  -7 -11  -2    7.02    1.16
  -7 -11  -4    3.31    0.94
  -7 -11  -5    1.48    0.87
  -7 -11  -5    2.79    1.18
  -7 -11  -6    2.75    1.18
  -7 -11  -7    5.96    1.20
   7  11   8    5.66    1.12
  -7 -11  -8    6.72    1.18
  -7 -11  -9   23.18    1.44
  -8   3   1    1.46    1.11
  -8   3   1    2.66    1.51
  -8   3   0    1.90    1.17
  -8   3   0    2.34    1.56
  -8   3  -1    0.63    1.18
  -8   3  -1    3.99    1.60
  -8   3  -2    2.01    1.20
  -8   3  -3   40.09    2.08
  -8   2   4  121.94    4.56
  -8   2   3   10.60    1.53
  -8   2   3   12.22    1.98
  -8   2   2    0.56    1.55
  -8   2   2    2.65    2.19
  -8   2   1    2.11    1.73
  -8   2   1    3.54    2.41
  -8   2   0   11.20    2.01
  -8   2   0   12.53    2.63
  -8   2  -1   20.72    2.27
  -8   2  -1   23.43    2.80
  -8   2  -2   16.66    2.51
  -8   2  -3   25.19    2.26
  -8   2  -4   40.32    2.53
  -8   2  -4   47.64    2.79
  -8   2  -5   11.08    1.62
  -8   2  -5   14.21    1.92
  -8   2  -6    3.88    1.13
  -8   1   5   25.82    1.89
  -8   1   5   29.87    1.74
  -8   1   4   32.25    2.31
  -8   1   4   35.92    1.98
  -8   1   3   26.46    2.32
  -8   1   3   27.99    1.86
  -8   1   3   26.80    2.76
  -8   1   2    2.83    1.97
  -8   1   2    4.12    1.38
  -8   1   2   -0.31    2.72
  -8   1   1    1.07    2.22
  -8   1   1    3.08    1.39
  -8   1   1   -0.80    3.02
  -8   1   0    2.51    2.36
  -8   1   0    4.02    1.44
  -8   1   0    3.46    3.08
  -8   1  -1   22.99    1.88
  -8   1  -1   30.17    3.57
  -8   1  -2   10.73    1.63
  -8   1  -2   14.09    3.16
  -8   1  -3   67.01    3.96
  -8   1  -3   68.78    3.21
  -8   1  -4   48.75    3.17
  -8   1  -4   44.63    2.51
  -8   1  -5   22.12    2.38
  -8   1  -5   27.99    2.83
  -8   1  -6    2.87    1.69
  -8   1  -6    3.22    2.18
  -8   1  -7    9.64    1.51
  -8   1  -8    1.74    1.09
  -8   0   9   17.37    1.50
  -8   0   8    8.71    1.20
  -8   0   8   11.76    1.33
  -8   0   7   10.29    1.43
  -8   0   7   11.68    1.48
  -8   0   7   11.66    1.51
  -8   0   6   33.52    2.21
  -8   0   6   37.74    2.22
  -8   0   6   38.19    2.27
  -8   0   5   41.60    2.69
  -8   0   5   47.55    2.51
  -8   0   5   46.42    2.56
  -8   0   4   22.74    2.37
  -8   0   4   25.91    2.05
  -8   0   4   25.44    2.05
  -8   0   3   40.18    2.97
  -8   0   3   39.92    2.42
  -8   0   3   39.27    3.11
  -8   0   2   37.60    3.05
  -8   0   2   40.73    2.48
  -8   0   2   41.54    2.44
  -8   0   2   37.74    3.57
  -8   0   1    0.23    2.36
  -8   0   1   -0.68    1.61
  -8   0   1   -0.03    3.23
  -8   0   1    1.02    1.49
  -8   0   0   98.56    4.98
  -8   0   0   99.31    4.10
  -8   0   0   99.52    4.22
  -8   0   0   95.29    5.48
  -8   0  -1   91.75    3.94
  -8   0  -1   94.64    4.14
  -8   0  -1  104.14    5.57
  -8   0  -2   18.53    2.97
  -8   0  -2   15.91    2.03
  -8   0  -2   21.50    3.72
  -8   0  -3   36.41    3.37
  -8   0  -3   45.75    3.97
  -8   0  -4   38.06    3.26
  -8   0  -5   19.25    2.65
  -8   0  -6    2.08    2.04
  -8   0  -6    3.57    2.63
  -8   0  -7    9.97    1.86
  -8   0  -7    9.73    2.11
  -8   0  -8    1.50    1.41
  -8   0  -8    2.91    1.96
  -8   0  -9   10.98    2.02
  -8   0 -10   32.05    2.24
  -8   0 -11   17.64    1.64
  -8  -1  10    0.07    0.94
  -8  -1  10   20.15    1.55
  -8  -1   9    1.34    1.27
  -8  -1   9    3.98    1.31
  -8  -1   8   54.55    2.79
  -8  -1   8   53.11    2.69
  -8  -1   8   57.91    2.81
  -8  -1   7   52.26    2.75
  -8  -1   7   57.39    2.88
  -8  -1   7   60.87    2.99
  -8  -1   6   18.47    2.07
  -8  -1   6   20.49    2.00
  -8  -1   6   18.88    2.07
  -8  -1   5   28.57    2.51
  -8  -1   5   31.30    2.32
  -8  -1   4    4.24    2.19
  -8  -1   4    6.22    1.81
  -8  -1   3   14.40    2.53
  -8  -1   3   15.03    2.06
  -8  -1   3   18.24    2.03
  -8  -1   2    2.49    2.40
  -8  -1   2    3.91    1.78
  -8  -1   2    5.04    2.79
  -8  -1   2    5.03    1.76
  -8  -1   1   52.72    3.68
  -8  -1   1   53.24    3.02
  -8  -1   1   56.92    3.00
  -8  -1   1   53.03    4.23
  -8  -1   0   88.63    4.09
  -8  -1   0   88.18    5.35
  -8  -1   0   91.60    4.00
  -8  -1  -1  141.87    6.53
  -8  -1  -1  145.34    5.87
  -8  -1  -1  147.15    7.10
  -8  -1  -1  152.32    5.80
  -8  -1  -2   92.54    5.00
  -8  -1  -2   99.84    5.69
  -8  -1  -2   96.74    4.20
  -8  -1  -3   79.79    4.83
  -8  -1  -3   96.47    5.45
  -8  -1  -3   88.91    3.93
  -8  -1  -4   58.87    4.02
  -8  -1  -4   71.32    4.67
  -8  -1  -4   62.14    3.14
  -8  -1  -5   37.75    3.26
  -8  -1  -5   37.57    2.45
  -8  -1  -6   63.21    3.66
  -8  -1  -6   61.52    3.62
  -8  -1  -6   63.57    4.22
  -8  -1  -6   57.95    3.06
  -8  -1  -7    7.72    2.04
  -8  -1  -7    8.42    2.57
  -8  -1  -7    8.82    1.67
  -8  -1  -8    3.39    1.63
  -8  -1  -8    3.23    2.49
  -8  -1  -8    3.70    1.48
  -8  -1  -9   22.50    2.82
  -8  -1  -9   23.05    1.76
  -8  -1 -10   66.61    3.63
  -8  -1 -11    7.98    2.03
  -8  -1 -12    3.29    1.64
  -8  -2  11    1.79    0.76
  -8  -2  11    6.94    1.12
  -8  -2  10    3.84    1.29
  -8  -2  10    7.79    1.27
  -8  -2   9   -3.28    2.01
  -8  -2   9    8.49    1.52
  -8  -2   8   34.98    2.29
  -8  -2   8   34.38    2.38
  -8  -2   7   86.63    3.83
  -8  -2   7   90.47    3.91
  -8  -2   6   41.48    2.81
  -8  -2   6   46.08    2.82
  -8  -2   6   46.99    2.86
  -8  -2   5  112.54    5.09
  -8  -2   5  121.94    4.97
  -8  -2   4    8.42    2.43
  -8  -2   4    7.86    1.98
  -8  -2   4   10.16    2.04
  -8  -2   3   76.01    4.20
  -8  -2   3   78.81    3.79
  -8  -2   3   79.28    3.75
  -8  -2   2   75.30    4.27
  -8  -2   2   76.12    3.74
  -8  -2   2   82.23    3.79
  -8  -2   1  525.50   18.67
  -8  -2   1  540.69   18.28
  -8  -2   0  265.82   10.60
  -8  -2   0  271.62    9.75
  -8  -2  -1    8.44    2.87
  -8  -2  -1    8.88    1.88
  -8  -2  -1   11.58    3.64
  -8  -2  -2   38.54    3.50
  -8  -2  -2   33.24    2.39
  -8  -2  -2   35.70    4.39
  -8  -2  -2   38.31    2.53
  -8  -2  -3   19.34    3.15
  -8  -2  -3   18.48    2.17
  -8  -2  -3   22.80    2.20
  -8  -2  -3   22.98    4.06
  -8  -2  -4    6.59    2.80
  -8  -2  -4    8.16    1.89
  -8  -2  -4   12.57    3.72
  -8  -2  -5   20.84    2.93
  -8  -2  -5   24.90    2.28
  -8  -2  -6    3.81    2.35
  -8  -2  -6    4.35    1.83
  -8  -2  -7   42.99    2.96
  -8  -2  -7   42.35    3.50
  -8  -2  -7   42.09    2.83
  -8  -2  -8   24.75    3.21
  -8  -2  -8   25.73    2.35
  -8  -2  -9   67.55    4.21
  -8  -2  -9   72.05    3.52
  -8  -2 -10  155.62    6.60
  -8  -2 -10  155.50    6.02
  -8  -2 -11  101.73    4.75
  -8  -2 -11   97.62    4.09
  -8  -2 -12   23.45    2.43
  -8  -2 -12   21.97    1.63
  -8  -2 -13   14.11    1.16
  -8  -3  11    1.47    0.80
  -8  -3  10    3.28    1.17
  -8  -3   9   16.74    1.73
  -8  -3   8   71.43    3.20
  -8  -3   8   78.08    3.47
  -8  -3   7   83.65    3.90
  -8  -3   7   90.93    3.96
  -8  -3   6  172.16    6.87
  -8  -3   6  181.03    6.77
  -8  -3   5  138.29    5.86
  -8  -3   5  143.44    5.68
  -8  -3   4   14.68    2.51
  -8  -3   4   15.34    2.13
  -8  -3   3   12.27    2.57
  -8  -3   3   13.17    2.04
  -8  -3   2  146.27    6.42
  -8  -3   2  159.70    5.98
  -8  -3   2  143.08    5.93
  -8  -3   1   29.24    2.32
  -8  -3   1   26.82    2.30
  -8  -3   0   77.97    4.42
  -8  -3   0   80.55    3.74
  -8  -3   0   78.01    3.72
  -8  -3  -1   19.71    2.98
  -8  -3  -1   20.08    2.11
  -8  -3  -1   18.18    2.02
  -8  -3  -1   21.40    2.10
  -8  -3  -2   16.19    3.03
  -8  -3  -2   14.12    2.06
  -8  -3  -2   15.24    2.15
  -8  -3  -2   18.89    2.05
  -8  -3  -3   67.46    4.32
  -8  -3  -3   66.66    3.60
  -8  -3  -3   70.58    3.47
  -8  -3  -4   82.33    4.53
  -8  -3  -4   78.02    3.99
  -8  -3  -4   80.48    3.82
  -8  -3  -5   -0.60    2.44
  -8  -3  -5    3.59    1.91
  -8  -3  -6   18.87    2.65
  -8  -3  -6   18.30    2.26
  -8  -3  -7   15.97    2.27
  -8  -3  -7   14.38    2.25
  -8  -3  -8   35.72    3.64
  -8  -3  -8   34.50    2.79
  -8  -3  -9   80.79    4.78
  -8  -3 -10   64.91    4.20
  -8  -3 -10   57.03    3.28
  -8  -3 -11   61.18    3.31
  -8  -3 -12   51.13    2.88
  -8  -3 -13    2.17    1.52
  -8  -3 -14   39.04    2.11
  -8  -3 -14   44.38    2.05
  -8  -3 -15   25.83    1.44
  -8  -3 -15   29.63    1.37
  -8  -4  10    0.99    1.14
  -8  -4  10   32.95    1.52
  -8  -4   9  162.64    5.03
  -8  -4   9  106.73    4.81
  -8  -4   8   44.25    2.30
  -8  -4   8   46.10    2.44
  -8  -4   7   12.07    1.94
  -8  -4   7   11.59    1.89
  -8  -4   7    9.37    1.81
  -8  -4   6  180.44    7.14
  -8  -4   6  187.71    7.03
  -8  -4   6  189.63    7.03
  -8  -4   5  155.58    6.58
  -8  -4   5  168.53    6.34
  -8  -4   4  112.76    5.24
  -8  -4   4  119.28    4.95
  -8  -4   4  118.75    4.94
  -8  -4   3   26.95    2.94
  -8  -4   3   27.52    2.35
  -8  -4   3   28.11    2.35
  -8  -4   2  101.84    5.01
  -8  -4   2  103.65    4.54
  -8  -4   2  108.30    4.51
  -8  -4   1  197.62    7.42
  -8  -4   1  197.97    7.45
  -8  -4   1  199.96    7.34
  -8  -4   0   50.26    3.62
  -8  -4   0   47.89    2.75
  -8  -4   0   47.17    2.83
  -8  -4   0   46.39    2.85
  -8  -4  -1   51.55    3.75
  -8  -4  -1   49.34    2.80
  -8  -4  -1   49.28    2.93
  -8  -4  -1   51.40    2.90
  -8  -4  -2  413.48   14.14
  -8  -4  -2  376.44   13.39
  -8  -4  -2  391.05   13.51
  -8  -4  -2  374.01   13.46
  -8  -4  -3  109.54    5.20
  -8  -4  -3   98.75    4.35
  -8  -4  -3   97.87    4.59
  -8  -4  -4    5.95    2.66
  -8  -4  -4    4.72    2.23
  -8  -4  -5    4.50    2.55
  -8  -4  -5    1.94    2.34
  -8  -4  -6   53.38    3.35
  -8  -4  -6   46.83    3.51
  -8  -4  -7   71.99    3.77
  -8  -4  -8   41.18    2.87
  -8  -4  -9   12.59    2.40
  -8  -4 -10   45.96    3.24
  -8  -4 -11   98.19    4.58
  -8  -4 -12   81.83    3.97
  -8  -4 -13    5.15    1.82
  -8  -4 -14   77.73    3.44
  -8  -4 -15   73.10    3.13
  -8  -4 -15   81.39    3.12
  -8  -4 -16   11.29    0.85
  -8  -5   9   43.89    2.17
  -8  -5   8   21.85    1.83
  -8  -5   8   23.08    1.82
  -8  -5   7   19.45    1.98
  -8  -5   7   19.73    1.78
  -8  -5   6   11.57    2.10
  -8  -5   6    9.10    1.71
  -8  -5   5   28.09    2.69
  -8  -5   5   28.92    2.24
  -8  -5   5   25.25    2.17
  -8  -5   4   38.77    3.12
  -8  -5   4   41.40    2.53
  -8  -5   4   40.19    2.61
  -8  -5   4   36.08    2.55
  -8  -5   3    7.78    2.60
  -8  -5   3   12.64    1.91
  -8  -5   3   12.93    1.89
  -8  -5   3   12.19    1.94
  -8  -5   2    6.86    1.73
  -8  -5   2    4.65    1.70
  -8  -5   2    5.21    1.83
  -8  -5   1   75.84    4.27
  -8  -5   1   75.10    3.53
  -8  -5   1   78.65    3.55
  -8  -5   1   79.62    3.67
  -8  -5   0   94.22    4.88
  -8  -5   0   90.90    3.95
  -8  -5   0   91.38    4.06
  -8  -5   0   93.37    4.19
  -8  -5  -1  128.38    5.73
  -8  -5  -1  114.45    4.76
  -8  -5  -1  121.32    5.07
  -8  -5  -1  120.19    4.96
  -8  -5  -2   51.54    3.61
  -8  -5  -2   41.10    2.48
  -8  -5  -2   44.99    2.94
  -8  -5  -2   43.51    2.71
  -8  -5  -3   17.95    2.94
  -8  -5  -3   12.26    1.69
  -8  -5  -3   15.43    2.30
  -8  -5  -3   13.24    2.01
  -8  -5  -4   16.47    2.72
  -8  -5  -4   11.69    1.71
  -8  -5  -4   11.07    2.37
  -8  -5  -4   11.31    1.97
  -8  -5  -5    4.55    2.45
  -8  -5  -5    6.40    2.44
  -8  -5  -5    5.48    1.95
  -8  -5  -6   57.61    3.31
  -8  -5  -6   48.49    2.87
  -8  -5  -6   52.73    3.58
  -8  -5  -6   48.35    3.08
  -8  -5  -7  128.68    5.24
  -8  -5  -7  120.13    5.28
  -8  -5  -8  127.08    5.43
  -8  -5  -9   65.95    3.78
  -8  -5  -9   69.46    4.22
  -8  -5 -10   56.86    3.64
  -8  -5 -10   64.00    4.03
  -8  -5 -11   92.38    4.73
  -8  -5 -11  108.83    4.97
  -8  -5 -12   38.47    3.07
  -8  -5 -12   49.99    3.18
  -8  -5 -13    0.71    2.05
  -8  -5 -13    2.74    1.94
  -8  -5 -14    1.27    1.65
  -8  -5 -14    1.85    1.52
  -8  -5 -15    3.16    1.34
  -8  -5 -15    2.81    1.10
  -8  -5 -16    2.96    0.92
  -8  -6   8    2.95    1.06
  -8  -6   8   12.88    1.03
  -8  -6   7   33.95    2.25
  -8  -6   7   31.94    1.88
  -8  -6   6   13.66    1.99
  -8  -6   6   10.71    1.47
  -8  -6   5    5.38    2.10
  -8  -6   5    0.89    1.78
  -8  -6   5    3.69    1.44
  -8  -6   4   22.87    2.57
  -8  -6   4   18.79    2.24
  -8  -6   4   22.34    1.87
  -8  -6   3    0.68    1.88
  -8  -6   3    0.96    1.47
  -8  -6   3    0.85    1.50
  -8  -6   2   21.87    1.96
  -8  -6   2   21.11    1.83
  -8  -6   2   21.81    2.23
  -8  -6   1   20.73    2.89
  -8  -6   1   24.14    1.88
  -8  -6   1   22.21    1.97
  -8  -6   1   22.14    2.19
  -8  -6   0  120.27    5.47
  -8  -6   0  111.63    4.49
  -8  -6   0  112.48    4.62
  -8  -6  -1   60.69    3.93
  -8  -6  -1   57.36    2.75
  -8  -6  -1   54.26    2.92
  -8  -6  -1   63.32    3.37
  -8  -6  -2    9.42    2.86
  -8  -6  -2   13.10    2.31
  -8  -6  -2   12.13    1.78
  -8  -6  -3   27.64    3.23
  -8  -6  -3   23.87    1.99
  -8  -6  -3   27.34    2.63
  -8  -6  -3   26.11    2.17
  -8  -6  -4   -0.42    2.54
  -8  -6  -4    0.78    1.62
  -8  -6  -4    3.72    2.30
  -8  -6  -4    1.08    1.69
  -8  -6  -5   40.84    3.04
  -8  -6  -5   35.02    2.53
  -8  -6  -5   38.38    3.11
  -8  -6  -5   39.05    2.56
  -8  -6  -6   28.45    2.41
  -8  -6  -6   25.07    2.37
  -8  -6  -7   30.99    2.58
  -8  -6  -7   30.79    2.59
  -8  -6  -8   88.26    4.27
  -8  -6  -8   93.09    4.72
  -8  -6  -8   83.72    4.14
  -8  -6  -9  120.01    5.44
  -8  -6  -9  133.42    5.84
  -8  -6 -10   76.97    4.22
  -8  -6 -10   89.64    4.54
  -8  -6 -11  172.16    7.32
  -8  -6 -11  201.66    7.47
  -8  -6 -12    4.80    2.27
  -8  -6 -12    9.86    2.29
  -8  -6 -13   19.78    2.42
  -8  -6 -13   27.08    2.22
  -8  -6 -14   32.82    2.42
  -8  -6 -14   36.68    2.08
  -8  -6 -15   84.19    3.50
  -8  -6 -15   85.48    3.19
  -8  -6 -16   53.30    2.24
  -8  -7   7   18.96    1.41
  -8  -7   6    4.65    1.45
  -8  -7   5    9.07    1.88
  -8  -7   5    2.76    1.70
  -8  -7   4    3.02    2.01
  -8  -7   4   -1.00    1.92
  -8  -7   3    6.96    2.01
  -8  -7   2   25.10    2.72
  -8  -7   2   25.78    2.43
  -8  -7   1    7.28    2.57
  -8  -7   1    6.87    1.98
  -8  -7   1    6.29    1.36
  -8  -7   0   12.18    2.69
  -8  -7   0   11.54    2.04
  -8  -7   0   10.66    1.48
  -8  -7  -1   31.50    3.20
  -8  -7  -1   28.93    2.06
  -8  -7  -1   28.71    1.93
  -8  -7  -2   15.32    2.80
  -8  -7  -2   10.21    1.69
  -8  -7  -2   10.84    1.54
  -8  -7  -3   41.93    3.32
  -8  -7  -3   38.01    2.41
  -8  -7  -3   36.55    2.26
  -8  -7  -3   42.45    3.03
  -8  -7  -4  118.38    5.10
  -8  -7  -4  109.19    4.57
  -8  -7  -4  104.17    4.37
  -8  -7  -5   20.44    2.34
  -8  -7  -5   21.39    2.17
  -8  -7  -5   25.64    2.75
  -8  -7  -5   19.26    1.90
  -8  -7  -6    0.74    1.97
  -8  -7  -6    5.78    2.36
  -8  -7  -6    4.51    1.59
  -8  -7  -7    5.02    2.17
  -8  -7  -7   10.72    2.54
  -8  -7  -7    7.55    1.76
  -8  -7  -8   58.25    3.38
  -8  -7  -8   63.53    3.68
  -8  -7  -8   51.67    3.01
  -8  -7  -9   83.74    4.15
  -8  -7  -9   90.09    4.39
  -8  -7  -9   79.46    3.86
  -8  -7 -10   18.43    2.57
  -8  -7 -10   21.24    2.63
  -8  -7 -10   16.00    2.11
  -8  -7 -11    3.03    2.27
  -8  -7 -11    2.60    2.08
  -8  -7 -12   10.87    2.30
  -8  -7 -12   16.55    2.02
  -8  -7 -13   56.77    3.30
  -8  -7 -13   68.00    2.95
  -8  -7 -14   34.53    2.30
  -8  -7 -14   35.05    1.75
  -8  -7 -15   24.83    1.68
  -8  -7 -15   26.66    1.47
  -8  -8   6    9.18    1.15
  -8  -8   5   -0.33    1.37
  -8  -8   4    3.49    1.65
  -8  -8   3    8.81    1.92
  -8  -8   2   80.62    3.88
  -8  -8   2   75.63    3.74
  -8  -8   1   56.16    3.38
  -8  -8   1   51.36    2.62
  -8  -8   1   55.20    3.06
  -8  -8   0   48.68    3.27
  -8  -8   0   42.61    2.45
  -8  -8   0   46.10    2.86
  -8  -8  -1   40.95    2.47
  -8  -8  -1   44.01    2.77
  -8  -8  -2    7.91    2.41
  -8  -8  -2    5.81    1.71
  -8  -8  -3   16.11    2.47
  -8  -8  -3   15.73    1.91
  -8  -8  -4    1.96    1.98
  -8  -8  -4    2.79    1.76
  -8  -8  -5   12.18    2.03
  -8  -8  -6   29.46    2.46
  -8  -8  -7   42.23    2.88
  -8  -8  -7   49.06    3.13
  -8  -8  -8    8.56    2.19
  -8  -8  -8   12.58    2.33
  -8  -8  -8    9.75    1.47
   8   8   9   27.55    2.16
  -8  -8  -9   21.80    2.56
  -8  -8  -9   24.76    1.88
   8   8  10   53.09    2.84
  -8  -8 -10   48.93    3.16
  -8  -8 -10   46.60    2.53
  -8  -8 -10   54.44    3.04
   8   8  11    6.67    1.84
  -8  -8 -11    3.03    2.10
  -8  -8 -11    7.13    1.76
  -8  -8 -11    6.12    1.41
   8   8  12    0.99    1.67
  -8  -8 -12   -3.32    1.97
  -8  -8 -12    0.16    1.31
  -8  -8 -12    0.98    1.20
   8   8  13    4.64    1.51
  -8  -8 -13    4.67    1.05
   8   8  14   20.58    1.48
  -8  -8 -14   14.41    1.09
  -8  -8 -15   53.62    2.33
   8   8  15   59.10    2.32
  -8  -9   4    7.84    1.19
  -8  -9   3   15.21    1.61
  -8  -9   2   12.36    1.27
  -8  -9   1   24.68    1.74
  -8  -9   0   72.33    3.15
  -8  -9  -1    9.76    1.61
  -8  -9  -2    5.21    1.59
  -8  -9  -3    9.27    1.71
  -8  -9  -4   14.85    1.88
  -8  -9  -5   27.87    2.15
  -8  -9  -6    7.17    1.81
  -8  -9  -7   52.24    2.87
  -8  -9  -8   25.12    2.22
  -8  -9  -9    6.59    1.85
   8   9   9    6.96    1.53
  -8  -9 -10    2.70    1.79
   8   9  10    4.65    1.53
   8   9  11    1.96    1.42
   8   9  12    3.59    1.33
  -8  -9 -13   18.94    1.48
   8   9  13   18.66    1.42
  -8  -9 -14    6.67    0.93
  -8 -10   2    6.03    0.94
  -8 -10   1   17.46    1.40
  -8 -10   0   55.40    2.33
  -8 -10   0   49.75    2.46
  -8 -10  -1   16.29    1.43
  -8 -10  -1   12.38    1.50
  -8 -10  -2   16.03    1.51
  -8 -10  -2   15.84    1.60
  -8 -10  -3    3.78    1.36
  -8 -10  -3    2.74    1.32
  -8 -10  -4   16.61    1.65
  -8 -10  -4   17.52    1.67
  -8 -10  -5   67.07    2.96
  -8 -10  -5   64.03    2.94
  -8 -10  -6  132.63    5.02
  -8 -10  -7   59.67    2.82
  -8 -10  -8   46.23    2.38
   8  10   9   17.90    1.41
   8  10  10    2.36    1.04
  -8 -10 -11    0.65    1.10
  -8 -10 -12    1.96    0.83
  -8 -11  -4   13.26    1.15
  -8 -11  -5   51.72    2.22
  -8 -11  -6   48.72    2.13
  -9   1   2    1.91    1.16
  -9   1   1    8.72    1.46
  -9   1   0    5.60    1.50
  -9   1  -1   11.50    1.67
  -9   1  -3    9.91    1.51
  -9   1  -4    7.51    1.37
  -9   1  -5    6.06    1.04
  -9   0   5   22.61    1.29
  -9   0   4   26.09    1.75
  -9   0   4   29.74    1.58
  -9   0   3    1.19    1.39
  -9   0   3    0.70    1.04
  -9   0   2   12.90    1.82
  -9   0   2   11.71    1.30
  -9   0   1   28.36    2.37
  -9   0   1   29.26    1.79
  -9   0   0   43.01    2.84
  -9   0   0   44.46    2.25
  -9   0  -1   98.22    3.89
  -9   0  -2  116.61    5.21
  -9   0  -2  128.84    4.74
  -9   0  -3   33.20    2.60
  -9   0  -3   34.95    2.03
  -9   0  -4    3.50    1.81
  -9   0  -4    3.62    1.30
  -9   0  -5    1.65    1.59
  -9   0  -5   -1.36    1.25
  -9   0  -6    4.08    1.36
  -9   0  -6    4.51    1.19
  -9   0  -7    2.98    0.98
  -9   0  -7    1.50    1.01
  -9   0  -8    4.99    0.94
  -9  -1   7   17.32    1.16
  -9  -1   6   27.80    1.55
  -9  -1   6   28.76    1.61
  -9  -1   5   32.53    1.99
  -9  -1   5   37.14    1.99
  -9  -1   5   37.17    1.99
  -9  -1   4    1.05    1.52
  -9  -1   4    1.02    1.25
  -9  -1   4    0.22    1.27
  -9  -1   3    0.24    1.73
  -9  -1   3    0.38    1.36
  -9  -1   3   -0.48    1.32
  -9  -1   2   14.07    2.18
  -9  -1   2   13.08    1.65
  -9  -1   1   34.72    2.89
  -9  -1   1   37.82    2.27
  -9  -1   1   38.65    2.25
  -9  -1   0  151.34    5.91
  -9  -1   0  161.77    5.88
  -9  -1  -1  389.13   13.59
  -9  -1  -1  400.82   13.53
  -9  -1  -2  263.69   10.40
  -9  -1  -2  290.16    9.85
  -9  -1  -2  281.96    9.93
  -9  -1  -3   29.26    2.99
  -9  -1  -3   31.56    2.23
  -9  -1  -3   30.83    2.00
  -9  -1  -4   -0.38    2.18
  -9  -1  -4    1.31    1.62
  -9  -1  -4    1.91    1.25
  -9  -1  -5   10.19    2.08
  -9  -1  -5   10.78    1.77
  -9  -1  -5   10.92    1.34
  -9  -1  -6   21.07    2.02
  -9  -1  -7   71.15    2.95
  -9  -1  -7   59.19    2.87
  -9  -1  -8   65.94    2.90
  -9  -1  -9    6.66    1.25
  -9  -1 -10    4.16    1.00
  -9  -2   8   25.14    1.57
  -9  -2   8   20.29    1.32
  -9  -2   7   32.96    1.62
  -9  -2   7   36.61    1.72
  -9  -2   6   55.59    2.52
  -9  -2   6   55.56    2.56
  -9  -2   5   28.83    2.10
  -9  -2   5   29.64    1.96
  -9  -2   5   27.21    1.97
  -9  -2   4   42.72    2.72
  -9  -2   4   46.22    2.50
  -9  -2   3    0.63    1.98
  -9  -2   3    1.13    1.59
  -9  -2   2    1.47    2.19
  -9  -2   2    4.36    1.64
  -9  -2   2    4.18    1.63
  -9  -2   1    6.41    2.42
  -9  -2   1    6.70    1.72
  -9  -2   1    6.23    1.69
  -9  -2   0  226.78    8.23
  -9  -2   0  226.12    8.22
  -9  -2  -1  194.15    8.09
  -9  -2  -1  207.70    7.48
  -9  -2  -2   14.36    2.92
  -9  -2  -2   16.21    1.89
  -9  -2  -3   45.48    3.57
  -9  -2  -3   48.21    2.70
  -9  -2  -4   73.34    4.15
  -9  -2  -4   73.69    3.35
  -9  -2  -4   77.05    3.47
  -9  -2  -5   19.63    2.49
  -9  -2  -5   17.84    1.98
  -9  -2  -5   18.85    1.87
  -9  -2  -6    8.53    1.97
  -9  -2  -6    7.46    1.88
  -9  -2  -6    7.85    1.59
  -9  -2  -7   10.04    1.71
  -9  -2  -7    6.18    1.92
  -9  -2  -7    7.98    1.52
  -9  -2  -8   71.39    3.54
  -9  -2  -8   78.12    3.26
  -9  -2  -9   50.62    2.38
  -9  -2 -10   16.52    1.21
  -9  -2 -11   33.30    1.96
  -9  -2 -12    1.77    0.93
  -9  -3   8   14.09    1.26
  -9  -3   7   69.34    2.79
  -9  -3   6  130.07    5.03
  -9  -3   6  135.31    5.07
  -9  -3   5    5.35    1.78
  -9  -3   5    4.87    1.58
  -9  -3   4    2.01    1.92
  -9  -3   3    5.97    2.21
  -9  -3   3    6.87    1.78
  -9  -3   3    6.73    1.74
  -9  -3   2    4.19    2.34
  -9  -3   2    3.81    1.74
  -9  -3   2    3.45    1.69
  -9  -3   1    9.92    1.88
  -9  -3   1    5.98    1.75
  -9  -3   0   35.10    3.33
  -9  -3   0   39.56    2.54
  -9  -3   0   39.75    2.54
  -9  -3  -1   63.21    4.11
  -9  -3  -1   65.36    3.29
  -9  -3  -1   65.25    3.27
  -9  -3  -2   77.38    4.51
  -9  -3  -2   74.82    3.65
  -9  -3  -2   78.07    3.62
  -9  -3  -3   43.96    3.56
  -9  -3  -3   37.91    2.68
  -9  -3  -3   37.51    2.51
  -9  -3  -3   45.05    2.64
  -9  -3  -4   41.22    3.41
  -9  -3  -4   40.63    2.69
  -9  -3  -4   40.70    2.68
  -9  -3  -4   44.25    2.68
  -9  -3  -5   18.58    2.69
  -9  -3  -5   14.92    2.26
  -9  -3  -5   18.08    2.01
  -9  -3  -6   12.60    2.26
  -9  -3  -6   11.05    2.26
  -9  -3  -6   13.00    1.96
  -9  -3  -7   46.48    2.65
  -9  -3  -7   37.01    2.97
  -9  -3  -7   40.21    2.63
  -9  -3  -8   47.95    3.19
  -9  -3  -8   50.63    2.82
  -9  -3  -9  106.34    4.85
  -9  -3  -9  117.05    4.60
  -9  -3 -10   79.95    3.82
  -9  -3 -10   83.38    3.51
  -9  -3 -11    4.90    1.69
  -9  -3 -11    4.23    1.18
  -9  -3 -12    7.96    1.41
  -9  -3 -12    9.00    1.03
  -9  -4   8   65.94    1.82
  -9  -4   8    9.75    1.27
  -9  -4   7    9.46    1.23
  -9  -4   7   10.46    1.53
  -9  -4   7    8.41    1.30
  -9  -4   6   51.38    2.63
  -9  -4   6   55.02    2.59
  -9  -4   6   52.89    2.60
  -9  -4   5    0.28    1.72
  -9  -4   5    1.74    1.50
  -9  -4   5    1.35    1.52
  -9  -4   4    8.60    2.16
  -9  -4   4    8.48    1.67
  -9  -4   3   38.11    2.94
  -9  -4   3   39.17    2.43
  -9  -4   3   38.55    2.46
  -9  -4   2   81.85    4.30
  -9  -4   2   82.60    3.76
  -9  -4   2   82.97    3.74
  -9  -4   1   50.70    2.82
  -9  -4   0  145.23    6.38
  -9  -4   0  142.79    5.60
  -9  -4  -1   49.77    3.80
  -9  -4  -1   53.06    2.80
  -9  -4  -1   43.41    2.59
  -9  -4  -2   20.79    3.13
  -9  -4  -2   18.31    2.05
  -9  -4  -2   19.27    2.08
  -9  -4  -3   63.16    4.06
  -9  -4  -3   58.98    3.08
  -9  -4  -3   56.52    3.15
  -9  -4  -3   56.49    3.10
  -9  -4  -4    4.99    2.64
  -9  -4  -4    1.90    1.74
  -9  -4  -4    3.78    2.06
  -9  -4  -4    4.15    1.85
  -9  -4  -5   18.09    2.77
  -9  -4  -5   17.64    2.11
  -9  -4  -5   19.83    2.49
  -9  -4  -5   19.93    2.18
  -9  -4  -6  102.27    4.54
  -9  -4  -6   94.79    4.58
  -9  -4  -6   93.56    4.30
  -9  -4  -7   84.85    4.37
  -9  -4  -7   87.31    4.04
  -9  -4  -8   14.34    2.57
  -9  -4  -8   15.01    2.08
  -9  -4  -9   27.36    2.83
  -9  -4  -9   29.90    2.34
  -9  -4 -10   44.88    3.09
  -9  -4 -10   48.54    2.74
  -9  -4 -11   41.36    2.37
  -9  -4 -12    2.33    1.24
  -9  -4 -13    4.04    1.27
  -9  -4 -13    3.51    0.97
  -9  -4 -14    7.21    0.93
  -9  -5   7   36.13    2.19
  -9  -5   7   43.48    2.20
  -9  -5   6    5.42    1.43
  -9  -5   6    2.89    1.46
  -9  -5   6    3.48    1.23
  -9  -5   5    1.68    1.64
  -9  -5   5    2.73    1.35
  -9  -5   5    1.65    1.35
  -9  -5   4   -0.29    1.91
  -9  -5   4    0.45    1.42
  -9  -5   3   45.85    3.11
  -9  -5   3   46.60    2.55
  -9  -5   3   47.37    2.61
  -9  -5   2  111.18    4.44
  -9  -5   2  105.87    4.46
  -9  -5   1  135.53    5.90
  -9  -5   1  129.82    5.16
  -9  -5   1  132.12    5.23
  -9  -5   0   79.20    4.29
  -9  -5   0   73.85    3.35
  -9  -5   0   68.15    3.41
  -9  -5  -1   36.27    3.44
  -9  -5  -1   34.93    2.30
  -9  -5  -1   32.26    2.41
  -9  -5  -1   36.13    2.47
  -9  -5  -2   45.92    3.58
  -9  -5  -2   40.71    2.45
  -9  -5  -2   37.08    2.55
  -9  -5  -2   42.89    2.71
  -9  -5  -3    4.19    2.73
  -9  -5  -3    3.75    1.60
  -9  -5  -3    4.55    1.99
  -9  -5  -3    3.31    1.74
  -9  -5  -4    8.12    2.72
  -9  -5  -4    7.53    1.67
  -9  -5  -4   10.29    2.25
  -9  -5  -4    8.09    1.87
  -9  -5  -5  120.45    5.26
  -9  -5  -5  109.36    4.62
  -9  -5  -5  115.75    5.02
  -9  -5  -5  109.45    4.80
  -9  -5  -6  108.65    4.64
  -9  -5  -6  110.58    5.14
  -9  -5  -6  108.18    4.78
  -9  -5  -7   44.38    2.62
  -9  -5  -7   49.39    3.37
  -9  -5  -7   45.17    2.90
  -9  -5  -8   30.27    3.01
  -9  -5 -10    5.11    1.59
  -9  -5 -11    0.90    1.45
  -9  -5 -11    1.79    1.98
  -9  -5 -12    4.16    1.33
  -9  -5 -12    7.69    1.77
  -9  -5 -12    7.36    1.43
  -9  -5 -13   40.18    2.06
  -9  -5 -13   35.51    1.88
  -9  -5 -14    4.39    0.97
  -9  -5 -14    5.25    0.86
  -9  -6   6    7.22    1.36
  -9  -6   6    5.97    1.02
  -9  -6   5   12.21    1.71
  -9  -6   5    9.31    1.30
  -9  -6   4   32.05    2.22
  -9  -6   4   29.08    1.74
  -9  -6   3   28.27    2.53
  -9  -6   3   31.47    1.91
  -9  -6   2  113.77    4.37
  -9  -6   2  119.84    4.48
  -9  -6   1  159.72    6.42
  -9  -6   1  155.06    5.71
  -9  -6   1  158.87    5.83
  -9  -6   1  144.23    5.77
  -9  -6   0  205.09    7.93
  -9  -6   0  198.75    7.15
  -9  -6   0  199.69    7.25
  -9  -6   0  192.94    7.20
  -9  -6  -1   61.54    3.95
  -9  -6  -1   59.72    2.76
  -9  -6  -1   54.65    2.81
  -9  -6  -1   56.98    2.91
  -9  -6  -2   22.39    3.07
  -9  -6  -2   21.29    1.72
  -9  -6  -2   18.25    1.96
  -9  -6  -3    2.44    2.70
  -9  -6  -3    4.02    1.37
  -9  -6  -3    3.53    2.12
  -9  -6  -3    3.23    1.62
  -9  -6  -4   53.49    3.53
  -9  -6  -4   48.28    2.50
  -9  -6  -4   52.66    3.19
  -9  -6  -4   49.39    2.82
  -9  -6  -5   71.08    3.72
  -9  -6  -5   60.28    2.94
  -9  -6  -5   69.20    3.66
  -9  -6  -5   64.03    3.30
  -9  -6  -6   12.23    2.51
  -9  -6  -6    9.94    1.88
  -9  -6  -7   11.28    1.76
  -9  -6  -7   14.60    2.60
  -9  -6  -7   12.25    1.97
  -9  -6  -8    4.13    1.72
  -9  -6  -8    6.97    1.89
  -9  -6  -9    6.82    1.72
  -9  -6  -9    7.13    2.41
  -9  -6  -9    3.90    1.86
  -9  -6 -10    4.25    1.68
  -9  -6 -10    2.80    2.16
  -9  -6 -10    1.63    1.72
  -9  -6 -11    4.12    1.59
  -9  -6 -11    6.56    2.04
  -9  -6 -11    3.16    1.59
  -9  -6 -12   -0.55    1.40
  -9  -6 -12   -0.53    1.63
  -9  -6 -12    0.92    1.32
  -9  -6 -13    1.62    1.15
  -9  -6 -13    3.03    1.27
  -9  -6 -13    3.51    1.14
  -9  -6 -14   37.15    1.65
  -9  -6 -14   39.65    1.72
  -9  -7   4   28.54    2.00
  -9  -7   4   21.80    1.60
  -9  -7   3   13.03    1.60
  -9  -7   2   52.13    2.91
  -9  -7   2   42.21    2.49
  -9  -7   1   34.86    2.74
  -9  -7   1   33.22    2.24
  -9  -7   0  129.71    5.35
  -9  -7   0  118.69    4.59
  -9  -7   0  117.63    4.79
  -9  -7  -1  135.35    5.19
  -9  -7  -1  134.24    5.35
  -9  -7  -2   10.76    2.60
  -9  -7  -2   11.18    1.51
  -9  -7  -3    4.01    2.37
  -9  -7  -3    1.66    1.38
  -9  -7  -4   24.95    2.59
  -9  -7  -4   20.56    1.83
  -9  -7  -4   26.46    2.45
  -9  -7  -5   13.58    2.05
  -9  -7  -5   11.79    1.58
  -9  -7  -5   12.42    2.35
  -9  -7  -5   12.85    1.66
  -9  -7  -6   35.52    2.24
  -9  -7  -6   38.48    2.34
  -9  -7  -7  109.18    4.57
  -9  -7  -7  120.51    4.68
  -9  -7  -8   78.41    3.71
  -9  -7  -8   92.27    4.23
  -9  -7  -8   85.54    3.75
  -9  -7  -9   58.62    3.13
  -9  -7  -9   62.07    3.10
  -9  -7 -10   -1.75    1.77
  -9  -7 -10    0.32    1.97
  -9  -7 -10    0.44    1.47
  -9  -7 -11   23.40    2.07
  -9  -7 -11   27.11    1.95
  -9  -7 -12    2.62    1.41
  -9  -7 -12    3.83    1.45
  -9  -7 -12    2.62    1.24
  -9  -7 -13   12.17    1.35
  -9  -7 -13   14.35    1.26
  -9  -7 -13   13.24    1.21
  -9  -7 -14   18.55    1.18
  -9  -7 -14   20.96    1.14
  -9  -8   4   96.68    3.60
  -9  -8   3   19.36    1.53
  -9  -8   2    9.35    1.69
  -9  -8   2    4.43    1.40
  -9  -8   1   36.43    2.46
  -9  -8   1   28.85    2.09
  -9  -8   0   22.05    2.36
  -9  -8   0   16.13    1.80
  -9  -8  -1   19.99    2.37
  -9  -8  -1   15.89    1.82
  -9  -8  -2   21.94    2.42
  -9  -8  -2   17.88    1.90
  -9  -8  -3    6.66    2.06
  -9  -8  -3    5.83    1.30
  -9  -8  -4  122.14    4.72
  -9  -8  -4  106.56    4.30
  -9  -8  -5   71.62    3.06
  -9  -8  -5   66.99    2.88
  -9  -8  -6   38.63    2.23
  -9  -8  -6   35.53    1.96
  -9  -8  -7  115.85    4.40
  -9  -8  -7  104.27    4.17
  -9  -8  -8   71.23    3.31
  -9  -8  -8   69.81    3.08
  -9  -8  -9   30.13    2.13
  -9  -8  -9   30.85    1.85
  -9  -8  -9   35.09    2.44
  -9  -8 -10    4.49    1.58
  -9  -8 -10    5.51    1.69
  -9  -8 -10    4.49    1.18
  -9  -8 -11   12.80    1.59
  -9  -8 -11   14.20    1.26
  -9  -8 -11   16.66    1.64
  -9  -8 -12   20.52    1.57
  -9  -8 -12   18.96    1.22
  -9  -8 -13   28.21    1.56
  -9  -9   2    2.87    0.97
  -9  -9   1   19.55    1.54
  -9  -9   0    9.05    1.42
  -9  -9  -1    6.93    1.47
  -9  -9  -2    3.45    1.39
  -9  -9  -2    1.22    1.03
  -9  -9  -3    9.57    1.53
  -9  -9  -3    6.37    1.22
  -9  -9  -4   12.78    1.39
  -9  -9  -4   11.40    1.63
  -9  -9  -5   64.61    2.83
  -9  -9  -6   44.42    2.29
  -9  -9  -7   50.48    2.45
  -9  -9  -8  101.22    3.99
  -9  -9  -9   51.42    2.48
  -9  -9 -10   16.75    1.50
  -9  -9 -11    0.66    1.07
  -9  -9 -12   11.09    1.05
  -9 -10  -4   26.49    1.49
  -9 -10  -5   28.69    1.58
  -9 -10  -6   53.31    2.31
  -9 -10  -7   52.03    2.26
  -9 -10  -7   49.97    2.34
  -9 -10  -8   50.64    2.21
  -9 -10  -9   14.58    1.17
 -10  -1   2    3.97    0.98
 -10  -1   1   15.87    1.48
 -10  -1   1   15.46    1.12
 -10  -1   0    5.36    1.35
 -10  -1   0    4.59    0.93
 -10  -1  -1    7.33    0.98
 -10  -1  -2    7.13    1.45
 -10  -1  -2    9.24    1.06
 -10  -1  -3   34.50    2.02
 -10  -1  -3   34.05    1.73
 -10  -1  -4    0.66    1.11
 -10  -1  -4    1.31    0.87
 -10  -1  -5   67.71    2.65
 -10  -1  -6   43.11    1.84
 -10  -2   4    4.29    0.83
 -10  -2   3    5.08    1.23
 -10  -2   3    5.54    1.00
 -10  -2   3    5.57    0.93
 -10  -2   2   19.31    1.70
 -10  -2   2   17.87    1.37
 -10  -2   2   19.01    1.36
 -10  -2   1   20.24    1.91
 -10  -2   1   21.65    1.50
 -10  -2   0    6.21    1.21
 -10  -2  -1    2.71    1.79
 -10  -2  -1    3.82    1.21
 -10  -2  -1    2.98    1.09
 -10  -2  -2    0.24    1.75
 -10  -2  -2    1.36    1.17
 -10  -2  -2    2.24    1.05
 -10  -2  -3    2.85    1.70
 -10  -2  -3    2.95    1.25
 -10  -2  -3    2.56    1.02
 -10  -2  -4   15.56    1.77
 -10  -2  -4   14.78    1.23
 -10  -2  -5   13.01    1.48
 -10  -2  -5   12.32    1.09
 -10  -2  -6    6.28    1.05
 -10  -3   5   17.27    1.11
 -10  -3   4   16.05    1.34
 -10  -3   4   14.90    1.23
 -10  -3   3   34.74    2.12
 -10  -3   3   35.81    1.87
 -10  -3   2   31.77    2.22
 -10  -3   0   15.22    1.54
 -10  -3   0   15.18    1.51
 -10  -3  -1   24.41    2.48
 -10  -3  -1   26.82    1.81
 -10  -3  -1   22.80    1.74
 -10  -3  -2  121.22    5.17
 -10  -3  -2  119.38    4.64
 -10  -3  -2  121.39    4.65
 -10  -3  -3    2.13    2.02
 -10  -3  -3    4.22    1.40
 -10  -3  -3    4.10    1.36
 -10  -3  -4   14.32    2.02
 -10  -3  -4   12.96    1.59
 -10  -3  -4   12.72    1.50
 -10  -3  -5    5.48    1.67
 -10  -3  -5    3.87    1.41
 -10  -3  -5    3.03    1.24
 -10  -3  -6   14.04    1.46
 -10  -3  -6   12.08    1.51
 -10  -3  -6   12.18    1.34
 -10  -3  -6   12.88    1.40
 -10  -3  -7   25.86    1.77
 -10  -3  -7   24.39    1.66
 -10  -3  -7   26.07    1.61
 -10  -3  -8   60.09    2.56
 -10  -3  -8   52.43    2.50
 -10  -3  -8   59.74    2.42
 -10  -3  -9   28.34    1.53
 -10  -3  -9   24.19    1.52
 -10  -3  -9   25.69    1.31
 -10  -3 -10    1.78    0.70
 -10  -4   4   22.80    1.61
 -10  -4   4   25.10    1.50
 -10  -4   3   23.90    1.92
 -10  -4   3   26.47    1.64
 -10  -4   2   51.23    2.88
 -10  -4   2   52.42    2.45
 -10  -4   1   42.62    2.19
 -10  -4   1   39.08    2.18
 -10  -4   0    8.98    2.18
 -10  -4   0    7.77    1.42
 -10  -4   0    9.17    1.45
 -10  -4  -1   38.75    2.96
 -10  -4  -1   42.39    2.23
 -10  -4  -1   37.15    2.24
 -10  -4  -2   18.86    2.50
 -10  -4  -2   19.20    1.70
 -10  -4  -2   16.02    1.70
 -10  -4  -3    1.55    2.10
 -10  -4  -3    2.16    1.40
 -10  -4  -3    2.16    1.24
 -10  -4  -3    0.81    1.43
 -10  -4  -4    8.69    2.10
 -10  -4  -4    8.02    1.51
 -10  -4  -4    8.56    1.46
 -10  -4  -4    7.89    1.56
 -10  -4  -5   33.63    2.37
 -10  -4  -5   31.68    2.07
 -10  -4  -5   30.38    2.05
 -10  -4  -5   29.57    2.06
 -10  -4  -6   37.77    2.16
 -10  -4  -6   36.86    2.12
 -10  -4  -6   35.55    2.24
 -10  -4  -6   33.66    2.15
 -10  -4  -7   54.25    2.60
 -10  -4  -7   52.30    2.71
 -10  -4  -7   54.78    2.61
 -10  -4  -8   19.01    1.55
 -10  -4  -8   20.63    1.83
 -10  -4  -8   21.56    1.62
 -10  -4  -9   19.15    1.41
 -10  -4  -9   19.81    1.70
 -10  -4  -9   21.80    1.48
 -10  -4 -10    1.99    0.84
 -10  -4 -10    3.23    1.17
 -10  -4 -10    1.73    0.89
 -10  -4 -11   20.07    1.27
 -10  -5   5    2.28    0.73
 -10  -5   4   50.05    2.16
 -10  -5   4   51.32    2.05
 -10  -5   3  132.11    5.10
 -10  -5   3  132.80    4.86
 -10  -5   3  135.81    4.91
 -10  -5   2  117.69    4.43
 -10  -5   1   57.50    3.22
 -10  -5   1   59.28    2.65
 -10  -5   1   57.77    2.69
 -10  -5   0   36.85    2.88
 -10  -5   0   37.94    2.17
 -10  -5   0   40.44    2.12
 -10  -5  -1   11.62    2.43
 -10  -5  -1   13.14    1.49
 -10  -5  -1   11.82    1.57
 -10  -5  -2   17.52    2.55
 -10  -5  -2   19.37    1.76
 -10  -5  -2   21.77    1.69
 -10  -5  -3    8.51    2.32
 -10  -5  -3   10.21    1.45
 -10  -5  -3    6.46    1.52
 -10  -5  -4    9.54    2.14
 -10  -5  -4    9.15    1.45
 -10  -5  -4   10.11    1.68
 -10  -5  -5   36.07    2.43
 -10  -5  -5   33.19    2.06
 -10  -5  -5   34.87    2.31
 -10  -5  -6  148.27    5.47
 -10  -5  -6  146.04    5.68
 -10  -5  -7   71.43    3.02
 -10  -5  -7   67.94    3.33
 -10  -5  -8    5.48    1.18
 -10  -5  -8    4.94    1.72
 -10  -5  -8    5.52    1.41
 -10  -5  -9    4.05    0.99
 -10  -5  -9    7.03    1.61
 -10  -5  -9    6.10    1.30
 -10  -5 -10   10.18    0.92
 -10  -5 -10   10.29    1.49
 -10  -5 -10   10.85    1.24
 -10  -5 -11    4.94    1.13
 -10  -5 -11    5.56    0.93
 -10  -6   4    5.95    1.08
 -10  -6   3   65.91    2.82
 -10  -6   3   60.71    2.55
 -10  -6   2  136.28    4.88
 -10  -6   1   57.01    2.94
 -10  -6   1   51.74    2.33
 -10  -6   0    9.57    2.08
 -10  -6   0   13.45    1.30
 -10  -6   0   13.00    1.42
 -10  -6  -1    0.96    2.06
 -10  -6  -1    1.70    1.13
 -10  -6  -1    2.10    1.28
 -10  -6  -2    6.73    2.20
 -10  -6  -2    6.13    1.22
 -10  -6  -2    6.40    1.39
 -10  -6  -3    3.72    2.05
 -10  -6  -3    4.27    1.20
 -10  -6  -3    3.74    1.40
 -10  -6  -4    5.43    1.95
 -10  -6  -4    4.58    1.20
 -10  -6  -4    4.77    1.43
 -10  -6  -5   33.42    2.23
 -10  -6  -5   35.10    1.85
 -10  -6  -5   31.30    2.09
 -10  -6  -5   33.69    2.36
 -10  -6  -6   64.05    3.18
 -10  -6  -6   61.68    2.92
 -10  -6  -7   11.91    1.94
 -10  -6  -7   13.53    1.57
 -10  -6  -8    3.61    1.74
 -10  -6  -8    3.03    1.33
 -10  -6  -9    0.34    1.57
 -10  -6  -9    2.22    1.24
 -10  -6 -10    1.19    1.09
 -10  -6 -11    7.62    1.23
 -10  -6 -11    8.31    1.03
 -10  -6 -12    6.94    0.93
 -10  -6 -12    5.33    0.78
 -10  -7   2  163.49    5.96
 -10  -7   1  167.22    5.81
 -10  -7   1  147.02    5.37
 -10  -7   0   28.00    2.16
 -10  -7  -1    3.10    1.80
 -10  -7  -1    2.02    1.05
 -10  -7  -2   18.50    2.07
 -10  -7  -2   15.27    1.36
 -10  -7  -3   25.16    2.22
 -10  -7  -3   22.34    1.58
 -10  -7  -3   20.41    1.52
 -10  -7  -4   22.49    1.58
 -10  -7  -4   25.00    1.67
 -10  -7  -5   25.76    1.72
 -10  -7  -6  112.02    4.31
 -10  -7  -7   80.47    3.40
 -10  -7  -7   87.69    3.74
 -10  -7  -8   18.47    1.51
 -10  -7  -9   17.60    1.43
 -10  -7 -10   -0.35    1.28
 -10  -7 -10   -0.18    0.93
 -10  -7 -11    2.36    0.99
 -10  -7 -11    2.46    0.79
 -10  -8   0    3.41    1.28
 -10  -8  -1    0.97    1.37
 -10  -8  -1    0.44    0.97
 -10  -8  -2   16.55    1.64
 -10  -8  -2   13.45    1.31
 -10  -8  -3   31.27    1.94
 -10  -8  -3   29.03    1.75
 -10  -8  -4   31.87    1.83
 -10  -8  -5   39.02    1.80
 -10  -8  -5   40.24    2.04
 -10  -8  -6   23.42    1.38
 -10  -8  -7   32.97    1.62
 -10  -8  -8   14.89    1.11
 -10  -9  -3   34.31    1.72
 -10  -9  -4   38.25    1.87
 -10  -9  -5   69.66    2.82
 -10  -9  -6   28.39    1.57
 -10  -9  -7    8.97    1.03
 -11  -5  -1    2.75    1.08
 -11  -5  -2   11.92    1.24
 -11  -5  -4   31.08    1.55
 -11  -5  -5   59.64    2.40
 -11  -5  -6    4.56    0.82
 -11  -6  -2    4.12    0.80
 -11  -6  -3   12.35    1.04
 -11  -6  -4   10.08    0.97
 -11  -6  -5   20.11    1.24
 -11  -6  -6    9.69    0.92

_computing_structure_solution     'SHELXT 2014/4 (Sheldrick, 2014)'
;
_shelx_hkl_checksum   58581

 
data_2
 
_audit_creation_method            'SHELXL-2014/7'
_shelx_SHELXL_version_number      '2014/7'
_chemical_name_systematic         ?
_chemical_name_common             ?
_chemical_melting_point           ?
_chemical_formula_moiety          'C41 H43 Co2 N4 O7, 2(C H4 O) [+ solvent]'
_chemical_formula_sum         'C43 H51 Co2 N4 O9 [+ solvent]' 
_chemical_formula_weight          885.74

loop_
 _atom_type_symbol
 _atom_type_description
 _atom_type_scat_dispersion_real
 _atom_type_scat_dispersion_imag
 _atom_type_scat_source
 'C'  'C'   0.0181   0.0091
 'International Tables Vol C Tables 4.2.6.8 and 6.1.1.4'
 'H'  'H'   0.0000   0.0000
 'International Tables Vol C Tables 4.2.6.8 and 6.1.1.4'
 'Co'  'Co'  -2.3653   3.6143
 'International Tables Vol C Tables 4.2.6.8 and 6.1.1.4'
 'N'  'N'   0.0311   0.0180
 'International Tables Vol C Tables 4.2.6.8 and 6.1.1.4'
 'O'  'O'   0.0492   0.0322
 'International Tables Vol C Tables 4.2.6.8 and 6.1.1.4'
 
_space_group_crystal_system       triclinic
_space_group_IT_number            2
_space_group_name_H-M_alt         'P -1'
_space_group_name_Hall            '-P 1'
 
_shelx_space_group_comment
;
The symmetry employed for this shelxl refinement is uniquely defined
by the following loop, which should always be used as a source of
symmetry information in preference to the above space-group names.
They are only intended as comments.
;
 
loop_
 _space_group_symop_operation_xyz
 'x, y, z'
 '-x, -y, -z'
 
_cell_length_a                    9.2874(4)
_cell_length_b                    16.0183(7)
_cell_length_c                    18.0697(7)
_cell_angle_alpha                 115.815(4)
_cell_angle_beta                  104.125(3)
_cell_angle_gamma                 90.079(3)
_cell_volume                      2328.86(19)
_cell_formula_units_Z             2
_cell_measurement_temperature     100
_cell_measurement_reflns_used     7457
_cell_measurement_theta_min       5.0130
_cell_measurement_theta_max       75.7210
 
_exptl_crystal_description        block
_exptl_crystal_colour             redness
_exptl_crystal_density_meas       ?
_exptl_crystal_density_method     ?
_exptl_crystal_density_diffrn     1.263          
_exptl_crystal_F_000              926
_exptl_transmission_factor_min    ?
_exptl_transmission_factor_max    ?
_exptl_crystal_size_max           0.5
_exptl_crystal_size_mid           0.4
_exptl_crystal_size_min           0.3
_exptl_absorpt_coefficient_mu     6.022
_shelx_estimated_absorpt_T_min    ?
_shelx_estimated_absorpt_T_max    ?
_exptl_absorpt_correction_type    multi-scan
_exptl_absorpt_correction_T_min   0.106
_exptl_absorpt_correction_T_max   0.164
_exptl_absorpt_process_details    ?
_exptl_absorpt_special_details    ?
_diffrn_ambient_temperature       100
_diffrn_radiation_wavelength      1.54178
_diffrn_radiation_type            CuK\a
_diffrn_source                    ?
_diffrn_measurement_device_type   'XtaLAB AFC12 (RINC): Kappa single'
_diffrn_measurement_method        'phi and omega scans'
_diffrn_detector_area_resol_mean  ?
_diffrn_reflns_number             18039
_diffrn_reflns_av_unetI/netI      0.0584
_diffrn_reflns_av_R_equivalents   0.0428
_diffrn_reflns_limit_h_min        -10
_diffrn_reflns_limit_h_max        11
_diffrn_reflns_limit_k_min        -19
_diffrn_reflns_limit_k_max        11
_diffrn_reflns_limit_l_min        -21
_diffrn_reflns_limit_l_max        21
_diffrn_reflns_theta_min          4.948
_diffrn_reflns_theta_max          66.596
_diffrn_reflns_theta_full         66.596
_diffrn_measured_fraction_theta_max   0.991
_diffrn_measured_fraction_theta_full  0.991
_diffrn_reflns_Laue_measured_fraction_max    0.991
_diffrn_reflns_Laue_measured_fraction_full   0.991
_diffrn_reflns_point_group_measured_fraction_max   0.991
_diffrn_reflns_point_group_measured_fraction_full  0.991
_reflns_number_total              8209 
_reflns_number_gt                 6949
_reflns_threshold_expression      'I > 2\s(I)'
_reflns_Friedel_coverage          0.000
_reflns_Friedel_fraction_max      .
_reflns_Friedel_fraction_full     .
 
_reflns_special_details
;
 Reflections were merged by SHELXL according to the crystal
 class for the calculation of statistics and refinement.
 
 Structure factors included contributions from the .fab file.
 
 _reflns_Friedel_fraction is defined as the number of unique
 Friedel pairs measured divided by the number that would be
 possible theoretically, ignoring centric projections and
 systematic absences.
;
 
_computing_data_collection        ?
_computing_cell_refinement        ?
_computing_data_reduction         ?
_computing_structure_solution     ?
_computing_structure_refinement 'SHELXL-2014/7 (Sheldrick, 2014)'
_computing_molecular_graphics     ?
_computing_publication_material   ?
_refine_special_details           
;
We used the PLATON SQUEEZE procedure to remove the uncoordinated
 solvent molecules which could not be modeled properly
;
_refine_ls_structure_factor_coef  Fsqd
_refine_ls_matrix_type            full
_refine_ls_weighting_scheme       calc
_refine_ls_weighting_details
'w=1/[\s^2^(Fo^2^)+(0.1210P)^2^+2.2478P] where P=(Fo^2^+2Fc^2^)/3'
_atom_sites_solution_primary      ?
_atom_sites_solution_secondary    ?
_atom_sites_solution_hydrogens    geom
_refine_ls_hydrogen_treatment     constr
_refine_ls_extinction_method      none
_refine_ls_extinction_coef        .
_refine_ls_number_reflns          8209 
_refine_ls_number_parameters      536
_refine_ls_number_restraints      0
_refine_ls_R_factor_all           0.0754
_refine_ls_R_factor_gt            0.0682
_refine_ls_wR_factor_ref          0.1982
_refine_ls_wR_factor_gt           0.1929
_refine_ls_goodness_of_fit_ref    1.069
_refine_ls_restrained_S_all       1.069
_refine_ls_shift/su_max           0.000
_refine_ls_shift/su_mean          0.000
 
loop_
 _atom_site_label
 _atom_site_type_symbol
 _atom_site_fract_x
 _atom_site_fract_y
 _atom_site_fract_z
 _atom_site_U_iso_or_equiv
 _atom_site_adp_type
 _atom_site_occupancy
 _atom_site_site_symmetry_order  
 _atom_site_calc_flag
 _atom_site_refinement_flags_posn
 _atom_site_refinement_flags_adp
 _atom_site_refinement_flags_occupancy
 _atom_site_disorder_assembly
 _atom_site_disorder_group
Co1 Co 0.73894(6) 0.57856(4) 0.29125(4) 0.03186(19) Uani 1 1 d . . . . .
Co2 Co 0.40958(6) 0.49192(4) 0.20920(3) 0.02963(19) Uani 1 1 d . . . . .
O1 O 0.5280(3) 0.59081(18) 0.30991(15) 0.0316(6) Uani 1 1 d . . . . .
O6 O 0.9037(3) 0.6870(2) 0.32689(17) 0.0373(6) Uani 1 1 d . . . . .
O4 O 0.4239(3) 0.55706(19) 0.14195(16) 0.0345(6) Uani 1 1 d . . . . .
O2 O 0.5965(3) 0.45029(19) 0.20514(16) 0.0355(6) Uani 1 1 d . . . . .
O5 O 0.6714(3) 0.6033(2) 0.18690(18) 0.0423(7) Uani 1 1 d . . . . .
O3 O 0.3737(3) 0.4249(2) 0.26785(18) 0.0446(7) Uani 1 1 d . . . . .
N1 N 0.7993(3) 0.6141(2) 0.4226(2) 0.0329(7) Uani 1 1 d . . . . .
N3 N 0.3002(3) 0.3940(2) 0.1062(2) 0.0345(7) Uani 1 1 d . . . . .
N2 N 0.8860(3) 0.4835(2) 0.2983(2) 0.0339(7) Uani 1 1 d . . . . .
N4 N 0.2290(3) 0.5411(2) 0.21962(19) 0.0312(7) Uani 1 1 d . . . . .
O8 O 0.8077(4) 0.8219(2) 0.1436(2) 0.0611(9) Uani 1 1 d . . . . .
H8A H 0.8557 0.8056 0.1786 0.092 Uiso 1 1 calc R U . . .
O7 O 0.9574(4) 0.7776(3) 0.2713(3) 0.0662(10) Uani 1 1 d . . . . .
C23 C 0.9949(4) 0.5235(3) 0.3789(2) 0.0337(8) Uani 1 1 d . . . . .
C18 C 0.9462(4) 0.5914(3) 0.4468(2) 0.0348(8) Uani 1 1 d . . . . .
O9 O 0.1828(4) 0.2783(3) 0.1980(3) 0.0749(12) Uani 1 1 d . . . . .
H9 H 0.2366 0.3263 0.2121 0.112 Uiso 1 1 calc R U . . .
C16 C 0.4797(4) 0.6459(3) 0.3757(2) 0.0316(8) Uani 1 1 d . . . . .
C21 C 1.2315(4) 0.5375(3) 0.4759(3) 0.0409(9) Uani 1 1 d . . . . .
H21 H 1.3280 0.5214 0.4860 0.049 Uiso 1 1 calc R U . . .
C25 C 0.7712(4) 0.3441(3) 0.1651(2) 0.0359(9) Uani 1 1 d . . . . .
C34 C 0.6236(4) 0.3699(3) 0.1511(2) 0.0351(8) Uani 1 1 d . . . . .
C41 C 0.1110(4) 0.4919(3) 0.1438(2) 0.0341(8) Uani 1 1 d . . . . .
C7 C 0.3286(4) 0.6616(3) 0.3654(2) 0.0319(8) Uani 1 1 d . . . . .
C24 C 0.8873(4) 0.3982(3) 0.2432(3) 0.0374(9) Uani 1 1 d . . . . .
H24 H 0.9704 0.3691 0.2549 0.045 Uiso 1 1 calc R U . . .
C6 C 0.2122(4) 0.6117(3) 0.2872(2) 0.0342(8) Uani 1 1 d . . . . .
H6 H 0.1178 0.6315 0.2849 0.041 Uiso 1 1 calc R U . . .
C36 C 0.1499(4) 0.4116(3) 0.0826(2) 0.0349(8) Uani 1 1 d . . . . .
C33 C 0.5104(4) 0.3056(3) 0.0796(2) 0.0352(8) Uani 1 1 d . . . . .
C19 C 1.0411(4) 0.6287(3) 0.5290(3) 0.0395(9) Uani 1 1 d . . . . .
H19 H 1.0098 0.6723 0.5745 0.047 Uiso 1 1 calc R U . . .
C32 C 0.5501(5) 0.2210(3) 0.0228(2) 0.0378(9) Uani 1 1 d . . . . .
H32 H 0.4757 0.1797 -0.0245 0.045 Uiso 1 1 calc R U . . .
C26 C 0.8013(4) 0.2589(3) 0.1071(3) 0.0412(9) Uani 1 1 d . . . . .
H26 H 0.8976 0.2425 0.1174 0.049 Uiso 1 1 calc R U . . .
C2 C 0.5422(4) 0.5962(3) 0.1411(2) 0.0375(9) Uani 1 1 d . . . . .
C22 C 1.1386(4) 0.4984(3) 0.3943(3) 0.0383(9) Uani 1 1 d . . . . .
H22 H 1.1716 0.4551 0.3494 0.046 Uiso 1 1 calc R U . . .
C40 C -0.0306(4) 0.5190(3) 0.1273(3) 0.0388(9) Uani 1 1 d . . . . .
H40 H -0.0559 0.5726 0.1678 0.047 Uiso 1 1 calc R U . . .
C17 C 0.7329(4) 0.6659(3) 0.4782(2) 0.0375(9) Uani 1 1 d . . . . .
H17 H 0.7851 0.6897 0.5356 0.045 Uiso 1 1 calc R U . . .
C39 C -0.1336(4) 0.4650(3) 0.0497(3) 0.0431(10) Uani 1 1 d . . . . .
H39 H -0.2290 0.4822 0.0381 0.052 Uiso 1 1 calc R U . . .
C9 C 0.3881(5) 0.7816(3) 0.5143(3) 0.0427(10) Uani 1 1 d . . . . .
C15 C 0.5817(4) 0.6900(3) 0.4579(2) 0.0356(9) Uani 1 1 d . . . . .
C38 C -0.0949(4) 0.3851(3) -0.0110(3) 0.0436(10) Uani 1 1 d . . . . .
H38 H -0.1650 0.3499 -0.0631 0.052 Uiso 1 1 calc R U . . .
C14 C 0.5321(5) 0.7568(3) 0.5242(3) 0.0419(10) Uani 1 1 d . . . . .
H14 H 0.5994 0.7863 0.5782 0.050 Uiso 1 1 calc R U . . .
C27 C 0.6924(5) 0.1967(3) 0.0339(3) 0.0407(9) Uani 1 1 d . . . . .
C35 C 0.3566(4) 0.3222(3) 0.0595(2) 0.0374(9) Uani 1 1 d . . . . .
H35 H 0.2925 0.2778 0.0088 0.045 Uiso 1 1 calc R U . . .
C37 C 0.0450(4) 0.3571(3) 0.0044(3) 0.0418(9) Uani 1 1 d . . . . .
H37 H 0.0691 0.3032 -0.0363 0.050 Uiso 1 1 calc R U . . .
C3 C 0.5249(5) 0.6369(4) 0.0795(3) 0.0466(10) Uani 1 1 d . . . . .
H3A H 0.5428 0.5919 0.0273 0.070 Uiso 1 1 calc R U . . .
H3B H 0.5956 0.6919 0.1038 0.070 Uiso 1 1 calc R U . . .
H3C H 0.4252 0.6531 0.0679 0.070 Uiso 1 1 calc R U . . .
C8 C 0.2868(4) 0.7311(3) 0.4347(3) 0.0371(9) Uani 1 1 d . . . . .
H8 H 0.1880 0.7436 0.4270 0.045 Uiso 1 1 calc R U . . .
C20 C 1.1821(4) 0.6012(3) 0.5434(3) 0.0423(10) Uani 1 1 d . . . . .
H20 H 1.2445 0.6255 0.5987 0.051 Uiso 1 1 calc R U . . .
C4 C 0.8808(5) 0.7542(3) 0.3094(3) 0.0492(11) Uani 1 1 d . . . . .
C28 C 0.7340(5) 0.1032(3) -0.0273(3) 0.0514(11) Uani 1 1 d . . . . .
C10 C 0.3467(5) 0.8635(3) 0.5878(3) 0.0560(13) Uani 1 1 d . . . . .
C11 C 0.1813(6) 0.8757(4) 0.5647(4) 0.0597(13) Uani 1 1 d . . . . .
H11A H 0.1592 0.8898 0.5169 0.090 Uiso 1 1 calc R U . . .
H11B H 0.1593 0.9261 0.6127 0.090 Uiso 1 1 calc R U . . .
H11C H 0.1213 0.8191 0.5500 0.090 Uiso 1 1 calc R U . . .
C43 C 0.8340(7) 0.9162(4) 0.1756(4) 0.0726(16) Uani 1 1 d . . . . .
H43A H 0.7773 0.9353 0.1348 0.109 Uiso 1 1 calc R U . . .
H43B H 0.9386 0.9344 0.1870 0.109 Uiso 1 1 calc R U . . .
H43C H 0.8044 0.9456 0.2276 0.109 Uiso 1 1 calc R U . . .
C12 C 0.3811(7) 0.8478(4) 0.6680(3) 0.0695(16) Uani 1 1 d . . . . .
H12A H 0.3209 0.7925 0.6564 0.104 Uiso 1 1 calc R U . . .
H12B H 0.3590 0.9007 0.7140 0.104 Uiso 1 1 calc R U . . .
H12C H 0.4851 0.8404 0.6836 0.104 Uiso 1 1 calc R U . . .
C5 C 0.7544(6) 0.8089(4) 0.3346(4) 0.0701(15) Uani 1 1 d . . . . .
H5A H 0.6923 0.7754 0.3507 0.105 Uiso 1 1 calc R U . . .
H5B H 0.6958 0.8173 0.2872 0.105 Uiso 1 1 calc R U . . .
H5C H 0.7945 0.8688 0.3820 0.105 Uiso 1 1 calc R U . . .
C13 C 0.4388(7) 0.9543(4) 0.6073(4) 0.0783(19) Uani 1 1 d . . . . .
H13A H 0.5435 0.9488 0.6232 0.117 Uiso 1 1 calc R U . . .
H13B H 0.4144 1.0059 0.6534 0.117 Uiso 1 1 calc R U . . .
H13C H 0.4158 0.9647 0.5575 0.117 Uiso 1 1 calc R U . . .
C1 C 0.4842(6) 0.4111(5) 0.3248(4) 0.0670(15) Uani 1 1 d . . . . .
H1A H 0.5558 0.3772 0.2966 0.101 Uiso 1 1 calc R U . . .
H1B H 0.4420 0.3759 0.3476 0.101 Uiso 1 1 calc R U . . .
H1C H 0.5330 0.4704 0.3704 0.101 Uiso 1 1 calc R U . . .
C30 C 0.8681(7) 0.1199(5) -0.0547(5) 0.090(2) Uani 1 1 d . . . . .
H30A H 0.8432 0.1552 -0.0865 0.135 Uiso 1 1 calc R U . . .
H30B H 0.8961 0.0610 -0.0900 0.135 Uiso 1 1 calc R U . . .
H30C H 0.9501 0.1541 -0.0052 0.135 Uiso 1 1 calc R U . . .
C29 C 0.7787(10) 0.0432(5) 0.0203(5) 0.097(2) Uani 1 1 d . . . . .
H29A H 0.8589 0.0776 0.0709 0.146 Uiso 1 1 calc R U . . .
H29B H 0.8110 -0.0133 -0.0162 0.146 Uiso 1 1 calc R U . . .
H29C H 0.6942 0.0279 0.0359 0.146 Uiso 1 1 calc R U . . .
C31 C 0.6059(8) 0.0479(5) -0.1068(4) 0.083(2) Uani 1 1 d . . . . .
H31A H 0.5172 0.0419 -0.0903 0.125 Uiso 1 1 calc R U . . .
H31B H 0.6318 -0.0131 -0.1386 0.125 Uiso 1 1 calc R U . . .
H31C H 0.5879 0.0800 -0.1417 0.125 Uiso 1 1 calc R U . . .
C42 C 0.2522(9) 0.1973(5) 0.1509(5) 0.089(2) Uani 1 1 d . . . . .
H42A H 0.2256 0.1837 0.0916 0.133 Uiso 1 1 calc R U . . .
H42B H 0.2177 0.1444 0.1565 0.133 Uiso 1 1 calc R U . . .
H42C H 0.3590 0.2107 0.1736 0.133 Uiso 1 1 calc R U . . .
 
loop_
 _atom_site_aniso_label
 _atom_site_aniso_U_11
 _atom_site_aniso_U_22
 _atom_site_aniso_U_33
 _atom_site_aniso_U_23
 _atom_site_aniso_U_13
 _atom_site_aniso_U_12
Co1 0.0148(3) 0.0463(4) 0.0312(3) 0.0156(3) 0.0040(2) 0.0054(2)
Co2 0.0130(3) 0.0427(4) 0.0280(3) 0.0124(3) 0.0032(2) 0.0046(2)
O1 0.0154(12) 0.0451(15) 0.0289(13) 0.0118(11) 0.0060(10) 0.0067(10)
O6 0.0206(13) 0.0471(16) 0.0414(15) 0.0189(13) 0.0052(11) 0.0054(11)
O4 0.0156(12) 0.0511(16) 0.0325(13) 0.0168(12) 0.0031(10) 0.0029(11)
O2 0.0170(12) 0.0454(15) 0.0328(13) 0.0089(12) 0.0041(10) 0.0073(11)
O5 0.0192(13) 0.0671(19) 0.0406(15) 0.0271(14) 0.0023(11) 0.0002(12)
O3 0.0434(17) 0.0521(17) 0.0352(15) 0.0180(13) 0.0082(12) 0.0086(13)
N1 0.0164(14) 0.0459(18) 0.0323(16) 0.0161(14) 0.0024(12) 0.0018(13)
N3 0.0181(15) 0.0494(19) 0.0326(16) 0.0162(15) 0.0054(12) 0.0051(13)
N2 0.0187(15) 0.0479(19) 0.0336(16) 0.0175(15) 0.0061(12) 0.0064(13)
N4 0.0152(14) 0.0449(18) 0.0284(15) 0.0133(14) 0.0034(12) 0.0011(12)
O8 0.068(2) 0.0503(19) 0.0427(18) 0.0120(15) -0.0049(16) -0.0019(16)
O7 0.044(2) 0.083(3) 0.090(3) 0.053(2) 0.0212(19) 0.0085(18)
C23 0.0178(17) 0.047(2) 0.0349(19) 0.0190(17) 0.0030(15) 0.0028(15)
C18 0.0204(18) 0.050(2) 0.0340(19) 0.0199(17) 0.0051(15) 0.0023(16)
O9 0.039(2) 0.108(3) 0.063(2) 0.025(2) 0.0137(17) 0.017(2)
C16 0.0194(17) 0.043(2) 0.0328(19) 0.0168(16) 0.0080(14) 0.0054(15)
C21 0.0184(18) 0.057(3) 0.047(2) 0.026(2) 0.0023(16) 0.0036(17)
C25 0.0208(18) 0.051(2) 0.0340(19) 0.0171(18) 0.0086(15) 0.0100(16)
C34 0.0232(18) 0.045(2) 0.036(2) 0.0163(17) 0.0091(15) 0.0078(16)
C41 0.0180(17) 0.052(2) 0.0311(19) 0.0190(17) 0.0041(14) 0.0030(16)
C7 0.0206(18) 0.038(2) 0.0333(19) 0.0126(16) 0.0070(15) 0.0062(14)
C24 0.0211(18) 0.054(2) 0.038(2) 0.0211(19) 0.0091(16) 0.0115(17)
C6 0.0222(18) 0.044(2) 0.0346(19) 0.0160(17) 0.0073(15) 0.0068(15)
C36 0.0182(18) 0.047(2) 0.0342(19) 0.0156(17) 0.0028(15) 0.0019(15)
C33 0.0246(19) 0.048(2) 0.0288(18) 0.0140(17) 0.0061(15) 0.0055(16)
C19 0.0235(19) 0.054(2) 0.035(2) 0.0177(18) 0.0016(16) -0.0015(17)
C32 0.031(2) 0.045(2) 0.0313(19) 0.0113(17) 0.0082(16) 0.0069(17)
C26 0.0240(19) 0.057(3) 0.041(2) 0.0185(19) 0.0117(16) 0.0168(18)
C2 0.0230(19) 0.052(2) 0.035(2) 0.0165(18) 0.0082(15) 0.0078(17)
C22 0.0227(19) 0.051(2) 0.044(2) 0.0232(19) 0.0086(16) 0.0072(16)
C40 0.0217(19) 0.056(2) 0.037(2) 0.0201(19) 0.0066(16) 0.0076(17)
C17 0.0209(18) 0.054(2) 0.0300(19) 0.0141(17) 0.0030(15) 0.0012(16)
C39 0.0173(18) 0.067(3) 0.042(2) 0.025(2) 0.0018(16) 0.0044(18)
C9 0.028(2) 0.048(2) 0.042(2) 0.0097(19) 0.0109(17) 0.0041(17)
C15 0.0195(18) 0.046(2) 0.0305(19) 0.0090(16) 0.0038(14) 0.0003(15)
C38 0.0202(19) 0.064(3) 0.036(2) 0.017(2) 0.0007(16) -0.0002(18)
C14 0.028(2) 0.050(2) 0.032(2) 0.0067(18) 0.0051(16) -0.0015(17)
C27 0.034(2) 0.050(2) 0.037(2) 0.0176(19) 0.0130(17) 0.0123(18)
C35 0.0254(19) 0.050(2) 0.0319(19) 0.0154(17) 0.0056(15) 0.0027(17)
C37 0.025(2) 0.057(3) 0.035(2) 0.0164(19) 0.0009(16) -0.0002(18)
C3 0.027(2) 0.070(3) 0.043(2) 0.030(2) 0.0014(17) -0.0039(19)
C8 0.0240(19) 0.043(2) 0.040(2) 0.0133(17) 0.0113(16) 0.0055(16)
C20 0.025(2) 0.055(3) 0.039(2) 0.0205(19) -0.0022(16) -0.0019(18)
C4 0.029(2) 0.053(3) 0.063(3) 0.025(2) 0.011(2) 0.0087(19)
C28 0.047(3) 0.050(3) 0.043(2) 0.008(2) 0.013(2) 0.011(2)
C10 0.039(2) 0.048(3) 0.056(3) -0.001(2) 0.017(2) 0.004(2)
C11 0.044(3) 0.051(3) 0.070(3) 0.009(2) 0.028(2) 0.012(2)
C43 0.072(4) 0.058(3) 0.066(3) 0.015(3) 0.006(3) 0.003(3)
C12 0.067(4) 0.070(3) 0.046(3) 0.000(2) 0.022(3) 0.011(3)
C5 0.056(3) 0.064(3) 0.095(4) 0.034(3) 0.032(3) 0.021(3)
C13 0.058(3) 0.052(3) 0.092(4) -0.001(3) 0.029(3) 0.000(3)
C1 0.046(3) 0.089(4) 0.068(3) 0.041(3) 0.009(3) 0.005(3)
C30 0.067(4) 0.078(4) 0.090(5) -0.003(3) 0.037(4) 0.016(3)
C29 0.121(6) 0.070(4) 0.082(5) 0.020(3) 0.021(4) 0.038(4)
C31 0.072(4) 0.076(4) 0.065(4) 0.003(3) 0.009(3) 0.019(3)
C42 0.105(6) 0.065(4) 0.087(5) 0.020(3) 0.037(4) 0.011(4)
 
_geom_special_details
;
 All esds (except the esd in the dihedral angle between two l.s. planes)
 are estimated using the full covariance matrix.  The cell esds are taken
 into account individually in the estimation of esds in distances, angles
 and torsion angles; correlations between esds in cell parameters are only
 used when they are defined by crystal symmetry.  An approximate (isotropic)
 treatment of cell esds is used for estimating esds involving l.s. planes.
;

loop_
 _geom_hbond_atom_site_label_D 
 _geom_hbond_atom_site_label_H 
 _geom_hbond_atom_site_label_A 
 _geom_hbond_distance_DH 
 _geom_hbond_distance_HA 
 _geom_hbond_distance_DA 
 _geom_hbond_angle_DHA 
 _geom_hbond_site_symmetry_A 
O8 H8A O7  0.82 1.94 2.761(5) 173.0 .
O9 H9 O3  0.82 1.76 2.562(6) 164.0 .
C24 H24 O9  0.93 2.60 3.410(5) 145.9 1_655
C6 H6 O6  0.93 2.34 3.231(5) 160.3 1_455
C22 H22 O3  0.93 2.58 3.387(5) 145.3 1_655
C40 H40 O5  0.93 2.66 3.293(5) 126.2 1_455
C35 H35 O8  0.93 2.43 3.317(5) 159.1 2_665
C37 H37 O8  0.93 2.60 3.515(6) 166.4 2_665
C3 H3B O8  0.96 2.59 3.539(6) 168.5 .
 
loop_
 _geom_bond_atom_site_label_1
 _geom_bond_atom_site_label_2
 _geom_bond_distance
 _geom_bond_site_symmetry_2
 _geom_bond_publ_flag
Co1 O5 2.045(3) . ?
Co1 O1 2.063(2) . ?
Co1 N2 2.071(3) . ?
Co1 O6 2.076(3) . ?
Co1 N1 2.108(3) . ?
Co1 O2 2.144(3) . ?
Co2 N3 1.867(3) . ?
Co2 O2 1.868(2) . ?
Co2 N4 1.870(3) . ?
Co2 O1 1.881(3) . ?
Co2 O3 1.884(3) . ?
Co2 O4 1.941(3) . ?
O1 C16 1.319(4) . ?
O6 C4 1.252(5) . ?
O4 C2 1.270(5) . ?
O2 C34 1.304(5) . ?
O5 C2 1.253(5) . ?
O3 C1 1.358(6) . ?
N1 C17 1.287(5) . ?
N1 C18 1.426(5) . ?
N3 C35 1.298(5) . ?
N3 C36 1.423(5) . ?
N2 C24 1.296(5) . ?
N2 C23 1.422(5) . ?
N4 C6 1.298(5) . ?
N4 C41 1.422(5) . ?
O8 C43 1.359(7) . ?
O8 H8A 0.8200 . ?
O7 C4 1.258(6) . ?
C23 C22 1.393(5) . ?
C23 C18 1.415(6) . ?
C18 C19 1.388(5) . ?
O9 C42 1.460(7) . ?
O9 H9 0.8200 . ?
C16 C7 1.408(5) . ?
C16 C15 1.415(5) . ?
C21 C22 1.373(6) . ?
C21 C20 1.389(6) . ?
C21 H21 0.9300 . ?
C25 C26 1.392(6) . ?
C25 C34 1.427(5) . ?
C25 C24 1.448(6) . ?
C34 C33 1.418(5) . ?
C41 C40 1.389(5) . ?
C41 C36 1.402(6) . ?
C7 C8 1.408(5) . ?
C7 C6 1.440(5) . ?
C24 H24 0.9300 . ?
C6 H6 0.9300 . ?
C36 C37 1.401(5) . ?
C33 C32 1.415(6) . ?
C33 C35 1.440(5) . ?
C19 C20 1.383(6) . ?
C19 H19 0.9300 . ?
C32 C27 1.370(6) . ?
C32 H32 0.9300 . ?
C26 C27 1.401(6) . ?
C26 H26 0.9300 . ?
C2 C3 1.496(6) . ?
C22 H22 0.9300 . ?
C40 C39 1.383(6) . ?
C40 H40 0.9300 . ?
C17 C15 1.459(5) . ?
C17 H17 0.9300 . ?
C39 C38 1.394(6) . ?
C39 H39 0.9300 . ?
C9 C14 1.387(6) . ?
C9 C8 1.390(6) . ?
C9 C10 1.538(6) . ?
C15 C14 1.395(6) . ?
C38 C37 1.378(6) . ?
C38 H38 0.9300 . ?
C14 H14 0.9300 . ?
C27 C28 1.544(6) . ?
C35 H35 0.9300 . ?
C37 H37 0.9300 . ?
C3 H3A 0.9600 . ?
C3 H3B 0.9600 . ?
C3 H3C 0.9600 . ?
C8 H8 0.9300 . ?
C20 H20 0.9300 . ?
C4 C5 1.507(7) . ?
C28 C30 1.512(8) . ?
C28 C31 1.523(7) . ?
C28 C29 1.544(9) . ?
C10 C11 1.527(7) . ?
C10 C12 1.536(8) . ?
C10 C13 1.539(8) . ?
C11 H11A 0.9600 . ?
C11 H11B 0.9600 . ?
C11 H11C 0.9600 . ?
C43 H43A 0.9600 . ?
C43 H43B 0.9600 . ?
C43 H43C 0.9600 . ?
C12 H12A 0.9600 . ?
C12 H12B 0.9600 . ?
C12 H12C 0.9600 . ?
C5 H5A 0.9600 . ?
C5 H5B 0.9600 . ?
C5 H5C 0.9600 . ?
C13 H13A 0.9600 . ?
C13 H13B 0.9600 . ?
C13 H13C 0.9600 . ?
C1 H1A 0.9600 . ?
C1 H1B 0.9600 . ?
C1 H1C 0.9600 . ?
C30 H30A 0.9600 . ?
C30 H30B 0.9600 . ?
C30 H30C 0.9600 . ?
C29 H29A 0.9600 . ?
C29 H29B 0.9600 . ?
C29 H29C 0.9600 . ?
C31 H31A 0.9600 . ?
C31 H31B 0.9600 . ?
C31 H31C 0.9600 . ?
C42 H42A 0.9600 . ?
C42 H42B 0.9600 . ?
C42 H42C 0.9600 . ?
 
loop_
 _geom_angle_atom_site_label_1
 _geom_angle_atom_site_label_2
 _geom_angle_atom_site_label_3
 _geom_angle
 _geom_angle_site_symmetry_1
 _geom_angle_site_symmetry_3
 _geom_angle_publ_flag
O5 Co1 O1 91.01(11) . . ?
O5 Co1 N2 123.32(12) . . ?
O1 Co1 N2 130.52(12) . . ?
O5 Co1 O6 81.42(11) . . ?
O1 Co1 O6 126.75(11) . . ?
N2 Co1 O6 95.40(12) . . ?
O5 Co1 N1 155.47(13) . . ?
O1 Co1 N1 81.85(11) . . ?
N2 Co1 N1 77.66(12) . . ?
O6 Co1 N1 84.17(12) . . ?
O5 Co1 O2 81.04(11) . . ?
O1 Co1 O2 70.76(10) . . ?
N2 Co1 O2 80.05(11) . . ?
O6 Co1 O2 155.35(11) . . ?
N1 Co1 O2 117.90(12) . . ?
N3 Co2 O2 96.57(13) . . ?
N3 Co2 N4 87.24(13) . . ?
O2 Co2 N4 176.15(13) . . ?
N3 Co2 O1 176.80(12) . . ?
O2 Co2 O1 81.08(11) . . ?
N4 Co2 O1 95.09(12) . . ?
N3 Co2 O3 89.78(14) . . ?
O2 Co2 O3 91.94(13) . . ?
N4 Co2 O3 88.63(14) . . ?
O1 Co2 O3 92.47(12) . . ?
N3 Co2 O4 85.79(13) . . ?
O2 Co2 O4 92.86(12) . . ?
N4 Co2 O4 86.85(12) . . ?
O1 Co2 O4 92.13(11) . . ?
O3 Co2 O4 173.81(12) . . ?
C16 O1 Co2 125.2(2) . . ?
C16 O1 Co1 132.2(2) . . ?
Co2 O1 Co1 102.42(11) . . ?
C4 O6 Co1 123.3(3) . . ?
C2 O4 Co2 126.9(2) . . ?
C34 O2 Co2 127.0(2) . . ?
C34 O2 Co1 131.8(2) . . ?
Co2 O2 Co1 99.93(12) . . ?
C2 O5 Co1 129.7(3) . . ?
C1 O3 Co2 122.9(3) . . ?
C17 N1 C18 122.0(3) . . ?
C17 N1 Co1 126.8(3) . . ?
C18 N1 Co1 109.7(2) . . ?
C35 N3 C36 124.3(3) . . ?
C35 N3 Co2 124.2(3) . . ?
C36 N3 Co2 111.3(3) . . ?
C24 N2 C23 120.2(3) . . ?
C24 N2 Co1 129.9(3) . . ?
C23 N2 Co1 109.9(2) . . ?
C6 N4 C41 123.6(3) . . ?
C6 N4 Co2 124.7(3) . . ?
C41 N4 Co2 111.7(2) . . ?
C43 O8 H8A 109.5 . . ?
C22 C23 C18 120.1(4) . . ?
C22 C23 N2 124.8(4) . . ?
C18 C23 N2 115.1(3) . . ?
C19 C18 C23 118.9(4) . . ?
C19 C18 N1 126.1(4) . . ?
C23 C18 N1 114.9(3) . . ?
C42 O9 H9 109.5 . . ?
O1 C16 C7 121.1(3) . . ?
O1 C16 C15 119.4(3) . . ?
C7 C16 C15 119.5(3) . . ?
C22 C21 C20 120.3(4) . . ?
C22 C21 H21 119.9 . . ?
C20 C21 H21 119.9 . . ?
C26 C25 C34 119.6(4) . . ?
C26 C25 C24 117.9(3) . . ?
C34 C25 C24 122.0(4) . . ?
O2 C34 C33 122.3(3) . . ?
O2 C34 C25 119.3(3) . . ?
C33 C34 C25 118.4(4) . . ?
C40 C41 C36 120.6(3) . . ?
C40 C41 N4 125.4(4) . . ?
C36 C41 N4 113.9(3) . . ?
C8 C7 C16 118.9(3) . . ?
C8 C7 C6 117.1(3) . . ?
C16 C7 C6 124.0(3) . . ?
N2 C24 C25 125.9(3) . . ?
N2 C24 H24 117.0 . . ?
C25 C24 H24 117.0 . . ?
N4 C6 C7 124.9(3) . . ?
N4 C6 H6 117.5 . . ?
C7 C6 H6 117.5 . . ?
C37 C36 C41 120.0(4) . . ?
C37 C36 N3 125.1(4) . . ?
C41 C36 N3 114.9(3) . . ?
C32 C33 C34 118.7(3) . . ?
C32 C33 C35 117.4(4) . . ?
C34 C33 C35 124.0(4) . . ?
C20 C19 C18 120.1(4) . . ?
C20 C19 H19 120.0 . . ?
C18 C19 H19 120.0 . . ?
C27 C32 C33 123.5(4) . . ?
C27 C32 H32 118.3 . . ?
C33 C32 H32 118.3 . . ?
C25 C26 C27 122.6(4) . . ?
C25 C26 H26 118.7 . . ?
C27 C26 H26 118.7 . . ?
O5 C2 O4 126.0(4) . . ?
O5 C2 C3 117.3(4) . . ?
O4 C2 C3 116.7(3) . . ?
C21 C22 C23 119.9(4) . . ?
C21 C22 H22 120.1 . . ?
C23 C22 H22 120.1 . . ?
C39 C40 C41 119.1(4) . . ?
C39 C40 H40 120.5 . . ?
C41 C40 H40 120.5 . . ?
N1 C17 C15 124.8(3) . . ?
N1 C17 H17 117.6 . . ?
C15 C17 H17 117.6 . . ?
C40 C39 C38 120.2(4) . . ?
C40 C39 H39 119.9 . . ?
C38 C39 H39 119.9 . . ?
C14 C9 C8 116.8(4) . . ?
C14 C9 C10 120.7(4) . . ?
C8 C9 C10 122.5(4) . . ?
C14 C15 C16 118.1(3) . . ?
C14 C15 C17 118.2(3) . . ?
C16 C15 C17 123.6(3) . . ?
C37 C38 C39 121.5(4) . . ?
C37 C38 H38 119.3 . . ?
C39 C38 H38 119.3 . . ?
C9 C14 C15 123.8(4) . . ?
C9 C14 H14 118.1 . . ?
C15 C14 H14 118.1 . . ?
C32 C27 C26 117.1(4) . . ?
C32 C27 C28 123.1(4) . . ?
C26 C27 C28 119.7(4) . . ?
N3 C35 C33 125.4(4) . . ?
N3 C35 H35 117.3 . . ?
C33 C35 H35 117.3 . . ?
C38 C37 C36 118.5(4) . . ?
C38 C37 H37 120.7 . . ?
C36 C37 H37 120.7 . . ?
C2 C3 H3A 109.5 . . ?
C2 C3 H3B 109.5 . . ?
H3A C3 H3B 109.5 . . ?
C2 C3 H3C 109.5 . . ?
H3A C3 H3C 109.5 . . ?
H3B C3 H3C 109.5 . . ?
C9 C8 C7 122.3(4) . . ?
C9 C8 H8 118.8 . . ?
C7 C8 H8 118.8 . . ?
C19 C20 C21 120.6(4) . . ?
C19 C20 H20 119.7 . . ?
C21 C20 H20 119.7 . . ?
O6 C4 O7 123.2(4) . . ?
O6 C4 C5 118.2(4) . . ?
O7 C4 C5 118.6(5) . . ?
C30 C28 C31 108.6(5) . . ?
C30 C28 C27 110.5(4) . . ?
C31 C28 C27 112.6(4) . . ?
C30 C28 C29 107.0(6) . . ?
C31 C28 C29 108.7(5) . . ?
C27 C28 C29 109.2(4) . . ?
C11 C10 C12 108.4(4) . . ?
C11 C10 C9 112.1(4) . . ?
C12 C10 C9 110.3(4) . . ?
C11 C10 C13 107.9(5) . . ?
C12 C10 C13 109.5(5) . . ?
C9 C10 C13 108.7(4) . . ?
C10 C11 H11A 109.5 . . ?
C10 C11 H11B 109.5 . . ?
H11A C11 H11B 109.5 . . ?
C10 C11 H11C 109.5 . . ?
H11A C11 H11C 109.5 . . ?
H11B C11 H11C 109.5 . . ?
O8 C43 H43A 109.5 . . ?
O8 C43 H43B 109.5 . . ?
H43A C43 H43B 109.5 . . ?
O8 C43 H43C 109.5 . . ?
H43A C43 H43C 109.5 . . ?
H43B C43 H43C 109.5 . . ?
C10 C12 H12A 109.5 . . ?
C10 C12 H12B 109.5 . . ?
H12A C12 H12B 109.5 . . ?
C10 C12 H12C 109.5 . . ?
H12A C12 H12C 109.5 . . ?
H12B C12 H12C 109.5 . . ?
C4 C5 H5A 109.5 . . ?
C4 C5 H5B 109.5 . . ?
H5A C5 H5B 109.5 . . ?
C4 C5 H5C 109.5 . . ?
H5A C5 H5C 109.5 . . ?
H5B C5 H5C 109.5 . . ?
C10 C13 H13A 109.5 . . ?
C10 C13 H13B 109.5 . . ?
H13A C13 H13B 109.5 . . ?
C10 C13 H13C 109.5 . . ?
H13A C13 H13C 109.5 . . ?
H13B C13 H13C 109.5 . . ?
O3 C1 H1A 109.5 . . ?
O3 C1 H1B 109.5 . . ?
H1A C1 H1B 109.5 . . ?
O3 C1 H1C 109.5 . . ?
H1A C1 H1C 109.5 . . ?
H1B C1 H1C 109.5 . . ?
C28 C30 H30A 109.5 . . ?
C28 C30 H30B 109.5 . . ?
H30A C30 H30B 109.5 . . ?
C28 C30 H30C 109.5 . . ?
H30A C30 H30C 109.5 . . ?
H30B C30 H30C 109.5 . . ?
C28 C29 H29A 109.5 . . ?
C28 C29 H29B 109.5 . . ?
H29A C29 H29B 109.5 . . ?
C28 C29 H29C 109.5 . . ?
H29A C29 H29C 109.5 . . ?
H29B C29 H29C 109.5 . . ?
C28 C31 H31A 109.5 . . ?
C28 C31 H31B 109.5 . . ?
H31A C31 H31B 109.5 . . ?
C28 C31 H31C 109.5 . . ?
H31A C31 H31C 109.5 . . ?
H31B C31 H31C 109.5 . . ?
O9 C42 H42A 109.5 . . ?
O9 C42 H42B 109.5 . . ?
H42A C42 H42B 109.5 . . ?
O9 C42 H42C 109.5 . . ?
H42A C42 H42C 109.5 . . ?
H42B C42 H42C 109.5 . . ?
 
_refine_diff_density_max    1.313
_refine_diff_density_min   -0.510
_refine_diff_density_rms    0.087

_shelx_res_file
;

    f_sq.res created by SHELXL-2014/7

TITL f_a.res in P-1
REM Old TITL f in P-1
REM SHELXT solution in P-1
REM R1 0.175, Rweak 0.012, Alpha 0.115, Orientation as input
REM Formula found by SHELXT: C46 N6 O9 Co2
CELL 1.54178 9.2874 16.0183 18.0697 115.815 104.125 90.079
ZERR 29 0.0004 0.0007 0.0007 0.004 0.003 0.003
LATT 1
SFAC C H Co N O
UNIT 86 102 4 8 18

L.S. 5 0 34
PLAN  20
BOND $H
TEMP 100
list 4
ABIN
fmap 2 53
acta
REM <olex2.extras>
REM <HklSrc "%.\\f_sq.hkl">
REM </olex2.extras>

WGHT    0.121000    2.247800
FVAR       0.47258
CO1   3    0.738940    0.578556    0.291250    11.00000    0.01482    0.04629 =
         0.03117    0.01562    0.00402    0.00537
CO2   3    0.409581    0.491921    0.209201    11.00000    0.01296    0.04268 =
         0.02798    0.01243    0.00319    0.00458
O1    5    0.527988    0.590815    0.309907    11.00000    0.01542    0.04506 =
         0.02890    0.01180    0.00596    0.00668
O6    5    0.903662    0.687015    0.326887    11.00000    0.02057    0.04706 =
         0.04136    0.01887    0.00518    0.00541
O4    5    0.423893    0.557061    0.141951    11.00000    0.01556    0.05114 =
         0.03251    0.01682    0.00313    0.00286
O2    5    0.596534    0.450291    0.205144    11.00000    0.01701    0.04541 =
         0.03279    0.00889    0.00410    0.00730
O5    5    0.671382    0.603314    0.186897    11.00000    0.01917    0.06707 =
         0.04056    0.02705    0.00226    0.00025
O3    5    0.373734    0.424885    0.267849    11.00000    0.04339    0.05205 =
         0.03520    0.01800    0.00817    0.00859
N1    4    0.799331    0.614142    0.422605    11.00000    0.01638    0.04591 =
         0.03231    0.01606    0.00239    0.00175
N3    4    0.300207    0.394017    0.106242    11.00000    0.01806    0.04936 =
         0.03265    0.01618    0.00539    0.00515
N2    4    0.886038    0.483496    0.298266    11.00000    0.01866    0.04793 =
         0.03363    0.01747    0.00611    0.00635
N4    4    0.229027    0.541050    0.219618    11.00000    0.01518    0.04490 =
         0.02842    0.01326    0.00339    0.00113
O8    5    0.807720    0.821858    0.143581    11.00000    0.06847    0.05026 =
         0.04274    0.01204   -0.00491   -0.00193
AFIX 147
H8A   2    0.855722    0.805578    0.178552    11.00000   -1.50000
AFIX   0

O7    5    0.957356    0.777608    0.271286    11.00000    0.04398    0.08325 =
         0.08952    0.05346    0.02118    0.00851
C23   1    0.994918    0.523550    0.378910    11.00000    0.01778    0.04659 =
         0.03492    0.01897    0.00299    0.00278
C18   1    0.946187    0.591402    0.446815    11.00000    0.02042    0.04974 =
         0.03404    0.01989    0.00509    0.00227
O9    5    0.182759    0.278318    0.197981    11.00000    0.03915    0.10835 =
         0.06250    0.02540    0.01366    0.01684
AFIX 147
H9    2    0.236603    0.326327    0.212093    11.00000   -1.50000
AFIX   0
C16   1    0.479747    0.645929    0.375654    11.00000    0.01940    0.04290 =
         0.03279    0.01681    0.00795    0.00540
C21   1    1.231543    0.537539    0.475889    11.00000    0.01835    0.05688 =
         0.04652    0.02573    0.00230    0.00363
AFIX  43
H21   2    1.328009    0.521396    0.486030    11.00000   -1.20000
AFIX   0
C25   1    0.771193    0.344098    0.165053    11.00000    0.02075    0.05143 =
         0.03399    0.01709    0.00860    0.00996
C34   1    0.623642    0.369874    0.151104    11.00000    0.02325    0.04506 =
         0.03558    0.01633    0.00909    0.00778
C41   1    0.111041    0.491912    0.143797    11.00000    0.01796    0.05211 =
         0.03112    0.01898    0.00408    0.00296
C7    1    0.328605    0.661637    0.365369    11.00000    0.02062    0.03771 =
         0.03330    0.01265    0.00695    0.00623
C24   1    0.887324    0.398186    0.243193    11.00000    0.02113    0.05370 =
         0.03835    0.02110    0.00914    0.01153
AFIX  43
H24   2    0.970379    0.369062    0.254926    11.00000   -1.20000
AFIX   0
C6    1    0.212197    0.611676    0.287175    11.00000    0.02223    0.04373 =
         0.03457    0.01595    0.00733    0.00678
AFIX  43
H6    2    0.117842    0.631491    0.284891    11.00000   -1.20000
AFIX   0
C36   1    0.149929    0.411598    0.082632    11.00000    0.01825    0.04659 =
         0.03424    0.01557    0.00275    0.00193
C33   1    0.510407    0.305632    0.079621    11.00000    0.02460    0.04776 =
         0.02883    0.01401    0.00610    0.00547
C19   1    1.041099    0.628713    0.529039    11.00000    0.02350    0.05367 =
         0.03515    0.01775    0.00157   -0.00149
AFIX  43
H19   2    1.009797    0.672278    0.574535    11.00000   -1.20000
AFIX   0
C32   1    0.550091    0.220997    0.022821    11.00000    0.03083    0.04453 =
         0.03128    0.01127    0.00817    0.00686
AFIX  43
H32   2    0.475673    0.179654   -0.024527    11.00000   -1.20000
AFIX   0
C26   1    0.801331    0.258859    0.107105    11.00000    0.02401    0.05679 =
         0.04070    0.01850    0.01167    0.01680
AFIX  43
H26   2    0.897632    0.242522    0.117419    11.00000   -1.20000
AFIX   0
C2    1    0.542156    0.596155    0.141146    11.00000    0.02302    0.05179 =
         0.03465    0.01649    0.00818    0.00776
C22   1    1.138635    0.498356    0.394279    11.00000    0.02271    0.05066 =
         0.04371    0.02323    0.00863    0.00721
AFIX  43
H22   2    1.171586    0.455083    0.349353    11.00000   -1.20000
AFIX   0
C40   1   -0.030617    0.518953    0.127251    11.00000    0.02170    0.05587 =
         0.03720    0.02012    0.00656    0.00763
AFIX  43
H40   2   -0.055867    0.572559    0.167751    11.00000   -1.20000
AFIX   0
C17   1    0.732861    0.665893    0.478229    11.00000    0.02094    0.05393 =
         0.03000    0.01412    0.00304    0.00119
AFIX  43
H17   2    0.785066    0.689667    0.535591    11.00000   -1.20000
AFIX   0
C39   1   -0.133568    0.465047    0.049716    11.00000    0.01730    0.06663 =
         0.04222    0.02478    0.00185    0.00440
AFIX  43
H39   2   -0.228975    0.482193    0.038059    11.00000   -1.20000
AFIX   0
C9    1    0.388149    0.781597    0.514299    11.00000    0.02767    0.04772 =
         0.04180    0.00971    0.01093    0.00413
C15   1    0.581662    0.690010    0.457931    11.00000    0.01945    0.04606 =
         0.03048    0.00905    0.00383    0.00031
C38   1   -0.094871    0.385135   -0.011006    11.00000    0.02021    0.06438 =
         0.03617    0.01732    0.00072   -0.00021
AFIX  43
H38   2   -0.164973    0.349939   -0.063069    11.00000   -1.20000
AFIX   0
C14   1    0.532066    0.756754    0.524222    11.00000    0.02770    0.05049 =
         0.03237    0.00675    0.00505   -0.00146
AFIX  43
H14   2    0.599356    0.786294    0.578173    11.00000   -1.20000
AFIX   0
C27   1    0.692364    0.196710    0.033872    11.00000    0.03412    0.05018 =
         0.03738    0.01757    0.01297    0.01229
C35   1    0.356649    0.322185    0.059466    11.00000    0.02542    0.05012 =
         0.03195    0.01539    0.00558    0.00268
AFIX  43
H35   2    0.292541    0.277758    0.008774    11.00000   -1.20000
AFIX   0
C37   1    0.044966    0.357089    0.004366    11.00000    0.02487    0.05685 =
         0.03464    0.01637    0.00093   -0.00017
AFIX  43
H37   2    0.069096    0.303163   -0.036331    11.00000   -1.20000
AFIX   0
C3    1    0.524877    0.636913    0.079533    11.00000    0.02744    0.06992 =
         0.04306    0.03010    0.00136   -0.00387
AFIX 137
H3A   2    0.542780    0.591888    0.027346    11.00000   -1.50000
H3B   2    0.595582    0.691946    0.103848    11.00000   -1.50000
H3C   2    0.425180    0.653064    0.067864    11.00000   -1.50000
AFIX   0
C8    1    0.286844    0.731078    0.434731    11.00000    0.02403    0.04253 =
         0.04035    0.01330    0.01133    0.00547
AFIX  43
H8    2    0.187981    0.743577    0.427026    11.00000   -1.20000
AFIX   0
C20   1    1.182119    0.601183    0.543378    11.00000    0.02533    0.05503 =
         0.03916    0.02046   -0.00225   -0.00194
AFIX  43
H20   2    1.244452    0.625517    0.598738    11.00000   -1.20000
AFIX   0
C4    1    0.880789    0.754185    0.309356    11.00000    0.02948    0.05325 =
         0.06318    0.02541    0.01110    0.00874
C28   1    0.733978    0.103185   -0.027258    11.00000    0.04719    0.05006 =
         0.04330    0.00839    0.01314    0.01127
C10   1    0.346655    0.863540    0.587755    11.00000    0.03886    0.04822 =
         0.05585   -0.00110    0.01726    0.00383
C11   1    0.181252    0.875748    0.564690    11.00000    0.04396    0.05140 =
         0.07000    0.00856    0.02814    0.01203
AFIX 137
H11A  2    0.159211    0.889760    0.516872    11.00000   -1.50000
H11B  2    0.159264    0.926086    0.612673    11.00000   -1.50000
H11C  2    0.121281    0.819075    0.550024    11.00000   -1.50000
AFIX   0

C43   1    0.833955    0.916212    0.175598    11.00000    0.07173    0.05831 =
         0.06582    0.01521    0.00581    0.00324
AFIX 137
H43A  2    0.777343    0.935305    0.134781    11.00000   -1.50000
H43B  2    0.938647    0.934357    0.187005    11.00000   -1.50000
H43C  2    0.804406    0.945623    0.227624    11.00000   -1.50000
AFIX   0

C12   1    0.381146    0.847809    0.667989    11.00000    0.06696    0.07047 =
         0.04607    0.00020    0.02247    0.01134
AFIX 137
H12A  2    0.320889    0.792517    0.656419    11.00000   -1.50000
H12B  2    0.359046    0.900654    0.714047    11.00000   -1.50000
H12C  2    0.485060    0.840426    0.683643    11.00000   -1.50000
AFIX   0
C5    1    0.754388    0.808912    0.334592    11.00000    0.05550    0.06421 =
         0.09538    0.03392    0.03222    0.02145
AFIX 137
H5A   2    0.692273    0.775414    0.350661    11.00000   -1.50000
H5B   2    0.695840    0.817341    0.287175    11.00000   -1.50000
H5C   2    0.794522    0.868846    0.382019    11.00000   -1.50000
AFIX   0
C13   1    0.438760    0.954252    0.607316    11.00000    0.05775    0.05204 =
         0.09214   -0.00115    0.02868   -0.00034
AFIX 137
H13A  2    0.543471    0.948815    0.623235    11.00000   -1.50000
H13B  2    0.414407    1.005856    0.653442    11.00000   -1.50000
H13C  2    0.415841    0.964657    0.557470    11.00000   -1.50000
AFIX   0
C1    1    0.484231    0.411072    0.324764    11.00000    0.04610    0.08946 =
         0.06799    0.04084    0.00931    0.00498
AFIX 137
H1A   2    0.555818    0.377174    0.296584    11.00000   -1.50000
H1B   2    0.442047    0.375887    0.347576    11.00000   -1.50000
H1C   2    0.532955    0.470389    0.370376    11.00000   -1.50000
AFIX   0
C30   1    0.868110    0.119897   -0.054744    11.00000    0.06716    0.07753 =
         0.08974   -0.00252    0.03732    0.01597
AFIX 137
H30A  2    0.843235    0.155193   -0.086540    11.00000   -1.50000
H30B  2    0.896093    0.060982   -0.089973    11.00000   -1.50000
H30C  2    0.950149    0.154126   -0.005167    11.00000   -1.50000
AFIX   0
C29   1    0.778732    0.043173    0.020324    11.00000    0.12096    0.06965 =
         0.08207    0.02029    0.02081    0.03779
AFIX 137
H29A  2    0.858862    0.077582    0.070931    11.00000   -1.50000
H29B  2    0.810975   -0.013323   -0.016229    11.00000   -1.50000
H29C  2    0.694193    0.027937    0.035862    11.00000   -1.50000
AFIX   0
C31   1    0.605886    0.047898   -0.106816    11.00000    0.07152    0.07577 =
         0.06467    0.00287    0.00920    0.01869
AFIX 137
H31A  2    0.517183    0.041925   -0.090297    11.00000   -1.50000
H31B  2    0.631818   -0.013090   -0.138579    11.00000   -1.50000
H31C  2    0.587919    0.080013   -0.141716    11.00000   -1.50000
AFIX   0
C42   1    0.252191    0.197350    0.150892    11.00000    0.10475    0.06489 =
         0.08749    0.01997    0.03734    0.01114
AFIX 137
H42A  2    0.225623    0.183672    0.091646    11.00000   -1.50000
H42B  2    0.217657    0.144431    0.156500    11.00000   -1.50000
H42C  2    0.358956    0.210699    0.173562    11.00000   -1.50000
AFIX   0
HKLF 4

REM  f_a.res in P-1
REM R1 =  0.0682 for    6949 Fo > 4sig(Fo)  and  0.0754 for all    8132 data
REM    536 parameters refined using      0 restraints

END

WGHT      0.1210      2.2478

REM Highest difference peak  1.313,  deepest hole -0.510,  1-sigma level  0.087
Q1    1   0.3217  0.3598  0.2582  11.00000  0.05    1.31
Q2    1   0.3807  0.3166  0.3198  11.00000  0.05    1.04
Q3    1   0.7188  0.5879  0.2374  11.00000  0.05    0.85
Q4    1   0.6964  0.5057  0.2748  11.00000  0.05    0.85
Q5    1   0.6861  0.1023 -0.1192  11.00000  0.05    0.83
Q6    1   0.3642  0.4217  0.1936  11.00000  0.05    0.80
Q7    1   0.8924  0.0971  0.0025  11.00000  0.05    0.75
Q8    1   1.0081  0.8196  0.3453  11.00000  0.05    0.74
Q9    1   0.3934  0.5007  0.1567  11.00000  0.05    0.70
Q10   1   0.7284  0.5576  0.3379  11.00000  0.05    0.69
Q11   1   0.7842  0.6564  0.3143  11.00000  0.05    0.65
Q12   1   0.4584  0.5610  0.2280  11.00000  0.05    0.62
Q13   1   0.6324  0.0222 -0.0319  11.00000  0.05    0.62
Q14   1   0.4260  0.4823  0.2615  11.00000  0.05    0.61
Q15   1   0.4396  0.4037  0.2605  11.00000  0.05    0.38
Q16   1   0.9189  0.7617  0.3587  11.00000  0.05    0.32
Q17   1   0.5721  0.6633  0.3351  11.00000  0.05    0.30
Q18   1   0.4983  0.5472  0.2962  11.00000  0.05    0.30
Q19   1   1.0776  0.7826  0.2415  11.00000  0.05    0.30
Q20   1   0.5177  0.5993  0.3425  11.00000  0.05    0.29
;
_shelx_res_checksum   85338

_shelx_hkl_file
;
   0   0  -2 1586.83   98.61
   0   0  -3   31.40    1.95
   0   0   3   28.49    1.95
   0   0   4  382.25   26.21
   0   0  -4  467.25   26.22
   0   0   5  179.87   11.26
   0   0   7  389.19   24.54
   0   0   8  460.27   29.01
   0   0  -9   39.66    2.90
   0   0  -9   32.27    2.91
   0   0   9   39.25    2.86
   0   0   9   40.73    3.11
   0   0 -10  385.27   24.44
   0   0  10  394.96   24.53
   0   0 -11   21.54    2.85
   0   0  11   22.18    2.85
   0   0 -12  477.22   29.73
   0   0  12  467.94   29.81
   0   0 -13   65.75    5.45
   0   0  13   71.20    5.64
   0   0 -14  159.69   10.38
   0   0 -14  145.40   10.69
   0   0 -15   23.56    3.93
   0   0 -15   22.49    4.43
   0   0 -16   35.86    4.18
   0   0 -16   40.82    4.50
   0   0 -17   31.99    3.53
   0   0 -17   34.42    3.86
   0   0 -18   10.58    2.25
   0   0 -18    9.75    2.46
   0  -1 -18   15.02    2.01
   0  -1 -18   10.99    1.97
   0  -1 -17   16.89    2.65
   0  -1 -17   11.41    2.83
   0  -1 -16    1.47    3.14
   0  -1 -15   16.96    3.91
   0  -1 -14  136.81    9.55
   0  -1 -13  402.41   25.58
   0  -1 -12  497.07   32.93
   0   1  12  578.63   33.11
   0  -1 -11    4.37    1.96
   0   1  11    2.59    2.44
   0  -1 -10  372.67   24.69
   0   1  10  425.37   24.81
   0  -1  -9    8.47    1.85
   0   1   9    3.21    1.86
   0   1   8  595.70   37.50
   0   1   4   83.04    5.30
   0   1   3   94.11    5.96
   0   1   2  601.67   37.45
   0   1   1  423.62   26.38
   0   1  -3 2446.06  151.81
   0  -1   3 2436.68  151.85
   0  -1   4  725.70   42.38
   0   1  -4  666.34   42.30
   0   1  -5  455.66   28.51
   0  -1   5  466.60   28.63
   0   1  -6  129.47    7.99
   0  -1   6  119.88    8.17
   0  -1   7   10.39    1.62
   0  -1   8   19.90    2.28
   0  -1   9    3.80    2.03
   0   1 -10  426.66   26.18
   0  -1  10  394.68   26.15
   0  -1  10  447.51   26.31
   0   1 -11    8.32    2.10
   0  -1  11    5.63    2.60
   0   1 -12  733.26   45.82
   0  -1  12  733.16   45.94
   0   1 -13    3.78    2.93
   0  -1  13    5.89    3.29
   0   1 -14  534.17   33.58
   0   1 -15   35.67    4.04
   0   1 -15   26.13    4.69
   0   1 -16   43.11    4.44
   0   1 -16   40.53    4.87
   0   1 -17    4.37    3.00
   0   1 -17    1.87    3.84
   0   1 -18    3.40    2.45
   0   1 -18    5.05    3.00
   0   1 -19    8.05    1.85
   0   1 -19    8.60    2.08
   0  -2 -17   25.36    2.57
   0  -2 -16    0.59    2.55
   0  -2 -15   -1.38    3.31
   0  -2 -14   41.41    4.41
   0  -2 -13   41.84    3.85
   0  -2 -13   61.30    4.83
   0  -2 -12  245.12   15.64
   0  -2 -11  166.40   10.79
   0  -2 -10  165.63   11.31
   0  -2 -10  172.98   11.37
   0   2  10  190.06   11.37
   0  -2  -9   77.77    6.16
   0   2   9  104.11    6.17
   0   2   8  194.25   12.50
   0  -2  -8  199.66   12.51
   0   2   7  191.57   12.14
   0   2   6  117.72    7.57
   0   2   2 1187.95   73.92
   0   2   0 1044.91   64.99
   0   2  -1  746.65   46.41
   0  -2   3    8.80    0.77
   0  -2   3    9.10    0.75
   0  -2   4   61.17    3.95
   0  -2   5  452.90   29.67
   0   2  -5  485.86   29.60
   0   2  -6  927.56   57.89
   0  -2   6  943.04   58.01
   0  -2   7  288.22   20.22
   0   2  -7  329.42   20.05
   0  -2   8  256.83   16.28
   0  -2   9  251.23   16.02
   0   2 -10  540.59   34.84
   0  -2  10  548.77   35.09
   0  -2  10  566.58   35.10
   0  -2  10  561.35   34.84
   0  -2  10  584.28   34.96
   0   2 -11   57.90    3.95
   0  -2  11   50.63    3.92
   0  -2  11   51.53    4.48
   0   2 -12  754.42   47.22
   0  -2  12  759.50   47.37
   0   2 -13   53.89    4.21
   0  -2  13   43.38    5.04
   0   2 -14  408.94   25.92
   0  -2  14  414.32   26.17
   0   2 -15   73.21    5.77
   0   2 -16  116.47    8.18
   0   2 -17   13.87    3.15
   0   2 -18   23.31    3.01
   0   2 -19    3.16    1.97
   0  -3 -16    0.39    2.25
   0  -3 -16   -0.15    2.05
   0  -3 -15    0.37    2.88
   0  -3 -15   -1.62    2.57
   0  -3 -14    6.62    3.30
   0  -3 -14    6.68    3.06
   0  -3 -14    1.95    2.02
   0  -3 -13    1.80    3.29
   0  -3 -13    5.12    3.23
   0  -3 -13    0.98    2.38
   0  -3 -12  108.82    7.30
   0  -3 -12  104.69    7.33
   0  -3 -12   93.44    6.99
   0  -3 -11  827.74   52.88
   0  -3 -11  867.63   52.91
   0  -3 -10   77.39    5.77
   0  -3 -10   84.82    5.89
   0  -3  -9   56.46    4.52
   0  -3  -9   57.86    4.49
   0  -3  -9   63.81    4.51
   0   3   9   62.93    4.37
   0  -3  -8  212.52   12.99
   0  -3  -8  188.16   13.00
   0   3   8  211.81   12.98
   0  -3  -7  266.15   15.95
   0  -3  -7  231.32   15.96
   0   3   7  265.08   16.05
   0   3   6  191.18   12.45
   0   3   6  206.19   12.82
   0   3   5  376.29   23.62
   0   3   4    5.06    1.27
   0   3   0  919.48   57.24
   0   3  -1  463.45   28.86
   0   3  -2  749.96   46.92
   0   3  -2  757.22   46.90
   0  -3   3   53.68    3.11
   0  -3   3   55.22    3.14
   0  -3   4  984.17   58.91
   0  -3   4  917.95   58.89
   0  -3   5   20.21    1.49
   0  -3   5   18.90    1.45
   0  -3   6  165.17   10.41
   0  -3   7  460.08   29.54
   0  -3   7  491.63   29.54
   0   3  -7  470.54   29.43
   0   3  -8  574.45   37.00
   0  -3   8  645.48   37.20
   0  -3   8  668.54   37.21
   0  -3   9   32.05    2.81
   0  -3   9   37.67    2.83
   0  -3  10    7.76    1.87
   0  -3  10    7.94    1.87
   0   3 -11    8.53    1.69
   0   3 -12  522.89   32.70
   0   3 -13  233.95   14.69
   0   3 -13  225.25   14.91
   0   3 -14  306.75   19.36
   0   3 -14  302.81   19.58
   0   3 -15  158.00    9.99
   0   3 -15  145.69   10.36
   0  -3  15  139.76   10.47
   0   3 -16  294.14   18.63
   0   3 -16  288.67   18.98
   0   3 -17   17.77    3.33
   0   3 -17   27.43    4.63
   0   3 -18   50.56    4.23
   0   3 -18   48.39    4.82
   0   3 -19    3.56    2.03
   0  -4 -16   -0.84    1.72
   0  -4 -16   -0.65    1.26
   0  -4 -15    0.31    2.45
   0  -4 -15    1.71    2.00
   0  -4 -14    3.64    2.96
   0  -4 -14    3.24    2.41
   0  -4 -14    5.81    1.90
   0  -4 -13   41.44    3.99
   0  -4 -13   37.98    3.70
   0  -4 -13   29.33    3.40
   0  -4 -12   34.27    3.83
   0  -4 -12   33.80    3.69
   0  -4 -12   27.05    3.49
   0  -4 -11  115.61    8.23
   0  -4 -11  125.78    8.31
   0  -4 -10  189.53   12.56
   0  -4 -10  191.69   12.58
   0  -4 -10  198.37   12.54
   0  -4  -9  182.00   11.97
   0  -4  -9  186.36   11.93
   0  -4  -9  185.10   11.92
   0  -4  -8  272.30   16.52
   0  -4  -8  249.99   16.49
   0   4   7  277.24   18.24
   0  -4  -7  285.57   18.11
   0  -4  -7  297.40   18.13
   0   4   6  247.41   15.53
   0  -4  -6  229.39   15.36
   0   4   5  429.81   25.45
   0   4   5  385.15   25.24
   0   4   4   11.48    2.00
   0   4   4   11.08    1.63
   0   4   3   26.06    2.30
   0   4   3   32.28    2.64
   0   4   2  190.83   13.08
   0   4   2  225.59   13.14
   0   4   1  345.90   23.00
   0   4   1  389.33   23.02
   0   4   0  215.78   13.57
   0   4  -1  389.58   24.31
   0   4  -2  289.27   18.05
   0   4  -3 1401.33   86.02
   0   4  -3 1351.44   86.05
   0  -4   4   20.92    1.38
   0   4  -4   17.73    1.38
   0  -4   4   19.01    1.32
   0  -4   5  124.78    8.38
   0  -4   5  145.90    8.42
   0  -4   6  294.06   18.41
   0  -4   7 1495.98   93.09
   0   4  -8  797.00   51.89
   0  -4   8  879.00   52.01
   0  -4   8  886.33   52.03
   0  -4   9   42.12    2.38
   0  -4   9   40.71    2.34
   0  -4  10   78.41    5.51
   0  -4  10   71.87    5.49
   0  -4  10   61.42    5.67
   0   4 -11  248.59   15.13
   0  -4  11  201.73   15.34
   0  -4  11  220.56   15.36
   0  -4  11  271.17   15.23
   0  -4  11  240.49   15.42
   0   4 -12  759.57   50.11
   0   4 -12  803.21   50.21
   0  -4  12  864.85   50.18
   0  -4  12  807.77   50.31
   0   4 -13  450.21   27.84
   0   4 -13  450.68   28.00
   0  -4  13  423.12   28.10
   0   4 -14  105.31    7.28
   0   4 -14  113.91    7.78
   0   4 -15  199.31   12.90
   0   4 -15  201.79   13.31
   0   4 -16   67.00    5.34
   0   4 -16   81.12    6.34
   0   4 -17   76.33    5.69
   0   4 -17   78.50    6.48
   0   4 -18   93.02    6.70
   0   4 -18  105.35    7.34
   0   4 -19   21.15    2.49
   0   4 -19   18.94    3.31
   0   4 -20    8.80    1.53
   0   4 -20    7.69    2.25
   0  -4  20    9.96    1.38
   0  -5 -15   20.57    2.09
   0  -5 -15   13.12    1.60
   0  -5 -14    1.36    2.33
   0  -5 -14    4.27    1.87
   0  -5 -14   -0.58    1.78
   0  -5 -13    3.07    2.71
   0  -5 -13    0.35    2.25
   0  -5 -13   -0.62    2.29
   0  -5 -12   13.75    3.10
   0  -5 -12    8.86    2.64
   0  -5 -12    7.26    2.85
   0  -5 -11    2.84    3.05
   0  -5 -11    1.70    2.58
   0  -5 -11    2.13    3.00
   0  -5 -10    3.80    2.87
   0  -5 -10    5.80    2.81
   0  -5 -10    5.45    3.20
   0  -5  -9  104.74    7.64
   0  -5  -9  113.11    7.52
   0  -5  -9  111.74    7.61
   0  -5  -8  209.51   13.21
   0  -5  -8  202.41   13.20
   0  -5  -7  679.27   44.07
   0  -5  -7  736.09   44.10
   0  -5  -6  208.48   13.23
   0  -5  -6  230.54   13.26
   0   5   5  990.88   55.32
   0   5   5  846.36   55.11
   0  -5  -5  866.98   54.93
   0   5   4   22.08    2.48
   0   5   4   26.85    2.66
   0   5   3  143.69    9.64
   0   5   3  155.93    9.75
   0   5   2  107.31    6.68
   0   5   2   93.49    6.63
   0   5   1    1.22    1.27
   0   5   1    2.30    1.52
   0   5   0 1043.83   63.84
   0   5   0  998.97   63.90
   0   5  -1  133.29    8.46
   0   5  -2  269.14   16.81
   0   5  -3 1404.71   84.35
   0   5  -3 1334.05   84.30
   0   5  -4  541.54   33.72
   0   5  -5 1297.13   79.34
   0  -5   5 1255.70   79.33
   0  -5   6 1612.75   96.60
   0  -5   6 1508.64   96.57
   0  -5   7 2172.39  135.10
   0  -5   8   69.71    4.49
   0  -5   8   64.63    4.42
   0  -5   9   45.99    3.36
   0   5  -9   47.48    3.14
   0  -5   9   49.92    3.42
   0  -5  10   70.60    4.77
   0  -5  10   74.54    4.73
   0  -5  10   70.13    4.67
   0  -5  10   58.57    4.95
   0   5 -11  295.89   18.08
   0  -5  11  255.56   18.24
   0  -5  11  255.65   18.28
   0   5 -11  296.28   18.17
   0  -5  11  322.55   18.18
   0  -5  11  283.76   18.33
   0   5 -12  235.48   15.65
   0  -5  12  273.54   15.78
   0   5 -12  260.20   15.81
   0  -5  12  225.84   15.98
   0   5 -13   34.91    3.00
   0   5 -13   38.10    3.60
   0  -5  13   36.35    3.54
   0  -5  13   37.43    4.39
   0   5 -14   76.88    5.81
   0  -5  14   92.09    6.27
   0   5 -14   93.52    6.38
   0  -5  14   86.58    6.79
   0   5 -15  129.21    8.76
   0   5 -15  142.31    9.17
   0  -5  15  129.54    9.71
   0   5 -16   26.51    3.19
   0   5 -16   30.30    4.09
   0   5 -17  113.96    8.12
   0   5 -17  140.54    8.84
   0   5 -18   85.19    6.11
   0   5 -18   97.40    6.84
   0  -5  19   81.38    5.12
   0   5 -19   65.08    5.05
   0   5 -19   72.28    5.64
   0  -5  20   12.37    2.65
   0   5 -20    8.00    1.51
   0   5 -20    5.79    2.35
   0  -5  20    9.19    1.57
   0  -6 -14    2.60    1.76
   0  -6 -14    1.20    1.37
   0  -6 -13   12.16    2.38
   0  -6 -13   10.20    1.82
   0  -6 -13    9.41    2.24
   0  -6 -12   18.42    2.43
   0  -6 -12   22.03    3.10
   0  -6 -11   70.73    5.25
   0  -6 -11   66.70    5.01
   0  -6 -11   68.67    5.40
   0  -6 -10   48.33    4.14
   0  -6 -10   42.87    3.74
   0  -6 -10   45.67    4.35
   0  -6  -9  115.69    7.90
   0  -6  -9  130.82    8.02
   0  -6  -9  105.36    7.82
   0  -6  -9  116.23    8.07
   0  -6  -8   18.47    3.26
   0  -6  -8   20.70    2.81
   0  -6  -8   20.14    2.98
   0  -6  -7  763.82   48.24
   0  -6  -7  781.94   48.25
   0  -6  -6  149.27    9.68
   0  -6  -6  150.81    9.68
   0   6   5  529.18   35.72
   0  -6  -5  559.13   35.50
   0  -6  -5  596.62   35.51
   0   6   4  161.98   10.44
   0   6   4  172.51   10.54
   0  -6  -4  159.60   10.12
   0  -6  -4  151.29   10.14
   0   6   3  364.49   23.71
   0   6   3  387.72   23.76
   0   6   2   41.82    3.78
   0   6   2   58.77    3.84
   0   6   1  218.29   13.82
   0   6   1  213.79   13.72
   0   6   0    5.15    1.37
   0   6   0    6.45    1.67
   0   6  -1  150.63    9.58
   0   6  -2   10.83    1.12
   0   6  -3  213.84   13.16
   0   6  -3  207.79   13.10
   0   6  -4  474.89   29.60
   0   6  -5  909.60   56.60
   0  -6   6   26.96    1.79
   0  -6   7  707.10   41.90
   0  -6   7  648.61   41.86
   0  -6   8  170.59   10.81
   0  -6   9 1334.81   81.36
   0  -6   9 1283.02   81.33
   0  -6  10   39.96    3.04
   0  -6  10   39.78    2.98
   0  -6  10   39.06    3.03
   0  -6  10   42.55    3.34
   0   6 -11   85.91    5.64
   0   6 -11   91.07    5.83
   0  -6  11   89.51    5.88
   0  -6  11   82.05    6.12
   0   6 -12  103.28    6.74
   0  -6  12  109.79    7.02
   0   6 -12  106.11    6.98
   0  -6  12   97.12    7.36
   0   6 -13  217.07   15.00
   0  -6  13  263.18   15.21
   0   6 -13  257.21   15.21
   0  -6  13  233.44   15.50
   0   6 -14  137.90    8.90
   0   6 -14  145.21    9.24
   0  -6  14  140.06    9.24
   0  -6  14  121.34    9.68
   0   6 -15  134.83    8.55
   0   6 -15  130.87    8.95
   0  -6  15  119.56    9.40
   0   6 -16   21.19    2.80
   0   6 -16   24.09    3.78
   0  -6  16   21.43    4.82
   0   6 -17  125.32    8.94
   0   6 -17  162.64    9.53
   0   6 -18   13.56    2.36
   0   6 -18   15.93    3.46
   0   6 -19  103.12    7.77
   0  -6  19  135.20    7.91
   0   6 -19  112.74    8.20
   0  -6  19  148.18    8.33
   0   6 -20    4.05    1.36
   0  -6  20    4.14    2.64
   0   6 -20    6.93    2.33
   0  -6  20    5.35    1.67
   0  -7 -13   18.43    2.03
   0  -7 -13   13.13    2.06
   0  -7 -12    0.32    2.09
   0  -7 -12    1.60    2.35
   0  -7 -11    1.10    2.45
   0  -7 -11   -2.33    2.88
   0  -7 -10   15.55    2.79
   0  -7 -10   12.87    2.08
   0  -7 -10   14.98    2.39
   0  -7 -10   17.84    3.35
   0  -7  -9  129.03    8.23
   0  -7  -9  111.09    8.22
   0  -7  -9  111.03    7.97
   0  -7  -9  123.90    8.53
   0  -7  -8  603.45   36.29
   0  -7  -8  545.14   36.13
   0  -7  -8  595.23   36.18
   0  -7  -7   25.77    3.47
   0  -7  -7   33.25    3.26
   0  -7  -7   28.66    2.95
   0  -7  -6  417.45   26.53
   0  -7  -6  429.46   26.56
   0  -7  -5  739.67   45.55
   0  -7  -5  719.82   45.55
   0  -7  -4   25.78    2.22
   0  -7  -4   26.55    2.37
   0  -7  -4   22.53    2.47
   0   7   3  448.41   26.33
   0  -7  -3  437.19   26.02
   0  -7  -3  379.21   26.03
   0   7   2   96.01    6.61
   0   7   2   95.57    6.52
   0   7   1  323.28   21.00
   0   7   1  336.96   20.91
   0   7   0  134.06    8.37
   0   7   0  120.98    8.55
   0   7  -1   16.45    1.68
   0   7  -2  130.72    8.34
   0   7  -2  132.02    8.67
   0   7  -3   22.49    1.77
   0   7  -3   22.45    1.59
   0   7  -4   80.14    5.16
   0   7  -5  330.02   20.61
   0   7  -6   63.73    4.12
   0  -7   8   62.50    3.92
   0  -7   8   59.51    3.90
   0  -7   9  595.33   39.39
   0  -7   9  675.48   39.42
   0  -7  10    1.00    1.25
   0  -7  10   -0.90    1.50
   0  -7  11   37.69    3.38
   0  -7  11   40.86    3.68
   0   7 -12   88.21    5.74
   0   7 -12   87.51    5.93
   0  -7  12   85.99    6.04
   0  -7  12   92.99    6.33
   0   7 -13  238.62   16.11
   0   7 -13  274.30   16.26
   0  -7  13  257.61   16.35
   0  -7  13  276.66   16.54
   0   7 -14    5.39    1.80
   0   7 -14    8.89    2.57
   0  -7  14    8.18    3.06
   0  -7  14    6.42    3.45
   0   7 -15    2.18    1.94
   0   7 -15    1.60    2.84
   0  -7  15    0.09    4.06
   0   7 -16    5.98    2.04
   0   7 -16    3.81    3.19
   0  -7  16    3.17    3.24
   0  -7  16    5.73    4.29
   0  -7  17   99.05    5.89
   0   7 -17   88.81    6.25
   0  -7  18   12.27    3.78
   0   7 -18   11.85    1.94
   0  -7  18   14.19    2.58
   0   7 -18   12.55    3.23
   0  -7  19  149.44    8.01
   0   7 -19  137.24    8.22
   0  -7  19  151.63    8.42
   0  -7  20    5.31    2.72
   0  -7  20    4.08    1.75
   0   7 -20    2.65    2.19
   0  -8 -12    3.72    1.66
   0  -8 -12    7.11    1.94
   0  -8 -11    4.18    2.02
   0  -8 -11    3.25    2.60
   0  -8 -10   60.55    4.13
   0  -8 -10   62.12    4.59
   0  -8  -9    1.41    2.34
   0  -8  -9    1.11    2.41
   0  -8  -9    2.89    3.32
   0  -8  -8   82.07    5.54
   0  -8  -8   71.95    5.24
   0  -8  -8   66.71    5.51
   0  -8  -8   70.30    5.81
   0  -8  -7   63.98    5.50
   0  -8  -7   65.00    4.91
   0  -8  -7   74.27    5.07
   0  -8  -6  118.79    7.85
   0  -8  -6  120.49    8.01
   0  -8  -5  311.95   19.74
   0  -8  -5  316.07   19.79
   0  -8  -4    5.92    1.90
   0  -8  -4    2.85    1.61
   0  -8  -4    2.56    2.15
   0  -8  -3  331.79   21.14
   0  -8  -3  349.04   21.17
   0  -8  -3  330.63   21.23
   0   8   2   73.08    5.44
   0  -8  -2   76.99    5.07
   0  -8  -2   75.23    5.16
   0   8   1   33.91    2.76
   0  -8  -1   23.91    2.47
   0  -8   0   56.90    3.94
   0   8   0   53.51    4.01
   0   8   0   51.72    4.29
   0   8  -1  117.83    7.66
   0   8  -2    5.39    1.17
   0   8  -2    6.36    2.11
   0   8  -3    2.87    0.75
   0   8  -3    1.11    1.96
   0   8  -3    1.27    1.10
   0   8  -4    7.22    1.15
   0   8  -5  372.13   23.24
   0   8  -6   12.68    1.14
   0  -8   8  267.03   16.77
   0  -8   9  663.62   42.75
   0  -8   9  709.15   42.77
   0  -8  10   42.91    3.02
   0  -8  10   43.81    3.18
   0  -8  11   81.46    4.46
   0  -8  11   53.71    4.46
   0   8 -11   49.67    4.30
   0  -8  11   81.93    4.61
   0  -8  11   58.32    4.61
   0  -8  12    2.75    2.01
   0   8 -12    0.17    1.68
   0  -8  12    0.64    2.06
   0  -8  12   -1.51    2.42
   0  -8  13  140.53    8.18
   0   8 -13  112.31    8.12
   0  -8  13  118.04    8.27
   0  -8  13  127.38    8.49
   0  -8  14    2.69    2.42
   0   8 -14    3.81    2.29
   0  -8  14    3.69    3.32
   0  -8  14    2.99    2.75
   0   8 -15   14.55    2.02
   0  -8  15   22.60    2.75
   0   8 -15   16.32    2.80
   0  -8  15   25.10    4.00
   0  -8  15   16.57    3.44
   0   8 -16   32.62    3.14
   0  -8  16   46.18    3.81
   0   8 -16   48.27    3.90
   0  -8  16   37.91    4.69
   0  -8  16   54.37    4.52
   0   8 -17    4.38    1.78
   0  -8  17    6.97    3.46
   0   8 -17    4.20    2.85
   0  -8  17    8.93    2.69
   0  -8  18   13.15    3.49
   0  -8  18   11.68    2.62
   0   8 -18    6.42    2.82
   0  -8  19  164.88   10.35
   0  -8  19  185.60   10.60
   0  -8  20    9.81    2.68
   0  -8  20   11.65    1.96
   0   8 -20    6.91    2.07
   0  -9 -12    3.64    0.91
   0  -9 -12    3.40    1.45
   0  -9 -11   16.07    1.75
   0  -9 -11   15.32    2.32
   0  -9 -10   37.12    2.98
   0  -9 -10   38.45    3.67
   0  -9  -9    6.15    2.00
   0  -9  -9    8.78    2.27
   0  -9  -9   10.59    3.14
   0  -9  -8   11.69    2.15
   0  -9  -8   11.04    2.76
   0  -9  -8   13.19    2.85
   0  -9  -8   13.41    3.48
   0  -9  -7  133.93    9.00
   0  -9  -7  121.68    8.49
   0  -9  -7  138.97    8.67
   0  -9  -6  204.51   12.82
   0  -9  -6  195.28   12.71
   0  -9  -5   32.99    3.06
   0  -9  -5   30.22    2.83
   0  -9  -4   67.92    5.16
   0  -9  -4   67.37    4.72
   0  -9  -4   65.04    4.60
   0  -9  -4   64.77    4.95
   0  -9  -3  336.08   20.06
   0  -9  -3  308.00   20.01
   0  -9  -3  314.96   20.14
   0  -9  -2  193.27   12.14
   0  -9  -2  188.32   12.25
   0  -9  -1  559.03   35.25
   0  -9  -1  572.91   35.31
   0  -9   1  333.46   21.05
   0   9  -1  336.33   21.10
   0  -9   2    8.21    1.92
   0   9  -2    6.00    1.53
   0   9  -3    2.95    0.79
   0   9  -3    1.84    1.30
   0   9  -4   23.04    1.89
   0   9  -4   19.53    2.74
   0   9  -5  283.48   18.35
   0   9  -5  341.34   18.85
   0  -9   6   66.78    4.30
   0  -9   6   68.94    4.46
   0   9  -6   76.53    4.78
   0  -9   7  326.14   19.97
   0   9  -7  337.98   20.34
   0  -9   7  295.93   20.05
   0   9  -8  244.91   15.12
   0  -9   8  213.65   14.78
   0  -9   8  249.93   14.80
   0   9  -9  501.50   31.78
   0  -9   9  494.26   31.48
   0  -9   9  514.21   31.50
   0  -9  10   20.12    2.40
   0  -9  10   22.25    2.09
   0  -9  10   24.54    2.56
   0  -9  11  127.13    7.74
   0  -9  11  108.31    7.64
   0  -9  11   97.51    7.66
   0  -9  11  144.10    7.80
   0  -9  12    5.68    2.16
   0  -9  12    7.92    2.51
   0  -9  12    2.85    2.06
   0  -9  12    2.42    2.18
   0  -9  13   56.60    3.90
   0   9 -13   37.36    3.60
   0  -9  13   47.89    3.96
   0  -9  13   64.01    4.16
   0  -9  13   40.55    4.14
   0  -9  14    4.82    3.11
   0  -9  14    2.57    2.44
   0   9 -14   -0.47    2.02
   0  -9  14    1.19    2.88
   0  -9  14    0.92    2.61
   0  -9  15    1.24    3.20
   0  -9  15    3.27    2.52
   0   9 -15    1.74    2.17
   0  -9  15    2.39    4.03
   0  -9  15    2.85    3.05
   0  -9  15    2.31    3.20
   0  -9  16   19.90    3.63
   0   9 -16   15.43    2.68
   0  -9  16   18.48    4.18
   0  -9  16   16.60    2.86
   0  -9  17    3.57    3.45
   0   9 -17    1.30    2.38
   0  -9  17    2.55    3.62
   0  -9  17    1.05    2.78
   0  -9  18   17.47    3.57
   0  -9  18    9.23    3.17
   0   9 -18   13.66    2.49
   0  -9  18   16.43    2.66
   0  -9  19   33.74    3.46
   0  -9  19   28.21    2.91
   0  -9  20   36.91    2.85
   0  -9  20   39.02    3.36
   0 -10 -10   -0.35    1.08
   0 -10 -10    0.44    2.11
   0 -10  -9    0.37    1.42
   0 -10  -9   -1.83    1.86
   0 -10  -9    1.52    2.58
   0 -10  -8   39.76    3.22
   0 -10  -8   41.04    3.76
   0 -10  -7   34.79    3.13
   0 -10  -7   25.96    2.67
   0 -10  -7   30.84    3.54
   0 -10  -6   17.21    2.04
   0 -10  -6   15.76    2.73
   0 -10  -5    4.54    3.28
   0 -10  -5    5.92    2.43
   0 -10  -5    3.09    1.73
   0 -10  -4   86.57    6.48
   0 -10  -4   95.68    6.06
   0 -10  -4   85.58    5.86
   0 -10  -3  163.41   10.66
   0 -10  -3  163.00   10.38
   0 -10  -3  157.43   10.56
   0 -10  -2   39.58    3.57
   0 -10  -2   36.40    3.09
   0 -10  -2   39.32    3.54
   0 -10  -1  134.34    8.93
   0 -10  -1  146.30    9.11
   0 -10   0  203.95   13.22
   0 -10   0  217.00   13.33
   0 -10   1   28.82    2.34
   0 -10   1   30.11    2.59
   0 -10   1   28.93    2.68
   0 -10   2   45.58    3.48
   0 -10   2   47.59    3.77
   0 -10   2   45.40    3.39
   0 -10   3  217.64   12.48
   0 -10   3  183.01   12.41
   0 -10   3  188.80   12.36
   0 -10   4    9.83    2.15
   0 -10   5    4.14    2.22
   0 -10   6   57.79    4.48
   0 -10   6   58.53    4.15
   0 -10   7   22.86    2.67
   0 -10   7   22.41    2.89
   0 -10   7   26.95    2.60
   0 -10   8  149.55   10.18
   0 -10   8  142.75   10.33
   0 -10   8  175.04   10.18
   0 -10   9  127.79    9.28
   0 -10   9  156.68    9.30
   0 -10  10   51.09    4.37
   0 -10  10   62.01    4.38
   0 -10  11  272.59   16.53
   0 -10  11  237.08   16.39
   0 -10  11  291.25   16.61
   0 -10  12   11.45    2.97
   0 -10  12   12.68    2.60
   0 -10  12   12.33    3.55
   0 -10  12   12.16    2.15
   0 -10  13  106.47    6.23
   0 -10  13   85.46    6.12
   0 -10  13   92.11    6.85
   0 -10  13  104.04    6.45
   0 -10  14    4.61    3.03
   0 -10  14    2.47    2.85
   0 -10  14    1.40    3.89
   0 -10  14    0.67    2.53
   0 -10  15    2.92    3.43
   0 -10  15    0.76    4.25
   0  10 -15    3.19    1.87
   0 -10  15    2.05    2.92
   0 -10  16    3.07    3.22
   0  10 -16    0.56    1.95
   0 -10  16    3.71    4.05
   0 -10  16    4.70    2.71
   0 -10  17   -0.63    3.33
   0 -10  17    0.80    3.87
   0  10 -17    2.30    2.08
   0 -10  17    2.36    2.89
   0 -10  18    9.13    3.37
   0  10 -18    7.30    1.94
   0 -10  18    5.98    3.29
   0 -10  18    8.19    2.77
   0 -10  19    5.59    2.98
   0 -10  19   10.42    2.44
   0 -10  19    4.58    2.29
   0  10 -19    3.38    1.74
   0 -10  20   13.44    2.21
   0 -10  20   16.21    2.58
   0 -11  -9    0.83    1.28
   0 -11  -9    0.58    2.06
   0 -11  -8   16.58    2.42
   0 -11  -7    3.60    2.69
   0 -11  -6   25.59    2.64
   0 -11  -6   22.77    3.53
   0 -11  -5   31.21    3.93
   0 -11  -5   34.32    3.07
   0 -11  -4   21.46    3.50
   0 -11  -4   21.98    2.65
   0 -11  -3   15.63    3.13
   0 -11  -3   15.92    2.31
   0 -11  -3   15.57    3.18
   0 -11  -2   37.19    3.93
   0 -11  -2   39.75    3.15
   0 -11  -2   39.16    3.84
   0 -11  -1    8.46    2.62
   0 -11  -1    6.85    1.88
   0 -11  -1    6.75    2.59
   0 -11   0  385.50   22.93
   0 -11   0  339.88   22.76
   0 -11   0  384.78   22.91
   0 -11   1  226.56   13.84
   0 -11   1  199.18   13.65
   0 -11   1  239.08   13.86
   0 -11   2   91.01    6.16
   0 -11   2   87.16    6.16
   0 -11   2   93.45    6.47
   0 -11   2   92.92    6.09
   0 -11   3   85.42    6.36
   0 -11   3  109.29    6.67
   0 -11   3   95.73    6.50
   0 -11   3   98.63    6.35
   0 -11   4   38.52    3.35
   0 -11   4   36.36    3.04
   0 -11   5  103.17    7.33
   0 -11   5  112.98    7.20
   0 -11   6    6.54    2.52
   0 -11   6    7.03    1.94
   0 -11   7    0.42    2.76
   0 -11   7    0.51    2.07
   0 -11   8  105.10    7.44
   0 -11   8  109.37    7.60
   0 -11   8  110.36    7.27
   0 -11   9   21.12    2.98
   0 -11   9   18.22    3.61
   0 -11   9   23.94    2.81
   0 -11  10  150.69   10.84
   0 -11  10  180.57   10.84
   0 -11  11   73.85    5.83
   0 -11  11   84.56    5.94
   0 -11  12   13.24    3.07
   0 -11  12   10.79    3.81
   0 -11  12    9.70    1.90
   0 -11  12   16.38    3.21
   0 -11  13  152.49    9.33
   0 -11  13  154.74    9.91
   0 -11  13  165.03    9.47
   0 -11  14   48.80    4.04
   0 -11  14   48.17    5.32
   0 -11  14   49.25    4.41
   0 -11  15   21.51    3.71
   0 -11  15   17.28    4.61
   0 -11  15   20.91    3.29
   0 -11  16   12.19    3.49
   0 -11  16   14.80    4.32
   0 -11  16   10.69    3.23
   0 -11  17    3.71    3.35
   0 -11  17    2.31    2.95
   0 -11  17    3.91    3.93
   0 -11  18    1.47    2.58
   0 -11  18    0.45    3.34
   0 -11  18    4.20    3.03
   0 -11  19   15.85    2.68
   0 -11  19   11.64    2.80
   0 -11  19   20.94    2.95
   0 -11  20   20.13    2.49
   0 -11  20   25.29    2.68
   0 -12  -8   11.87    1.66
   0 -12  -7   -0.39    2.08
   0 -12  -6   15.64    2.98
   0 -12  -6   18.20    3.10
   0 -12  -5    5.04    1.93
   0 -12  -5    3.86    3.13
   0 -12  -5    6.51    3.10
   0 -12  -4   19.93    2.32
   0 -12  -4   17.47    3.74
   0 -12  -4   19.54    3.38
   0 -12  -3   11.52    3.11
   0 -12  -3   11.35    2.00
   0 -12  -2  212.16   12.75
   0 -12  -2  182.60   12.42
   0 -12  -2  206.14   12.72
   0 -12  -1    4.11    2.80
   0 -12  -1    6.67    1.75
   0 -12  -1    6.07    3.01
   0 -12   0  125.22    7.90
   0 -12   0  108.85    7.55
   0 -12   0  124.81    7.96
   0 -12   1   50.62    4.09
   0 -12   1   51.81    4.42
   0 -12   2  346.05   20.45
   0 -12   2  303.76   20.42
   0 -12   3    2.67    1.83
   0 -12   3    0.64    3.00
   0 -12   3    3.78    2.38
   0 -12   3    2.75    2.09
   0 -12   4   21.75    3.01
   0 -12   4   25.09    2.55
   0 -12   5  146.70    9.68
   0 -12   5  145.44    9.48
   0 -12   6    0.54    2.87
   0 -12   6    1.21    2.05
   0 -12   7   20.59    3.20
   0 -12   7   18.24    2.64
   0 -12   8   19.95    3.32
   0 -12   8   17.17    2.79
   0 -12   9    0.59    3.45
   0 -12   9    2.12    2.60
   0 -12  10   45.07    4.37
   0 -12  10   45.54    4.66
   0 -12  10   49.52    4.13
   0 -12  11    7.75    3.28
   0 -12  11    2.74    2.98
   0 -12  12   16.44    3.53
   0 -12  12   21.61    3.43
   0 -12  13   84.24    6.72
   0 -12  13   91.18    7.43
   0 -12  13   98.81    6.71
   0 -12  14   12.84    3.36
   0 -12  14   12.74    4.49
   0 -12  14   13.40    3.55
   0 -12  15   38.28    4.24
   0 -12  15   38.68    5.11
   0 -12  15   38.53    4.34
   0 -12  16    1.21    3.19
   0 -12  16    0.83    4.21
   0 -12  16    1.18    3.16
   0 -12  17    2.49    3.02
   0 -12  17    3.53    3.79
   0 -12  17    3.37    3.21
   0 -12  18    1.83    2.53
   0 -12  18    1.39    3.28
   0 -12  18    1.62    2.87
   0 -12  19    0.11    2.36
   0 -12  19    2.72    2.62
   0 -12  19    1.73    2.51
   0 -12  20   17.21    2.29
   0 -13  -7    0.66    1.43
   0 -13  -7    1.19    1.73
   0 -13  -6    0.79    2.15
   0 -13  -6    3.11    2.25
   0 -13  -5   14.12    2.87
   0 -13  -5   12.72    2.70
   0 -13  -4    2.25    3.12
   0 -13  -4    0.50    2.76
   0 -13  -3    0.99    1.62
   0 -13  -3    1.83    3.48
   0 -13  -3   -0.51    2.79
   0 -13  -2    7.84    1.69
   0 -13  -2    4.52    2.86
   0 -13  -2    3.71    3.77
   0 -13  -1   -0.34    2.71
   0 -13  -1   -1.87    3.04
   0 -13   0   93.94    6.77
   0 -13   0  101.52    6.97
   0 -13   1   14.98    2.57
   0 -13   1   12.84    3.14
   0 -13   2  174.47   11.86
   0 -13   2  199.05   12.07
   0 -13   3   17.90    2.31
   0 -13   3   16.66    2.82
   0 -13   4   14.30    3.63
   0 -13   4   12.22    2.95
   0 -13   4   15.03    2.30
   0 -13   5    1.23    2.86
   0 -13   5    2.63    2.10
   0 -13   6   22.24    3.40
   0 -13   6   18.65    2.65
   0 -13   7  131.30    8.55
   0 -13   7  111.60    8.16
   0 -13   7  127.28    8.14
   0 -13   8   55.31    5.02
   0 -13   8   53.40    4.42
   0 -13   9    3.09    3.63
   0 -13   9    1.34    3.42
   0 -13   9    0.66    2.72
   0 -13  10   44.12    4.61
   0 -13  10   35.98    3.75
   0 -13  11    8.71    4.32
   0 -13  11   11.68    3.08
   0 -13  12   90.92    6.60
   0 -13  13   13.17    3.64
   0 -13  13    4.53    3.31
   0 -13  14  103.57    7.69
   0 -13  14  101.85    8.21
   0 -13  14  108.76    7.54
   0 -13  15   16.46    3.49
   0 -13  15   13.97    4.53
   0 -13  15   17.78    3.48
   0 -13  16   21.48    3.38
   0 -13  16   21.29    4.41
   0 -13  16   16.28    3.22
   0 -13  17    1.38    2.97
   0 -13  17   -4.40    2.87
   0 -13  18    5.08    2.57
   0 -13  18    6.50    3.34
   0 -13  18    7.41    2.60
   0 -13  19    3.03    2.44
   0 -13  19    2.46    2.13
   0 -13  20    3.22    1.60
   0 -13  20    1.92    1.58
   0 -14  -5   10.23    2.03
   0 -14  -5    6.06    2.09
   0 -14  -4    4.48    2.23
   0 -14  -4    7.33    2.67
   0 -14  -3    3.87    2.49
   0 -14  -3    0.37    2.99
   0 -14  -2    2.42    2.51
   0 -14  -1    2.40    2.55
   0 -14  -1    1.66    2.89
   0 -14   0    5.89    2.49
   0 -14   0    4.77    3.70
   0 -14   0    5.32    2.98
   0 -14   1   13.08    2.60
   0 -14   1   13.46    3.39
   0 -14   2  203.65   13.77
   0 -14   2  239.59   14.06
   0 -14   3    5.86    2.06
   0 -14   3    3.45    2.31
   0 -14   3    4.22    3.35
   0 -14   4   87.23    6.24
   0 -14   5   -0.16    2.95
   0 -14   5    0.83    2.97
   0 -14   6   52.73    4.44
   0 -14   6   52.93    4.70
   0 -14   6   49.91    4.02
   0 -14   7   10.68    2.56
   0 -14   7   15.10    3.55
   0 -14   7   11.70    2.40
   0 -14   8    3.27    3.69
   0 -14   8    4.24    2.40
   0 -14   9   28.76    4.26
   0 -14   9   25.34    4.37
   0 -14   9   26.33    3.09
   0 -14  10    4.69    3.98
   0 -14  10    6.91    4.02
   0 -14  10    6.23    2.81
   0 -14  11   27.65    4.40
   0 -14  11   28.82    4.69
   0 -14  11   20.89    3.35
   0 -14  12   25.64    4.22
   0 -14  12   24.66    4.77
   0 -14  12   20.71    3.36
   0 -14  13    3.00    3.03
   0 -14  14  113.30    7.76
   0 -14  14   92.00    7.06
   0 -14  15    2.40    4.16
   0 -14  15    3.54    2.85
   0 -14  16   69.04    5.39
   0 -14  16   48.61    4.51
   0 -14  17    2.00    3.46
   0 -14  17    1.88    2.33
   0 -14  18    8.27    3.12
   0 -14  18    4.13    2.08
   0 -14  19    2.78    2.28
   0 -14  19    1.45    2.01
   0 -14  19    1.11    1.59
   0 -15  -4    0.68    1.47
   0 -15  -4    0.80    1.80
   0 -15  -3   -0.17    1.74
   0 -15  -3    3.16    2.25
   0 -15  -2    2.57    1.95
   0 -15  -1   15.72    2.30
   0 -15   0    5.23    2.04
   0 -15   0    1.82    3.32
   0 -15   0    3.62    2.67
   0 -15   1    1.50    2.00
   0 -15   1   -0.87    3.42
   0 -15   1   -0.89    2.96
   0 -15   2   63.88    4.94
   0 -15   2   64.02    4.86
   0 -15   3   14.93    3.67
   0 -15   3   23.36    3.56
   0 -15   4   54.15    4.83
   0 -15   4   48.52    4.27
   0 -15   4   64.03    4.90
   0 -15   5    1.98    2.97
   0 -15   5   -0.57    2.89
   0 -15   6    9.55    2.85
   0 -15   6    7.49    3.27
   0 -15   7    5.25    2.42
   0 -15   7    2.09    3.54
   0 -15   8   27.16    4.13
   0 -15   9    2.29    3.82
   0 -15  10   14.29    4.13
   0 -15  10   12.68    4.13
   0 -15  10    8.98    2.52
   0 -15  11    5.61    4.10
   0 -15  11    4.85    4.11
   0 -15  11    6.10    2.53
   0 -15  12    4.46    3.96
   0 -15  12    3.58    4.37
   0 -15  12   -0.67    2.48
   0 -15  13    2.66    4.26
   0 -15  13    3.67    3.96
   0 -15  13   -0.89    2.54
   0 -15  14   81.14    5.62
   0 -15  14   56.11    4.90
   0 -15  15    2.07    3.88
   0 -15  15   -0.33    3.43
   0 -15  15   -0.74    2.31
   0 -15  16  106.62    6.89
   0 -15  16  132.18    7.27
   0 -15  17   14.95    3.29
   0 -15  17   11.43    2.70
   0 -15  17    7.43    1.98
   0 -15  18   14.08    2.86
   0 -15  18   10.27    2.39
   0 -16  -2    2.78    1.27
   0 -16  -1   -0.51    1.40
   0 -16   0    2.62    1.46
   0 -16   0    0.98    2.63
   0 -16   1    2.26    1.55
   0 -16   1    2.39    2.82
   0 -16   1    2.71    2.62
   0 -16   2    4.66    2.92
   0 -16   2    6.19    2.81
   0 -16   3    5.22    2.98
   0 -16   3    4.04    3.08
   0 -16   4   26.65    3.47
   0 -16   4   33.74    3.77
   0 -16   5    0.56    2.71
   0 -16   5    2.68    2.34
   0 -16   5    1.71    3.43
   0 -16   6   21.91    3.24
   0 -16   6   20.44    2.95
   0 -16   7    7.14    3.25
   0 -16   7    3.69    2.33
   0 -16   8   10.59    3.64
   0 -16   9   10.97    3.75
   0 -16  10    3.23    3.75
   0 -16  10    1.63    3.93
   0 -16  11   10.83    3.97
   0 -16  11    4.00    4.09
   0 -16  12    0.82    3.90
   0 -16  12    2.74    3.78
   0 -16  13    6.50    3.83
   0 -16  13    6.10    3.67
   0 -16  14   33.06    4.18
   0 -16  14   40.86    4.48
   0 -16  15    4.62    3.04
   0 -16  16   63.09    4.99
   0 -16  16   66.36    5.30
   0 -16  17   19.61    3.09
   0 -16  17   18.67    2.61
   0 -16  18   19.14    2.62
   0 -16  18   19.10    2.19
   0 -17   0    0.89    1.81
   0 -17   1    1.14    2.09
[truncated: 4,737,401 more chars]
