# Supplementary material for: Direct synthesis of oxalic acid via oxidative CO coupling mediated by a dinuclear hydroxycarbonylcobalt(III) complex
Source: Nat Commun. 2023 May 12;14:2739. doi: 10.1038/s41467-023-38442-4 (PMC10182058; doi:10.1038/s41467-023-38442-4)
Supplement: Supplementary file 5 — Supplementary Data 2 [file 41467_2023_38442_MOESM5_ESM.txt]

Coordinates of IN 1
  Co  11.30244274456362      9.38080645719163      8.11692917847829
  Co  10.52375791862621     12.10641580527213      8.12450654744254
  O   10.44247261233839     10.60098658396099      9.28565854280346
  O   11.69458690010200     10.96906058145635      7.15587802908626
  O   9.63959328833995      9.20467870040269      7.09335015738690
  O   9.00281468501937     11.38608978964235      7.10845826738930
  O   12.90602509088095      9.61198722485108      9.05001745284974
  N   10.64377858120454     13.52448108719780      6.93606276937756
  N   9.36099218295508     13.15034364085435      9.12177868415613
  N   12.15067386901806      8.24781585796906      6.91741693788483
  N   10.86040728315836      7.87303617265031      9.09935567961977
  O   11.96923516781239     12.78263577916066      9.08732009241320
  H   12.49462126345821     11.97537484321008      9.21605547717292
  C   11.20388491677389     13.44382948400063      5.77075784240536
  H   11.21300938488110     14.32671140972151      5.14185496804129
  C   9.45652685929109     10.32074936935820     10.09932597425539
  C   9.25542875542369      8.99166756010543     10.55068419238980
  C   11.95325411996652     11.04702813636635      5.87663459005423
  C   10.04074413738425     14.68310708200786      7.45835485725984
  C   9.99186505792966      7.86525067010873     10.06269113528583
  H   9.76151608457966      6.91777680620951     10.53676123677230
  C   9.33852461859274     14.47796563556787      8.65785691366570
  C   7.66334405271306      9.81236170717261      5.96399864935182
  H   7.27893192471843      8.83676830549891      6.24553788121854
  H   7.97364106077065      9.76265907154444      4.92022779637684
  H   6.89062957692276     10.56759790057634      6.05902994528322
  C   11.78872774128110     12.27428842319368      5.18776882398164
  C   11.54324895153335      6.73611379755079      8.62652981847372
  C   12.56998855521029      8.61834519643853      5.74814438739900
  H   13.02682133702092      7.87272414848812      5.10762245597617
  C   8.27750303663190      8.75179001460925     11.52406260084812
  H   8.15527246951062      7.73057327022593     11.85804980172374
  C   12.45368645271338      9.92438964071496      5.17712203571970
  C   8.86174209205050     10.16454900339723      6.79649087076799
  C   12.21790621841281     12.36079249792364      3.85858224462377
  H   12.09866259070619     13.31424057511116      3.36291815290116
  C   7.64962623714019     11.03300188293283     11.55501022289377
  H   7.02976538779096     11.84298664285670     11.90896528534975
  C   12.86296516763816     10.08391868291497      3.84273064363070
  H   13.25827915331384      9.21083509107631      3.34597988469940
  C   12.25032531666407      6.94273956497734      7.43030142573635
  C   12.97082154948649      5.89824001947524      6.85966327473800
  H   13.53882086606546      6.04345215687804      5.95337051184015
  C   10.09350094382478     15.95210138371355      6.89001184829520
  H   10.64469356075028     16.12995879702145      5.97945553080936
  C   8.69884335435099     15.54549071308398      9.28024750625005
  H   8.17275287347385     15.41178554186597     10.21294042086981
  C   8.64653831251953     12.69759216513261     10.10403866412213
  H   7.97681909434272     13.38465595694160     10.60892073019594
  C   11.56668060002169      5.49046723087401      9.24459695473005
  H   11.05273197686384      5.32468866699134     10.17893265969527
  C   7.46806684912553      9.75196697352268     12.05250348675704
  C   8.75518760682355     16.80281207022719      8.70465131306755
  H   8.26653463889726     17.63305445183202      9.19418531779262
  C   12.97957570896546      4.65968655923925      7.47780966180463
  H   13.54816224920143      3.85192385978270      7.03967234312881
  C   13.79447476167864     10.18046012272472      1.13319493834543
  H   13.06543795718823      9.37135648837780      1.12034065895481
  H   14.67025489515861      9.84644032965431      1.68801548019944
  H   14.10403617501163     10.36024758142115      0.10550408534299
  C   5.43405335536863      8.39499208320953     12.53985445758361
  H   4.93067052817827      8.79982970943879     11.66279667586908
  H   4.67781655185968      8.15331020196377     13.28565242749577
  H   5.92307837323437      7.46663632667049     12.25103647301085
  C   13.21033255715119     11.46413973742875      1.71571151376817
  C   9.44911953680471     17.00539829319780      7.51484903139005
  H   9.49989591891283     17.99286406275851      7.07897979437119
  C   12.28129585427589      4.45646630289953      8.66478307609836
  H   12.30770394859290      3.49146872050935      9.15027991918446
  C   8.60614151902016     11.34639865169225     10.57480478920605
  C   6.42842639757015      9.41257601565501     13.11457304847638
  C   12.00188269636998     11.87858739498824      0.86585626085187
  H   12.30278479198212     12.00553285224698     -0.17343803379509
  H   11.57201438900343     12.81929650904069      1.20444027413700
  H   11.22329557130947     11.11768380727212      0.90419418035941
  C   12.76555316693928     11.28744839473501      3.16315771550481
  C   7.13374655326654      8.80873804683643     14.33581062647862
  H   7.66408618445327      7.89085854908023     14.08927754651629
  H   6.40099210572711      8.57099922884773     15.10603287034827
  H   7.85216884131361      9.51162995836277     14.75597246332359
  C   5.64762834241615     10.64225610777945     13.57029623584928
  H   6.29779702102248     11.39826619229451     14.00901458837999
  H   4.92722396743557     10.34698721433322     14.33050291059042
  H   5.09269913292531     11.09815215804339     12.75141523725982
  C   14.28433637141451     12.55775233867503      1.65054021883238
  H   15.14727409793703     12.29069718645589      2.25956076641874
  H   13.90891927750656     13.51765703805184      1.99953012603388
  H   14.62052343627751     12.68721355037012      0.62244626575777
  H   12.71771822519251      9.36157745911803      9.96467019829187
  C   15.15889491703597     12.24869760867544      7.45942326168116
  O   15.05608327070478     12.08035807613500      6.34336072063698
  
Coordinates of IN 2
  Co  11.80149498015279      9.37309708571340      8.30583472426441
  Co  10.30238456235893     11.93149423896101      7.89203831841874
  O   10.70854956801947     10.64879832282319      9.29487471330668
  O   11.14817722424059     10.55478966352840      6.85343545706430
  O   8.58357172921331     10.71731566525217      5.40631283095376
  O   8.62235662194440     10.98255799981223      7.65235545270512
  O   13.34312008851768     10.49638709451289      8.44290806020568
  N   10.07919121888758     13.16110351367984      6.54197256537560
  N   9.37324184579377     13.10725675671624      8.99167108404736
  N   12.45433442294927      8.20069104482954      6.97229623492635
  N   10.51257788663865      7.94868018345138      8.63053276687834
  O   11.88867701727453     12.84051316836125      8.28302976242174
  H   12.54808182856643     12.12532190359054      8.33393465471190
  C   10.77308951649679     13.10550048650416      5.45457450158940
  H   10.72779938959001     13.94869382150083      4.77480987098608
  C   9.72489557013651     10.38608810376166     10.12760125320751
  C   9.33917043013322      9.06828434823820     10.44715309641810
  C   11.85664061012235     10.84111248076860      5.78799823970219
  C   9.35383086111586     14.28799278807129      6.95855203689730
  C   9.72771460086513      7.94469534829991      9.66717340414613
  H   9.31781777494387      6.99576425926573      9.99275411223874
  C   9.04701992199012     14.29943353669889      8.32882465618278
  C   7.04581500330520      9.48908410525363      6.77862339264167
  H   6.43978443583266      9.37941999361121      5.88422488644539
  H   6.42225173406001      9.77987518843456      7.61982360618518
  H   7.48729655734402      8.52052796640568      7.01700062641446
  C   11.65765284395449     12.04885073181585      5.06401614495366
  C   10.94504623704593      6.74057831882787      8.03473349598895
  C   12.82977663116657      8.57748305177604      5.78843129422782
  H   13.11728106597295      7.79600203097506      5.09229520671339
  C   8.46923176098258      8.84970810756569     11.52719502460604
  H   8.22340579541475      7.82405039437406     11.76484807573017
  C   12.76813635466030      9.89565397541978      5.25835511456937
  C   8.17044201270047     10.47931187406664      6.54551064023094
  C   12.38110901690929     12.25469664954739      3.88501425934213
  H   12.20547914432619     13.18461114553209      3.36191256893572
  C   8.17158548810151     11.17619595376578     11.81099618979058
  H   7.68000721426910     12.01785835479123     12.27525603346686
  C   13.44405979039493     10.15544442192911      4.05437636964273
  H   14.09796246451744      9.38119025195291      3.68225788359821
  C   12.08115040877635      6.86199619885476      7.22803306494737
  C   12.69434550886272      5.74333247621155      6.68135223452187
  H   13.59773184588509      5.84464208464690      6.09804146363005
  C   8.96666300376813     15.34920924605906      6.14684988876020
  H   9.15657854108749     15.32999710271929      5.08443485129471
  C   8.43136138221086     15.41192823254895      8.89463480570250
  H   8.22032624389720     15.45126697559976      9.95233169358756
  C   8.94765712657700     12.77395186152719     10.16923667218881
  H   8.37159760230576     13.49525665845435     10.73821465969413
  C   10.36338905113245      5.48786589126455      8.21032650442098
  H   9.45719117873830      5.36948941939395      8.78400264532410
  C   7.91738216126180      9.88714394558814     12.26470089733995
  C   8.07989570121564     16.47758102252268      8.08490772950815
  H   7.59661162754232     17.33974432189151      8.52179837180395
  C   12.13280438836205      4.49737129720439      6.90025598124780
  H   12.60537303068600      3.61919687490353      6.48456264910323
  C   14.96778187811931     10.52514982332623      1.65189932879039
  H   14.43304218749424      9.59405439575506      1.46886423678522
  H   15.73195756188383     10.34050546645189      2.40589335652650
  H   15.47519628942583     10.79876253878976      0.72882186775404
  C   5.83515129083411      8.74138120454451     13.03226758734909
  H   5.23981251881202      9.26793284811198     12.28747338960694
  H   5.19809343417886      8.52970119994867     13.89001788246186
  H   6.14388431871999      7.78858449895003     12.60685204756878
  C   14.02507842472338     11.65194815554977      2.06198468631485
  C   8.33493680508826     16.44122122058818      6.71562985677250
  H   8.04128603731431     17.27126138764081      6.08905006072565
  C   10.96193524807244      4.37561588441848      7.64401155087193
  H   10.51631443202897      3.40278855335955      7.79382737831735
  C   9.00887816848119     11.45340678581143     10.72135571317618
  C   7.03469447853480      9.58949726861435     13.47107269180045
  C   12.99756299093499     11.86031570642457      0.94116187196128
  H   13.50817012678471     12.08422626161305      0.00529094916499
  H   12.32443558484152     12.68726372215752      1.15769522424586
  H   12.39693529570757     10.96341259161675      0.79538004892290
  C   13.28872928151225     11.33888589316981      3.35841175347494
  C   7.86334436949839      8.81410850434401     14.50367481328278
  H   8.22645073745436      7.86937425320773     14.10336786746637
  H   7.25482049342542      8.59301510207415     15.37976760243927
  H   8.72469461687078      9.39780721252415     14.82610530307535
  C   6.51230150950526     10.86361077511127     14.12835887918514
  H   7.32380266246400     11.50468680605811     14.47029153515812
  H   5.91140948020103     10.60083491436758     14.99677601156059
  H   5.87965770473305     11.43895039486878     13.45388424813875
  C   14.84844160383023     12.93290226835455      2.24731103854330
  H   15.57673850889912     12.81488238294312      3.04877789076189
  H   14.22002863213795     13.78886050838738      2.48538360941458
  H   15.38740258415199     13.16318876750475      1.32910781388153
  H   14.05425328150071     10.11434619097173      7.90882616937754
  C   12.76067318543756      8.74067653086983      9.62703309301458
  O   13.39229025317758      8.35502004179278     10.49591991890073

Coordinates of IN 3
  Co  11.30070111021262      9.42510666326037      8.03074898419287
  Co  10.37481342435633     12.15318086989687      7.97190770948742
  O   10.38414627360540     10.65206886298736      9.15004137732059
  O   11.64288107379396     11.03541153893218      7.08074863521719
  O   9.56626400345706      9.21742398705128      6.93064850234936
  O   8.89749435944012     11.37969764027588      6.93507355632065
  N   10.44662035419525     13.54435741338625      6.75528407642782
  N   9.14094408379113     13.14665780404821      8.92660042716678
  N   12.12051311481311      8.30294660500065      6.80534689467093
  N   10.80308393923034      7.90522482954436      8.96737180054732
  O   11.72207717413599     12.99836478123417      8.94147787350748
  H   12.33113762614996     12.26414289781750      9.12834329123211
  C   11.12225587196112     13.49458952707522      5.65140784425222
  H   11.12593736406327     14.37001743265413      5.01219174728260
  C   9.47009162987853     10.37260116141161     10.03810237472216
  C   9.34529241998515      9.05576288735448     10.54982502036188
  C   12.00396091699190     11.13883167794617      5.83018303159082
  C   9.70168668031426     14.65272483068994      7.19494521334318
  C   10.01238390500069      7.91801803013506      9.99657716241132
  H   9.78014069114508      6.97310492570672     10.47271426700948
  C   8.98634225579612     14.43427757278867      8.38469894834359
  C   7.59453604634527      9.80025057735453      5.76075421797206
  H   7.19735447686481      8.83072387980196      6.04717066694310
  H   7.92651552454448      9.73190404872421      4.72470431983207
  H   6.82221605812954     10.55934384880992      5.82590123047180
  C   11.84068201229216     12.36673700762339      5.13727716732431
  C   11.33486187556240      6.73554504691675      8.38916953113651
  C   12.61397083296894      8.70812289197227      5.67413483886878
  H   13.05295468894484      7.96747809008253      5.01630935555909
  C   8.48649304852501      8.83502130642525     11.63383290251968
  H   8.43162901877826      7.82762921964061     12.02264655770584
  C   12.58213477103307     10.03797390737113      5.15307464876534
  C   8.77995102650329     10.15215428168024      6.61740182444144
  C   12.38244510799434     12.48722435210908      3.85244983750023
  H   12.26037829870822     13.43920527597178      3.35451439944245
  C   7.77852016664807     11.09196034926016     11.62054562470254
  H   7.16345830707529     11.89582826553164     11.99533911190728
  C   13.10244790895744     10.23373150170982      3.86155281818537
  H   13.55426860523662      9.37817439291825      3.38272040817542
  C   12.06008984057867      6.95467365921104      7.20721697796427
  C   12.64207793914329      5.88239842597844      6.53919140661947
  H   13.21385732295436      6.03263974796730      5.63648736400087
  C   9.62415286068069     15.88476336531667      6.55230901804384
  H   10.17366320319845     16.07280103250458      5.64297118780882
  C   8.19773209223051     15.44979447375686      8.91793807491273
  H   7.64557787971275     15.30248563276330      9.83324893874006
  C   8.53196458362759     12.70726971537004      9.98298210095356
  H   7.85416783648683     13.37754271497642     10.49906361998998
  C   11.19442439100518      5.44566237678640      8.89042445517444
  H   10.64762198360425      5.25836754405769      9.80164056182190
  C   7.71073332125231      9.83724804797246     12.20553183281888
  C   8.12924611543938     16.67086870002710      8.27128029099948
  H   7.52228452267240     17.46059994274939      8.69039605573690
  C   12.49943579141095      4.60350601823376      7.04818026490283
  H   12.95869373093710      3.77237543487744      6.53239327967693
  C   14.32404520123186     10.42591769860915      1.27313795447024
  H   13.65728804796623      9.57012749302399      1.17579371594105
  H   15.15665582081664     10.14170782944530      1.91568678419349
  H   14.72806019149244     10.63866910730643      0.28521306658847
  C   5.83461458332573      8.41919026777096     13.04558668339464
  H   5.19306789796080      8.73005591852433     12.22181306349798
  H   5.20104789016900      8.19252290371423     13.90232160857572
  H   6.33596017201371      7.49850909300990     12.75365941073651
  C   13.59615207797147     11.66102635725557      1.79600237308324
  C   8.83968580899803     16.88772142736373      7.09336845624938
  H   8.78583549953130     17.84606443119582      6.59701684322675
  C   11.77801010786296      4.38583789873295      8.21868429538777
  H   11.67486836456946      3.38532121336168      8.61367907091852
  C   8.61404427475405     11.38747141912374     10.53033445424850
  C   6.82983616848942      9.52771798200422     13.41007187653068
  C   12.44160569658738     11.98516049803557      0.83874116446901
  H   12.82516657952094     12.14011344396468     -0.16913923700457
  H   11.91054865903165     12.88769617240370      1.13494739427908
  H   11.72486718457629     11.16545470061689      0.80846878244710
  C   13.03466669317787     11.44686548474938      3.19707173607851
  C   7.72328152308076      9.06046855793345     14.56667635657162
  H   8.27700311364802      8.15778464547411     14.31463353907657
  H   7.11424029887753      8.84303764054752     15.44335569028380
  H   8.44229925512797      9.83373415892647     14.83471487097963
  C   6.04121239249969     10.74928975351474     13.87310717508527
  H   6.69642852378926     11.56526726731028     14.17554598718220
  H   5.43289255258085     10.47963111065136     14.73431246509966
  H   5.36924378308477     11.11629446065261     13.09833637975564
  C   14.58706927514492     12.83146661430314      1.82207639832190
  H   15.41220235858941     12.62722502784231      2.50346193729245
  H   14.11358217348366     13.76001048609150      2.13471470263376
  H   15.00006506853599     12.99031570739744      0.82674228839174
  C   12.91036883564158      9.60443486662271      9.03368545546812
  O   13.34660649923460     10.67190006677129      9.41777151337331
  O   13.55301286271946      8.45187507293827      9.29407270705501
  H   14.35643213912574      8.66490654205175      9.80402122323424
  O   11.57451554928551     10.71671927586265     12.66023896695838
  C   11.02579070513634     11.69356532824419     12.83103390654691

Coordinates of IN 4
  Co  11.88106885200937      9.22205574406229      8.52079021482998
  Co  10.32639970314988     11.93268911052315      7.88407484591151
  O   10.15767426551505     10.31848478856441      8.89628714961961
  O   11.56748311207995     10.84340743254285      7.03514902730322
  O   9.38876897051569     10.85106173129443      4.75795956241283
  O   8.70243862824608     11.17893907256233      6.88419120994342
  O   13.63565633495836      8.68166377718670      8.29941851588572
  N   10.45658012129720     13.35994647347701      6.70763190665093
  N   9.05861443991948     12.91509212067658      8.81695484493591
  N   11.73003062876815      8.20099331532659      6.74933323527025
  N   10.99852679447564      7.71785296623682      9.18411619579271
  C   11.24652537986815     13.37708262695903      5.67433845024794
  H   11.27155309433930     14.26932569780508      5.06015477247626
  C   9.47524035464251     10.17572428287109     10.00149077589415
  C   9.47167641160622      8.91988256663802     10.66881377107713
  C   12.04373445295600     11.01812992897602      5.85396547600410
  C   9.57471868968548     14.40180897866352      7.05387104086447
  C   10.04964468561383      7.75672324067956     10.06998532950553
  H   9.57896047737431      6.81024759993606     10.31409791857359
  C   8.79895083023663     14.15166996656626      8.19857641196059
  C   7.15283103953044     10.24721655099833      5.39024902951277
  H   7.03427299589048      9.99260096058422      4.34122661752624
  H   6.39334709329919     10.97372242733936      5.67455390942765
  H   6.98682527923514      9.35585432983967      5.99432934387981
  C   12.02730850336197     12.28083219239623      5.20319368064131
  C   11.26012291959652      6.57298693757436      8.40334346143668
  C   12.29762827320934      8.56801805820276      5.63257141014576
  H   12.61378142075461      7.78703244950997      4.94840428457121
  C   8.70560940795989      8.75345621615834     11.82651387217886
  H   8.70693364559814      7.77288883074410     12.28181909135596
  C   12.54740501178130      9.88818851654842      5.16749115134540
  C   8.54199025743042     10.80184930430202      5.66446446500770
  C   12.67933466944039     12.39757920452282      3.97451523970896
  H   12.66769615176385     13.36816175492579      3.49770194815004
  C   7.95293228731769     10.98987673717579     11.71063687393664
  H   7.36037003572931     11.81164309435605     12.08329281859096
  C   13.17939973682659     10.07432826767061      3.92754327926331
  H   13.56317382398212      9.19654626352293      3.42894062850246
  C   11.54052499021323      6.84352949650502      7.05534480455025
  C   11.62287414321821      5.77472171255424      6.16366067288247
  H   11.77246695573986      5.94313780817036      5.10820332779481
  C   9.41803326586660     15.59590972876014      6.35723197593636
  H   10.00203149914186     15.80661627740460      5.47489027178648
  C   7.86500076257443     15.09025931301001      8.62517994427740
  H   7.25103212973777     14.90951722018770      9.49410311232520
  C   8.48128427881152     12.49289798730611      9.89738445090005
  H   7.77401088932818     13.14669336149400     10.39327584826976
  C   11.19414118620493      5.27253950276804      8.88412046979161
  H   11.02895919300098      5.08710018048083      9.93531931908682
  C   7.96433545159357      9.78351850850959     12.39320537711804
  C   7.71876194020634     16.27528097416898      7.92547792761507
  H   6.99382151788695     17.00399406041366      8.25895648773780
  C   11.52465277853737      4.47770577450830      6.63690392140749
  H   11.60986095708452      3.65467448980810      5.94168785703490
  C   14.62208072973169     10.25873804947634      1.45615295093794
  H   13.87116169234182      9.49765885962612      1.24812811860565
  H   15.35412880435480      9.84008342474124      2.14578777392757
  H   15.13583937328498     10.47495827699450      0.52127108184983
  C   6.16131812561914      8.42812890792321     13.45377723141492
  H   5.46195873601111      8.69914585412744     12.66396120025810
  H   5.59348330254272      8.25370878722538     14.36684227992103
  H   6.63828269803216      7.49013242047787     13.17661580901897
  C   13.99939147176761     11.54192015383124      1.99788282084778
  C   8.49396314125400     16.52759585241007      6.79732156341651
  H   8.37294132256590     17.45285681251891      6.25225139798773
  C   11.32862784560433      4.22310228164239      7.99230042328354
  H   11.27029805716775      3.20585575925837      8.35180416775340
  C   8.66596570645685     11.21790933261089     10.52121791408583
  C   7.18429757956579      9.54844061546432     13.68144893869965
  C   12.98614724270046     12.06156263726754      0.96883067607984
  H   13.47483485894422     12.20772821571714      0.00616655588032
  H   12.55494394083277     13.01454642985901      1.26884554693620
  H   12.17297298781501     11.34948806064761      0.83362306461275
  C   13.29400010127451     11.32126024290290      3.33091164503058
  C   8.16067341537296      9.13690006876081     14.79034949041460
  H   8.68807597107221      8.21627015347649     14.54762840537653
  H   7.61816184485330      8.97238489929697     15.72053756737079
  H   8.90263561631493      9.91566880051604     14.96326109125841
  C   6.43674360463795     10.79881631157349     14.13573129822629
  H   7.11521750761888     11.62874512954843     14.32896443910468
  H   5.90596526476517     10.58465345608187     15.06136587824351
  H   5.69951916981393     11.12027643704730     13.40125102567968
  C   15.11382118468865     12.57902558172698      2.18849516484715
  H   15.84540209931115     12.23270822807419      2.91757853904424
  H   14.72300849077906     13.53552204036093      2.53012815955697
  H   15.62917509404092     12.74996274783466      1.24404988171382
  H   14.02917588278074      8.34674908472904      9.11765469481868
  C   12.40729508232280      9.77763746054354     10.11585700423521
  O   12.79450973770036      9.89409835201775     11.18393094344697
  C   11.72174019012354     12.66997990441073      8.96014333671793
  O   12.67675213916390     12.03977807905634      9.38723846866856
  O   11.62778449014701     13.99005855364978      9.19904960137597
  H   12.40232947750895     14.25803938259791      9.72782440049210
  
Coordinates of IN 5
  Co  11.15408911114988      9.25327406268703      8.12904221295120
  Co  10.31349860040711     11.98954115814911      8.12213769405904
  O   10.33022154383772     10.52079033691403      9.29968504748400
  O   11.57212800438930     10.89587651988319      7.23866673820284
  O   9.48548651175650      9.09181219564458      7.09187512280668
  O   8.75761045147641     11.24219922977195      7.04471018896486
  O   12.72902784177613      9.41390659423377      9.09205139858915
  N   10.58729198676259     13.46962452012194      7.04085783951205
  N   9.29681263853735     13.07590728117309      9.22024154890187
  N   11.96045509610214      8.14279937911920      6.89371877729097
  N   10.65572046093602      7.74816427331713      9.07440030133503
  O   5.94595176134073      8.45292813392848     17.40204750347762
  H   5.94760403323681      9.41386352399812     17.53575525069756
  C   11.31254190880348     13.45083107631010      5.95644666125528
  H   11.44109001357067     14.37351510883432      5.40308083338545
  C   9.47067083662354     10.26627300165874     10.24689351475544
  C   9.31363744525372      8.94306584251584     10.73445649257033
  C   11.98795869165241     11.02610583743221      6.00698286894809
  C   9.90604945077714     14.61098716556347      7.52249033443293
  C   9.92114090624748      7.78604096571681     10.14327862345666
  H   9.69891006276623      6.85009063626086     10.64174717350653
  C   9.19643762409973     14.39441246223673      8.71923279505888
  C   7.49853857171337      9.58436884914944      5.92591984205861
  H   7.14588062692098      8.60619062452641      6.23867949428696
  H   7.82799693904786      9.50872263949422      4.88978257036409
  H   6.69744054476131     10.31321427733639      5.98275937463074
  C   11.93899154438557     12.29897064262888      5.37943308308531
  C   11.17268301226874      6.57844651552697      8.48541967002580
  C   12.50474287560501      8.57130634626032      5.79549372390030
  H   12.96555394255553      7.84133697652779      5.14024243998968
  C   8.49186622016870      8.74241582262895     11.84744433583068
  H   8.39952821143621      7.73156162419813     12.21872637880832
  C   12.52738853739026      9.91882353063577      5.31012239072500
  C   8.67297065201419     10.00913540927469      6.76342355611159
  C   12.53825820486473     12.44254542552826      4.12215357108172
  H   12.51355780337405     13.42526696996129      3.67251831205076
  C   7.92022460464243     11.04542513994507     11.94066364068456
  H   7.37802948242040     11.87085454156569     12.37585694115699
  C   13.10163507970128     10.14000573132337      4.04720163980222
  H   13.52293238861655      9.28348591745218      3.54340298836418
  C   11.88940182839431      6.79591309451979      7.29382495378889
  C   12.44702995926495      5.71804398047200      6.61183593948179
  H   13.00376184689989      5.86552535613152      5.69938334449146
  C   9.87102434696443     15.85818759024122      6.90872089804835
  H   10.40164072970766     16.04040634309428      5.98711426956546
  C   8.46115499434796     15.42886993303288      9.28853185524835
  H   7.90482506023581     15.28157617061708     10.20124383342450
  C   8.72704331675295     12.66611240572925     10.32263556102268
  H   8.17686030765261     13.38451761383443     10.91847420383715
  C   11.01908842756409      5.28581251819750      8.97910143992477
  H   10.47304067800676      5.09997144248886      9.89106986995505
  C   7.79287792298585      9.77258563279907     12.47620404707598
  C   8.44281516721366     16.66861642510464      8.67403190995135
  H   7.87473210432648     17.47305677819226      9.11869167064668
  C   12.29133271985180      4.43956131294968      7.11528562073868
  H   12.72957588619120      3.60458636047125      6.58778324535024
  C   14.38454966356746     10.35841147600497      1.49346978184582
  H   13.63649557802239      9.58471316549833      1.32522292635677
  H   15.16287894629155      9.95075637197258      2.13706872142392
  H   14.84092802983425     10.58795006876312      0.53268636407486
  C   5.87683086549344      8.42364786290663     13.34477241810738
  H   5.21643668683662      8.79004936882365     12.55964111026016
  H   5.27283319293699      8.20135498715259     14.22302139790079
  H   6.32084953288015      7.49001790736178     13.00538686019897
  C   13.77158514581740     11.62821098536364      2.07606323767487
  C   9.14416985046888     16.88232989929764      7.49026375316235
  H   9.12097852402689     17.85266413488658      7.01541060228834
  C   11.58015897355178      4.22412659937503      8.29347266862776
  H   11.46554087145660      3.22207468954775      8.68099384347803
  C   8.71949083259001     11.32502853813991     10.82020967074976
  C   6.93961448256611      9.46994657746572     13.70015776448459
  C   12.70353001111157     12.14431056375281      1.10304726114631
  H   13.14784439923547     12.32092512545307      0.12432204828361
  H   12.26484516272745     13.08070372604381      1.44200115226566
  H   11.90085234114066     11.41710307004893      0.98670463989274
  C   13.13342204154967     11.38661656422469      3.43914198650223
  C   7.85773780322364      8.91864606338113     14.79990900980990
  H   8.34294904109840      7.99137514463144     14.49985289409523
  H   7.26529615602613      8.70938885563164     15.69810128615248
  H   8.63088772797459      9.64117668189007     15.05915060094540
  C   6.23761199016313     10.71362014715061     14.23608088558538
  H   6.94883581905896     11.48274196996232     14.53411320400008
  H   5.65686189951763     10.44469043569095     15.11601960293764
  H   5.55256451328177     11.14164704001471     13.50506467854037
  C   14.88002853972831     12.67861786464504      2.22603454890297
  H   15.64278472768901     12.33939258431383      2.92553185360114
  H   14.49214154906917     13.63013709219142      2.58410393330553
  H   15.35709179840140     12.85584252360657      1.26320390054601
  H   13.13557600414659      8.54113257557675      9.17749570839502
  C   18.20527964181226     10.77492687378273      1.88035628504651
  O   18.18903873594944     11.09884673913419      0.79490494425761

Coordinates of IN 6
  Co  11.52213918792997      9.46171738983557      8.25191790895076
  Co  10.70452567887156     12.18201101380981      8.22228961915467
  O   10.64124711900550     10.69409265781724      9.42544700414986
  O   11.91322963748141     11.06644480439083      7.25305567314048
  O   9.89396565667376      9.24001592330631      7.26008777691307
  O   9.20017733755107     11.40294428562000      7.23279328550072
  O   4.16089592616153      8.70945620200938     16.43593753383621
  N   10.78403814568635     13.57986351582454      7.00970576493344
  N   9.51565840831672     13.21478080368702      9.20427058179969
  N   12.33273174611577      8.28488790802873      7.01024668887314
  N   11.04008291681013      7.90854759506171      9.23271129376267
  O   12.11933931896499     12.87179135296602      9.20726631499509
  H   12.80612337760522     13.08000282773849      8.55883012945402
  C   11.27783973665984     13.47521336890723      5.81689439320525
  H   11.23231574390607     14.33958099288601      5.16457801115282
  C   9.62266419162445     10.38437389229959     10.19867159897750
  C   9.41390134745405      9.05330528246198     10.64047837369655
  C   12.07247668193444     11.09133989150993      5.94434268129582
  C   10.18692772928484     14.74241711632009      7.53374981543914
  C   10.13752660154843      7.91508619381800     10.16062957035001
  H   9.85475100990923      6.96436669648302     10.60057024385138
  C   9.49106862911383     14.54108348698604      8.73670713705475
  C   7.91084864286844      9.76546563964174      6.11545092179732
  H   7.55946442769961      8.78367073004425      6.41665394363604
  H   8.23098497039162      9.70518549530524      5.07525579342271
  H   7.11512353305712     10.49803849953524      6.19331020159273
  C   11.84049572842303     12.29312028478486      5.23289357916421
  C   11.70051287316544      6.77561106216265      8.72930081765932
  C   12.64862401066985      8.64340223973058      5.80658572150086
  H   13.00419715010801      7.87684175525967      5.12655244938716
  C   8.40429829449446      8.80767559612164     11.58201340231954
  H   8.27300491358848      7.78502067802557     11.90736068956559
  C   12.51666663676253      9.94960772001670      5.23879888357368
  C   9.08821067900361     10.18040234007224      6.94252337911204
  C   12.15752168246545     12.34189455699839      3.87058242521787
  H   11.98835608594493     13.27895846468134      3.35895334030715
  C   7.76221003955635     11.08226276957690     11.59066035600329
  H   7.12389359704240     11.88752684066215     11.92135394341264
  C   12.80696907146885     10.06935384814862      3.86728817456021
  H   13.15402736757362      9.18024734575649      3.36352028283782
  C   12.40027946292203      6.97968700048550      7.52429218965500
  C   13.09629991368453      5.92765915256002      6.93740324280837
  H   13.66017840723354      6.07705072483430      6.02929151559810
  C   10.24465790156680     16.00859365174052      6.96264839799983
  H   10.79817152934233     16.18249196431468      6.05272699873985
  C   8.85546117465309     15.60982618703761      9.35910720499712
  H   8.33526369226070     15.47940904655417     10.29555827099496
  C   8.78432657455482     12.75386144821661     10.16873193660907
  H   8.09479716998220     13.43374878413303     10.65626444049220
  C   11.70910292885812      5.52251550187311      9.33366400112027
  H   11.20375060150092      5.35971444705705     10.27311232963454
  C   7.57521367375182      9.80171764243968     12.08720286235157
  C   8.91326238230374     16.86579475732373      8.77957646162630
  H   8.42979876034288     17.69855363699767      9.26978415112999
  C   13.08476381129047      4.68310882965452      7.54116752725446
  H   13.63387222793304      3.86952018026508      7.08958921668906
  C   13.48677696568038     10.07774793972881      1.08299756926852
  H   12.75387082242152      9.27545788125747      1.15763399540662
  H   14.40644760490545      9.75197398401812      1.56704905215041
  H   13.70465651970062     10.22622316701980      0.02726394830304
  C   5.54135205794505      8.42735811072803     12.52915005125166
  H   5.04998223310964      8.82363449684311     11.64136504242696
  H   4.77564410029111      8.17978487191700     13.26281822724866
  H   6.04690423851397      7.50388285984874     12.25324726722966
  C   12.96465803627722     11.38251861568461      1.67713971182948
  C   9.60429919208088     17.06471333049212      7.58780043647150
  H   9.65873906472203     18.05177896518634      7.15173482263899
  C   12.39496888388040      4.48165101624516      8.73373971129591
  H   12.40844146005568      3.51174546236194      9.20954451309706
  C   8.74584344498926     11.40101078473985     10.63982314646133
  C   6.51055876020467      9.45869310869434     13.12184706142269
  C   11.68934204743934     11.78374012300407      0.92459832800873
  H   11.90241730207768     11.87848230181349     -0.13932443339975
  H   11.29491954569282     12.73781705634114      1.26926261669999
  H   10.91193182822877     11.03108935200144      1.05009265201793
  C   12.64893803485803     11.24997608327881      3.16215319638231
  C   7.19010339633662      8.86919406273531     14.36468705606658
  H   7.73318353307032      7.95342222818299     14.13725307608225
  H   6.43508969154216      8.63433077855650     15.11630376187108
  H   7.89310636205413      9.58093247511209     14.79652414265337
  C   5.70728631939630     10.68412685580821     13.54794349548790
  H   6.33961154282702     11.44817387576077     13.99895101835721
  H   4.97210341404501     10.38347067936370     14.29154477724739
  H   5.17029705770596     11.12995050742484     12.71153948380338
  C   14.03575856626910     12.46471774855780      1.48908043973630
  H   14.95022777941110     12.20153233608976      2.01929508016005
  H   13.70251673940207     13.43536383537331      1.85096097595721
  H   14.27432492708839     12.56938408942464      0.43142554056338
  H   4.60715302342289      9.56467332812990     16.50389353201821
  C   13.02616425787854      9.63822079418757      9.18790959480730
  O   13.96930909439826      9.75450536030544      9.81052956571602

Coordinates of IN 7
  Co  11.34683178081708      9.29926155682556      7.93523140374028
  Co  10.46381517316262     12.01196443712432      7.80772291683045
  O   10.45532536059423     10.56884012615299      9.03360260791708
  O   11.75232782149119     10.89106816960129      6.98493651209398
  O   9.59932952455273      9.12069018907591      6.79887613660051
  O   8.92272502219409     11.28399641727394      6.71111758340156
  N   10.77878126538124     13.46752318435110      6.70900028826390
  N   9.41865947843126     13.12910563756440      8.85376297024237
  N   12.16269808297296      8.15051839524968      6.73478643773410
  N   10.79992789924672      7.80941256046254      8.88908108948381
  O   16.54590533848298     12.74110030828861     -1.06916519684920
  H   16.90176942935270     11.85982980899208     -0.87645490555470
  C   11.52869221256205     13.41983455422992      5.64211859632846
  H   11.67797601696228     14.33032419086416      5.07433375421270
  C   9.53860656340042     10.33130129248132      9.93647287970255
  C   9.34548200183620      9.01936937185434     10.43512846914182
  C   12.18968259924398     10.99038619302112      5.75697624134913
  C   10.09616321525220     14.62595350586549      7.14874207789679
  C   9.98563489773255      7.85431101559839      9.89872617335403
  H   9.72025459468202      6.92199400786978     10.38256110540392
  C   9.35022469516953     14.44014589394700      8.32818984782178
  C   7.63789144619509      9.65263036093390      5.58885111833768
  H   7.13989866269655      8.79194436362450      6.02801770140375
  H   8.00238903541853      9.35925854947519      4.60525386507343
  H   6.93831747143972     10.47348801359139      5.47877983790348
  C   12.15529816618183     12.25061175108812      5.10135162884270
  C   11.34638516041252      6.62782062692620      8.35157668738915
  C   12.69050037393133      8.53144009955890      5.61100186805084
  H   13.12304220413633      7.77485375034076      4.96710211311334
  C   8.44625645305211      8.83579236391095     11.49170521478124
  H   8.31979674205797      7.82854675673175     11.86359802460668
  C   12.72913924652867      9.86520767485805      5.09083860562818
  C   8.81908679598417     10.04100860561752      6.44094591565717
  C   12.76292721970659     12.36085559671882      3.84588644901446
  H   12.74781001082969     13.33236670794581      3.37239703643311
  C   7.88717769806566     11.14027574618639     11.51641598961698
  H   7.32306333425302     11.97570751103890     11.90222243698478
  C   13.30964696144719     10.05189625113441      3.82659344139810
  H   13.72606996933986      9.18077998253382      3.34431159030471
  C   12.09157186603179      6.81493493631775      7.17415328171469
  C   12.68478802100194      5.72448630950235      6.54649228720604
  H   13.27202896809068      5.85056771523990      5.65018257966537
  C   10.09467573907188     15.86133627421271      6.51029310366050
  H   10.65447400455409     16.01938201379721      5.60160616050233
  C   8.61306097061466     15.49430244964248      8.85695648062946
  H   8.03071940157260     15.37164690603707      9.75690884590934
  C   8.80228671932278     12.73738173081689      9.93582559704741
  H   8.23236310648605     13.46694855190664     10.49900992602398
  C   11.20056298591806      5.35229510141409      8.88681628804895
  H   10.64126485186829      5.19105513818561      9.79537664203415
  C   7.71431937058444      9.87637737596315     12.05868461111955
  C   8.62818477172851     16.72222920477218      8.21881634983833
  H   8.05900512481183     17.54216661318253      8.63272131146171
  C   12.53169538870801      4.46021797892823      7.08692827220373
  H   12.99777295986732      3.61500682926189      6.60117781556839
  C   14.57906093081608     10.19738895909020      1.26006819426981
  H   13.81201703908208      9.44092687579794      1.09849526341857
  H   15.34602609662775      9.77916973295841      1.91070687256339
  H   15.04407702762078     10.40624862213963      0.29884195408880
  C   5.65791540090782      8.63620335768280     12.71184822746858
  H   5.10736763929333      9.07444280213472     11.88041635169481
  H   4.95229064468101      8.42909860217636     13.51517852909542
  H   6.07101977777115      7.68537361913869     12.38049617501913
  C   13.99743547671123     11.48991077370571      1.82507892860581
  C   9.36497476535638     16.90511718510515      7.05154112464665
  H   9.36777195947873     17.86660958986046      6.55857303394854
  C   11.79222562568669      4.27472746452992      8.25204758941534
  H   11.68319790716039      3.28537677519370      8.67258839293628
  C   8.76079928435800     11.40081282223858     10.44692131693937
  C   6.75119584215317      9.59281438461216     13.20558971201850
  C   12.95175905537864     12.02573110795445      0.83897259940726
  H   13.41149476683479     12.18320874892803     -0.13559781599206
  H   12.53387676656582     12.97635073582163      1.16434050671033
  H   12.13212156538298     11.31805840546038      0.72013667957837
  C   13.35170156732669     11.28417768640304      3.18864379998482
  C   7.52016391488200      8.94328384004312     14.36366796865588
  H   7.96057143634433      7.99000596947363     14.07878256428284
  H   6.84326193458834      8.75995102329636     15.19628170343849
  H   8.31949895661195      9.59535727991801     14.71374382419836
  C   6.08515742525067     10.86331298464107     13.72595893223073
  H   6.81613536035293     11.58256833206825     14.09306544238659
  H   5.42734410538292     10.60901666397998     14.55444474989675
  H   5.47735962704451     11.34798361186718     12.96305785140632
  C   15.13431784957393     12.50994031169580      1.97170508471630
  H   15.89555987379543     12.14728806050051      2.66173048285860
  H   14.77540731207146     13.47124770651461      2.33538583916654
  H   15.60182953035040     12.67611105797851      0.99683133185316
  C   12.94882005557224      9.38843922861368      8.96668640770977
  O   13.65036455923520      8.45169571589703      9.27239888247001
  O   13.22280036412810     10.65660910687458      9.33145911507027
  H   14.04579103268292     10.64338126955261      9.85440880746779
  O   4.32755949938219      7.58647219593330     16.64816736719460
  C   3.80834793612230      8.58911671012607     16.55538797288741

Coordinates of IN 8
  Co  11.40583584382800      9.43906812303591      8.06668187401908
  Co  10.61691089901063     12.19915153683643      8.09087258705155
  O   10.37339461544845     10.63231255510048      9.10819138495033
  O   11.95567800791645     11.07030726502446      7.24558916490262
  O   9.78564723164512      9.39184281728901      6.76936759423327
  O   9.30016392537812     11.60887270009806      6.81742046666220
  N   10.87520911847742     13.66941066994319      6.95909982013703
  N   9.24049873228712     13.20834227065434      8.93593278661029
  N   12.30554477876063      8.32636479094332      6.89987693934699
  N   10.80331413530909      7.90815596772030      8.92883209266826
  O   15.17420006812267     11.80232900313367     -2.10993743188734
  H   15.89431621942091     12.13593523971318     -1.55697440615870
  C   11.54374520832819     13.58953792825537      5.85171477085787
  H   11.55881761359872     14.46358011565817      5.21026891116444
  C   9.41358940532890     10.37453703618608      9.95655858271851
  C   9.25607822480923      9.05210946988497     10.43818893393509
  C   12.30434556508463     11.18562722009726      5.98270922429114
  C   10.11549487669960     14.77527089237092      7.38102242308185
  C   9.95530725497074      7.91716554972976      9.91096415631180
  H   9.70787955257484      6.97216880401608     10.37922111239092
  C   9.21131155150778     14.51866965780546      8.43091494682579
  C   8.06647459748171     10.23446701796080      5.36924109220348
  H   7.61858275328299      9.24897880801809      5.44799816139017
  H   8.53536161355543     10.31922345054632      4.38873324243600
  H   7.30970829049835     11.00703843547385      5.45326005133767
  C   12.20778509278156     12.43700043868363      5.32119717593293
  C   11.42690346740366      6.74899425686018      8.42168185920385
  C   12.81467240057613      8.73128702895187      5.77870761396582
  H   13.25078074101450      7.99182737865639      5.11764901597306
  C   8.34784463425757      8.83063621766957     11.47964276167199
  H   8.26799147563941      7.82072385003536     11.85726905317081
  C   12.80419090893954     10.07038573051697      5.27296406307453
  C   9.13593324302876     10.40063386732746      6.41024238216742
  C   12.71045098363091     12.54977501256731      4.01674848293835
  H   12.63166785020719     13.51642431432604      3.53917533530846
  C   7.65519567925184     11.09391503260019     11.46035357834251
  H   7.02589589729462     11.89677796889472     11.81234761795224
  C   13.28937735443503     10.25882898067249      3.96773688082120
  H   13.67847136790908      9.38808892854405      3.46259528423038
  C   12.26662540650586      6.98321657322604      7.32050302857866
  C   12.97147362374021      5.93315795584394      6.74214052994745
  H   13.64635797676406      6.10432826860546      5.91743952318224
  C   10.20413669275293     16.05134560402539      6.83374076917986
  H   10.91612496459152     16.26780123999790      6.05200768628342
  C   8.38593967911588     15.53824677213415      8.89691851089539
  H   7.68869314457985     15.35939789108578      9.70062574913589
  C   8.50431289320694     12.72693394926877      9.88935425333766
  H   7.76335304955950     13.37945931123825     10.33909338564045
  C   11.27203184686858      5.45735015583994      8.91409127408124
  H   10.62897716408090      5.25471755189981      9.75648096573373
  C   7.56147620301372      9.83739782187675     12.03331043941920
  C   8.47317912674509     16.79830097659401      8.33394430084417
  H   7.83875659251584     17.59003611141177      8.70530087914584
  C   12.81681209470044      4.65366013974360      7.24589206340325
  H   13.36895822073032      3.83771706974300      6.80220533847289
  C   14.31549004373272     10.38361253188213      1.29457307164125
  H   13.56262567378612      9.59735611107493      1.25138224886804
  H   15.16827655715027     10.01337028701397      1.86247842430497
  H   14.64944816211224     10.57566696950901      0.27613893340904
  C   5.66154531613584      8.42651051163630     12.83504437952585
  H   5.03549988821825      8.73928164858092     12.00025211198558
  H   5.01280195241223      8.20277854771223     13.68089025139277
  H   6.16459942267550      7.50371709128239     12.55294795062119
  C   13.75683619756648     11.67378059415477      1.88835413364264
  C   9.38137511331358     17.05533231680533      7.31003697770754
  H   9.45609345237707     18.04718199680648      6.88818836202316
  C   11.96822439981641      4.41688928030971      8.32396028050110
  H   11.85710014797229      3.41584549421057      8.71512271400198
  C   8.54775283669229     11.39688114284220     10.41577784525789
  C   6.65287127385733      9.53165647082217     13.21717563766936
  C   12.58938082648869     12.14503367417435      1.01107294593125
  H   12.93217741108218     12.28303060129720     -0.01354662649604
  H   12.17693283159084     13.09173228762728      1.35493745973973
  H   11.78673835865406     11.40839593963500      1.00534447815348
  C   13.26036367185145     11.48172968599009      3.31714930277267
  C   7.52463002100230      9.06309211921967     14.39041657404141
  H   8.07880807445802      8.15744310026793     14.15036102955399
  H   6.89918149060370      8.85088892663278     15.25652281013539
  H   8.24197158925630      9.83392308735951     14.66957938227450
  C   5.86211304176508     10.75779549464691     13.66423648051852
  H   6.51570770011730     11.57020836670084     13.97976443480242
  H   5.23680992058623     10.49128432001170     14.51392513994389
  H   5.20681710609709     11.12833268143861     12.87702360222331
  C   14.86737760430787     12.73228543988730      1.87754512958734
  H   15.70491649605157     12.42120748513297      2.50073677323624
  H   14.51507652050224     13.69679063514621      2.23835778840238
  H   15.23298691707119     12.87002776710082      0.86073379069356
  C   12.86435623579567      9.53312508420814      9.28214847899820
  O   12.72848776249506      9.59657136914688     10.48232277976581
  O   14.06004924857894      9.58119950911814      8.66761392132278
  H   14.74887359103305      9.67231971641722      9.35256807242355
  O   12.20120505120866     13.10985253176245     10.36211261566315
  C   11.69801154841106     12.79634659409243      9.39208605124086

Coordinates of IN 9
  Co  10.75201726882924      9.31929297562347      7.95636540723434
  Co  9.91870695207098     12.01654833795583      7.92012708064973
  O   9.94816745291485     10.56485712376398      9.11753228554935
  O   11.23501025837480     10.93639856974424      7.11098516230780
  O   9.01340006095279      9.06855624462766      6.80166431533606
  O   8.34968868364164     11.23201863142500      6.77299897740213
  N   10.20910635538957     13.47605921470990      6.83593678795732
  N   8.85561321010747     13.08554832372510      8.97738509297183
  N   11.80898660568742      8.24912060131341      6.89421490447525
  N   10.45131401568482      7.85765361033924      9.03446532999236
  C   11.01089980896142     13.48105567264121      5.80628751048200
  H   11.15020235011676     14.40618329545184      5.25938754005597
  C   9.12529301957414     10.32562807560237     10.10556243333422
  C   9.06264916857856      9.02637229846482     10.67055306556303
  C   11.76996025126585     11.08506833584946      5.92525147503119
  C   9.47282681079846     14.60384400155797      7.26815554024185
  C   9.76583167153571      7.89145463361567     10.14420443185018
  H   9.68628130640132      6.98693522659745     10.73551697359655
  C   8.73118834925099     14.38962789270559      8.44510083244249
  C   7.06709742216043      9.63543673048074      5.58143589782624
  H   6.70397461790037      8.64059251767574      5.82281950585746
  H   7.40786130401395      9.62415662805279      4.54579682573164
  H   6.26328115766368     10.35989679099219      5.66674294262867
  C   11.72726085123075     12.35063868163570      5.28827253351738
  C   11.08512843035384      6.69767545912097      8.53114132366766
  C   12.47675262906639      8.67380418605225      5.85604160609562
  H   13.11079351681600      7.97446977392008      5.32373729257410
  C   8.27679562912800      8.84263941517966     11.81488057236228
  H   8.25357446216076      7.85095616575615     12.24530281906283
  C   12.44095729742047     10.00068895624673      5.31266820638277
  C   8.23437433631135     10.00848476061530      6.46457880213562
  C   12.43175925827077     12.50965468945948      4.08886868617521
  H   12.40312101832156     13.48549708858615      3.62417396249884
  C   7.58135759996147     11.11328713554854     11.79470830350723
  H   7.00861753639065     11.93323294109922     12.20061748908899
  C   13.12313089392889     10.23762935792483      4.10698126290265
  H   13.64179329857542      9.40063754636516      3.66460328217402
  C   11.83230082088862      6.91366484176391      7.35761763650794
  C   12.48838075445632      5.84985536226483      6.74766616543909
  H   13.05495406235499      5.99332704883799      5.84036165898597
  C   9.41431811066153     15.83489748661090      6.62429307914157
  H   9.96406150140130     16.01125957337915      5.71263956895143
  C   7.94040748744839     15.41059048704131      8.96158593912049
  H   7.35250382332161     15.26199860810481      9.85440503822368
  C   8.30425534017352     12.69910304856347     10.09663810044405
  H   7.73988580333871     13.42118973214265     10.67480901313042
  C   11.00418341701300      5.42117724579089      9.07738418574829
  H   10.42344935671572      5.23357740957782      9.96756089609255
  C   7.53216376229588      9.86503441636513     12.39796784867347
  C   7.89779142382592     16.63581019128845      8.31699397578967
  H   7.28211165683946     17.42720342206795      8.72028678290938
  C   12.40879392044616      4.58509808686270      7.30659068915974
  H   12.92036850041555      3.76053099117101      6.83078259886167
  C   14.57735054247861     10.47853670718840      1.64987490240656
  H   13.86767297814706      9.67933738032043      1.43998273413940
  H   15.32117664872811     10.10227669266275      2.35116354155000
  H   15.09204671121894     10.71379369393890      0.72013377074395
  C   5.66719030343728      8.49453076120699     13.33000847247909
  H   4.99928206142798      8.81557351684495     12.53141635312565
  H   5.06500415468744      8.28588844331131     14.21365889960500
  H   6.13745667701189      7.56268821122985     13.02208664631455
  C   13.88185396966767     11.73175732378212      2.17309328392026
  C   8.63089208110956     16.84715380011250      7.15336840541370
  H   8.58631897589173     17.80284464470295      6.65076092902239
  C   11.66957474471353      4.37150749175696      8.46594171471042
  H   11.60533912890638      3.38075344495933      8.89284219438690
  C   8.34691271830390     11.37638245062610     10.64607278107863
  C   6.70200625357917      9.58173938987631     13.64598858601215
  C   12.88586989015100     12.21107710387279      1.10903495896833
  H   13.40253000388344     12.38028253346688      0.16494882321766
  H   12.40505147280156     13.14467607726053      1.39386877617359
  H   12.10813556445546     11.46667533534592      0.94258236795224
  C   13.13818156705760     11.47517365027487      3.48008467811733
  C   7.63048618860715      9.09686641063694     14.76717623567053
  H   8.14843939581461      8.17813065194043     14.49872845429479
  H   7.05260796682483      8.89978065454873     15.66945573818508
  H   8.38002829547641      9.85181537904698     15.00155065293949
  C   5.96234827731188     10.82213531680066     14.13874234710017
  H   6.64953651418574     11.62516016087961     14.40204713727693
  H   5.39172798488173     10.57132544020742     15.03104734399313
  H   5.26116992455941     11.19949534395184     13.39547785131048
  C   14.94329969016985     12.81456725328566      2.40631271991410
  H   15.65979310761799     12.49758436245526      3.16323116648320
  H   14.49933999400382     13.75281257918436      2.73319571213342
  H   15.48718173470540     13.00835610074867      1.48242260190049
  C   12.62300588063661     12.27098731303520      9.98235917842987
  O   12.00115904274812     11.85960486686033     11.08175069819757
  H   12.10008751600144     10.89025838523910     11.15202487597476
  O   12.62918725876531     13.42133520374990      9.61737441212376
  C   13.32099149891945     11.12166302809811      9.23163473796940
  O   14.09070653977507     11.55446713321307      8.25115083396951
  H   14.49024036255008     10.78854378275894      7.80119379033464
  O   13.13792577736489      9.96383613834518      9.55220405460788

Coordinates of IN 10
  Co  10.75895718318981      9.33352318815633      7.96608545019392
  Co  9.92030246756591     12.03009880973733      7.92829805668024
  O   9.95105374656685     10.57815374700509      9.12479567408105
  O   11.25335320214536     10.95620273174016      7.13080380893327
  O   9.03324303423566      9.08463601987011      6.79161444188537
  O   8.36024422857616     11.24512130049367      6.76771042573528
  N   10.20428619799279     13.48832655560303      6.84013520917063
  N   8.84958255339635     13.09562674245629      8.98087027271011
  N   11.81986963331405      8.26462963609963      6.90590621193694
  N   10.44833016093473      7.86833269107317      9.03625250173758
  C   11.00775519268609     13.49407616380897      5.81209148825686
  H   11.14226783540637     14.41756495381265      5.26112434804169
  C   9.13030169742498     10.33835891111747     10.11346155611905
  C   9.06506253108781      9.03787883627148     10.67612093789308
  C   11.78456173681918     11.10333914561249      5.94217367627500
  C   9.46231970141669     14.61323361981137      7.26923536488841
  C   9.76388461352615      7.90214345755978     10.14658010960613
  H   9.68302750653061      6.99668628055802     10.73633503140889
  C   8.71957810435172     14.39750560768603      8.44539017684989
  C   7.08986445957772      9.64773881480101      5.56388898513162
  H   6.73757388262806      8.64538389554009      5.78969806171582
  H   7.43167940328475      9.65611345665741      4.52849911152595
  H   6.27745255768174     10.36162724773040      5.65811687361268
  C   11.73362017193507     12.36630505129203      5.30046718528508
  C   11.08157643591431      6.70894919660405      8.53186974360234
  C   12.49211250518959      8.69186637648271      5.87194894808970
  H   13.12748744874232      7.99377154187033      5.33951414937130
  C   8.28026961990070      8.85383179019221     11.82107794060141
  H   8.25546271062383      7.86144876638157     12.24978381281046
  C   12.45708116560515     10.01976171242188      5.33016484726810
  C   8.25163499324830     10.02224500957242      6.45443804375362
  C   12.43785228469899     12.52582580549356      4.10080503407467
  H   12.40393325702325     13.50005257081112      3.63303528807926
  C   7.58831200168384     11.12550774833718     11.80550189506373
  H   7.01667845079534     11.94545188049628     12.21299920457174
  C   13.13850363410156     10.25683877002173      4.12409249492606
  H   13.65927585872366      9.42066486661730      3.68264308683194
  C   11.83770162182353      6.92770920545101      7.36459744542219
  C   12.49552479259219      5.86475932412003      6.75491844978635
  H   13.06976549770652      6.01074869136326      5.85283205334690
  C   9.39928477918639     15.84307871347951      6.62330503775417
  H   9.95018210737380     16.02056602671117      5.71253620075236
  C   7.92176760087710     15.41529204896922      8.95762079825080
  H   7.33137598293412     15.26486147298830      9.84850348557096
  C   8.30463751567200     12.71032254060844     10.10381424252299
  H   7.74188220415147     13.43248934874756     10.68354338636788
  C   10.99179051792150      5.42993211282329      9.07096874438187
  H   10.40319147043752      5.23996899247825      9.95546606603736
  C   7.53845948315016      9.87658022435472     12.40712564730106
  C   7.87451605890224     16.63914448055732      8.31077245474705
  H   7.25343652599312     17.42790606354466      8.71095318915728
  C   12.40745439236148      4.59761833213486      7.30708873864396
  H   12.92009506912057      3.77366455401035      6.83135231111319
  C   14.59304661228212     10.49882669812672      1.66706882109768
  H   13.88608139471912      9.69694457430932      1.45826429471476
  H   15.33792080825392     10.12614103544011      2.36914082057806
  H   15.10720935836790     10.73432230511543      0.73709642132313
  C   5.67182835473073      8.50848582442970     13.33967045714055
  H   5.00317757934616      8.83282394390335     12.54301699912768
  H   5.07082525877139      8.29930003467503     14.22401818184442
  H   6.13932992869199      7.57621726558177     13.02883205408649
  C   13.89319768142665     11.75052768472593      2.18811035965070
  C   8.60952356303720     16.85231786691198      7.14865928874872
  H   8.56134677596978     17.80688857175318      6.64425202786610
  C   11.65835913496319      4.38100246875815      8.45953097105524
  H   11.58716319814138      3.38835610640976      8.88092572322994
  C   8.35172106800244     11.38884830364313     10.65533471557984
  C   6.70991493956867      9.59242491480414     13.65613256152979
  C   12.89690907468571     12.22548813748982      1.12243769342496
  H   13.41410378369618     12.39479869542224      0.17867039161117
  H   12.41308625598886     13.15815475007244      1.40524100709701
  H   12.12148828385679     11.47864037224082      0.95615509890430
  C   13.14949354143011     11.49336748940829      3.49501819622872
  C   7.63930362339485      9.10236387174928     14.77438590088171
  H   8.15409463834577      8.18285020232733     14.50260464809198
  H   7.06270310760890      8.90470116106014     15.67736917242312
  H   8.39146346516289      9.85462354980816     15.00896697028904
  C   5.97450156104430     10.83349413250468     14.15339299671412
  H   6.66439690238393     11.63423322348885     14.41657070169889
  H   5.40560717921929     10.58218418702366     15.04666822343072
  H   5.27232602692174     11.21418347092943     13.41275614190771
  C   14.95113211737640     12.83689050259963      2.42106123204504
  H   15.66815034102322     12.52269472218254      3.17865418055519
  H   14.50397589032655     13.77397930773956      2.74698838256869
  H   15.49498794466502     13.03165934710858      1.49736445956535
  C   12.65301831314650     12.17110527696355      9.92544549032312
  O   12.64357275277309     13.31437932506656      9.23535735892741
  H   13.12666907010956     13.21722413080719      8.39684742822395
  O   12.12584138268342     12.06906719605553     11.00330685316679
  C   13.35874852507215     10.96871489663733      9.26498735374132
  O   14.19221477123328     11.36186365791740      8.30209640402520
  H   14.59808911497414     10.58297969036918      7.88077082526738
  O   13.14965048787217      9.83068582229815      9.60607938143614

Coordinates of IN 11
  Co  11.16297312045682      9.48235237787246      8.13173220592732
  Co  10.18127227714293     12.14653466678252      8.00349366903587
  O   10.21397865947794     10.71438986380852      9.22304647193228
  O   11.50176501350148     11.08048428070114      7.17315715465742
  O   9.45246187330836      9.15395087735458      7.04802166193909
  O   8.65645529199640     11.26480234744992      6.87588702735642
  N   10.41827545324505     13.59480894584332      6.88957434190124
  N   9.06799152964089     13.20181041718859      9.02134897879484
  N   12.02625872994550      8.35023078721655      6.94436723733961
  N   10.74450378581594      7.97792861262010      9.13392604815573
  C   11.12781701545871     13.56703438948331      5.79662797681333
  H   11.22034372458857     14.47266223498024      5.20910173728657
  C   9.29203085418417     10.42360606927073     10.10459114891169
  C   9.18266298424382      9.11095509306067     10.62827290001621
  C   11.88729227954811     11.16978755805616      5.92434381683580
  C   9.73307283734965     14.74178032945113      7.35465792210297
  C   9.92419522069843      7.98821156303502     10.13902954947808
  H   9.73452230371763      7.05212946659299     10.65148638157109
  C   8.98974124882973     14.52480590188070      8.52791811225786
  C   7.49251840524021      9.51266681587186      5.78080050023719
  H   7.17043708835753      8.52842020396771      6.10896672838166
  H   7.85698096541096      9.41921152637909      4.75751979486328
  H   6.65498503116122     10.20293416936138      5.78390747596235
  C   11.77673530816112     12.41216776856761      5.24756400401331
  C   11.38742945860939      6.82830863651599      8.63626245725451
  C   12.49421695655936      8.73532683437855      5.79717342241170
  H   12.95744149221741      7.99225991208685      5.15863509425187
  C   8.27258953244223      8.87935365214957     11.66773999689896
  H   8.21942674759278      7.87443110920496     12.06306552820935
  C   12.44108374494906     10.05617477959959      5.25156242104060
  C   8.61868309471087     10.02220820273139      6.64453721456655
  C   12.32465912549282     12.52151414095705      3.96474902464917
  H   12.25144286846022     13.48415910804296      3.47798645948663
  C   7.53794358281950     11.13062815922232     11.62145324498997
  H   6.90671476565737     11.93049951676531     11.97772624020949
  C   12.95673866922399     10.23836472219515      3.95587718737053
  H   13.38325337577670      9.37204529453636      3.47343891341239
  C   12.08216956211225      7.03131981430349      7.43132504113803
  C   12.75453505910521      5.97128638108150      6.83065027370767
  H   13.30563559937217      6.11026937318271      5.91328028914481
  C   9.73749351373945     15.99661199712669      6.75590351662605
  H   10.30479437353910     16.18278054678224      5.85706638110927
  C   8.26253736171908     15.56685010688525      9.09246398763414
  H   7.69130860435790     15.42177785992450      9.99642208473542
  C   8.41381174930871     12.77696150188005     10.06650699289950
  H   7.77723055750262     13.47215576011557     10.60082649644604
  C   11.37386223175542      5.57019880964727      9.23001301114476
  H   10.86022318195825      5.40329373513989     10.16418698921508
  C   7.44698534674423      9.86954624950816     12.18957459472102
  C   8.27572787842847     16.81351215484899      8.48922981137051
  H   7.71353978355790     17.62363606628595      8.93142318469850
  C   12.73018154305461      4.72302110412991      7.42727778796778
  H   13.25982162665766      3.90290514100121      6.96403364611327
  C   14.11036004180936     10.38465650945296      1.33383176538784
  H   13.37499081252843      9.58714259167698      1.23526432865024
  H   14.93130728192694     10.02165194916813      1.95096660353970
  H   14.50991047697727     10.58690024006271      0.34186481615487
  C   5.54232919765219      8.42469927258635     12.90844322049164
  H   4.94558340683289      8.73350569487108     12.05084513053894
  H   4.86253199004895      8.18315206324441     13.72481493363399
  H   6.07224272008752      7.51293415086007     12.63991976704106
  C   13.49581214518719     11.66176470253057      1.89894171251661
  C   9.00989714847261     17.02765575459921      7.32668962298880
  H   9.01829334438886     18.00388580534354      6.86331356065957
  C   12.04399201131192      4.52325142621946      8.62242790860751
  H   12.04061176394737      3.54842153093881      9.08860120144016
  C   8.42416938156015     11.43872417184090     10.57616482807060
  C   6.50008796507044      9.54285737310120     13.33863446427434
  C   12.37537237467063     12.12032622505265      0.95652316147681
  H   12.77226404739615     12.27176684356179     -0.04661104781902
  H   11.93031427301019     13.05841302011780      1.28198707970726
  H   11.58474414414755     11.37293636794601      0.90031553323029
  C   12.92459839233275     11.45665914401593      3.29745217296775
  C   7.32593454385529      9.07752130620690     14.54526397157901
  H   7.90167425407652      8.18085298266615     14.32327443907737
  H   6.66618905069449      8.85032347677803     15.38191596718690
  H   8.02010407815967      9.85519516751907     14.86082213823197
  C   5.66887948889077     10.75094519209189     13.76135258193572
  H   6.29254052104873     11.57097097528249     14.11529245347783
  H   5.00914035988403     10.46416207886965     14.57798828413187
  H   5.04445739182874     11.11902713250683     12.94827398840395
  C   14.58749699235540     12.73858481598021      1.96035994241988
  H   15.38995542222791     12.43771105548723      2.63275329888930
  H   14.19638217389218     13.69339391421433      2.30639288683772
  H   15.01371846513540     12.89391029885560      0.96994279744784
  C   10.84711024672146     11.39637862923151     12.77199864333699
  O   11.69982321185986     11.84469693208720     11.87815985165310
  H   11.99926028297406     11.09894636234066     11.28647176981080
  O   10.31745485564721     12.01373702266285     13.64963395227203
  C   12.73667805341234      9.74624701894274      9.15402743238388
  O   13.87181908159239      9.71533930872643      8.44376248211631
  H   14.61464380587600      9.90494814313779      9.04776568325737
  O   12.76045184160025      9.95562105219405     10.35998591279492

Coordinates of IN 12
  Co  11.16259384084655      9.48266150303721      8.13145960117324
  Co  10.18068664440838     12.14668128659249      8.00276786115093
  O   10.21337680278461     10.71467266436555      9.22259789904929
  O   11.50162118384240     11.08079750865016      7.17289579094709
  O   9.45254951599297      9.15406887874151      7.04733033591049
  O   8.65600837866185     11.26465358089647      6.87501669176214
  N   10.41773808162006     13.59496532987501      6.88884730889554
  N   9.06674645736438     13.20182250988051      9.02019449430018
  N   12.02619435467272      8.35058025040350      6.94431627927334
  N   10.74392701487878      7.97812128963372      9.13342718491650
  C   11.12740591234504     13.56716055485488      5.79598800539571
  H   11.21999813875209     14.47277646876387      5.20845110261260
  C   9.29088468427246     10.42365347603000     10.10363049836342
  C   9.18155463778248      9.11095494629864     10.62718853779149
  C   11.88718232137432     11.17003634981435      5.92403841756647
  C   9.73272388641853     14.74201807582788      7.35405782899754
  C   9.92348757784856      7.98838335688166     10.13844930203210
  H   9.73444210654200      7.05246441490841     10.65143621043323
  C   8.98902368400163     14.52495963600341      8.52705661203224
  C   7.49285079934151      9.51220417386869      5.77955573684131
  H   7.17164510435819      8.52743640530666      6.10698208401628
  H   7.85733245059969      9.41993458044621      4.75617351334636
  H   6.65472484176174     10.20176192097904      5.78321556978204
  C   11.77646393353510     12.41228195295190      5.24709226091369
  C   11.38725734000960      6.82859954342080      8.63611336710234
  C   12.49447520384222      8.73566062256512      5.79727928087004
  H   12.95801650683416      7.99259591959850      5.15896712151829
  C   8.27215712133451      8.87955291738895     11.66730228246981
  H   8.21950794091339      7.87474567833954     12.06299538111410
  C   12.44119294082758     10.05645689444041      5.25144874796614
  C   8.61860197370141     10.02208471008080      6.64363226352545
  C   12.32460971328851     12.52160782747280      3.96436185267302
  H   12.25134972787837     13.48420909162653      3.47752444263669
  C   7.53671316935092     11.13054812614334     11.62030405728277
  H   6.90536388595588     11.93034178204616     11.97654567158359
  C   12.95691430012460     10.23852357419916      3.95579308720209
  H   13.38355482755516      9.37218456923739      3.47350030090232
  C   12.08226552173611      7.03163756836362      7.43135291436855
  C   12.75463348087587      5.97164137580342      6.83065061481454
  H   13.30590185690058      6.11064484484449      5.91338519485973
  C   9.73736039011757     15.99691022750652      6.75542694247460
  H   10.30509051974368     16.18319934509389      5.85688435706590
  C   8.26146664887175     15.56688849320761      9.09135853978543
  H   7.69010469517916     15.42176081415967      9.99522512997101
  C   8.41217658853953     12.77687208246600     10.06509458223676
  H   7.77519110673725     13.47189845227479     10.59914304236034
  C   11.37342875374355      5.57041537265726      9.22970110028281
  H   10.85956572605413      5.40337722572524     10.16372701252593
  C   7.44676267913175      9.86977405251434     12.18930964177009
  C   8.27491478392462     16.81362547825392      8.48827931064776
  H   7.71255313313870     17.62369832051042      8.93034635640500
  C   12.73007237793336      4.72330050390269      7.42714971124526
  H   13.25968919527831      3.90317179487315      6.96390042120716
  C   14.11029992006411     10.38459151100164      1.33361201015857
  H   13.37464351785430      9.58734136984722      1.23503976164998
  H   14.93114968279530     10.02126745358922      1.95068602103945
  H   14.50989146239132     10.58675862678358      0.34164708440698
  C   5.54259764173504      8.42530343879861     12.91026083210911
  H   4.94494388576998      8.73432000022916     12.05337156417650
  H   4.86374129818874      8.18383463863050     13.72744129183835
  H   6.07211065825826      7.51350005679731     12.64109693625503
  C   13.49621401076471     11.66186434763347      1.89884561188788
  C   9.00951273326991     17.02788038688942      7.32603110048397
  H   9.01813690828171     18.00417284979044      6.86279098021774
  C   12.04364131271027      4.52348595538746      8.62213580112023
  H   12.04005424004645      3.54859986695182      9.08819534630237
  C   8.42242621822015     11.43855050289620     10.57455158912083
  C   6.50096947940772      9.54336401192238     13.33939117289858
  C   12.37620344480779     12.12112486298988      0.95626746521476
  H   12.77342439126851     12.27256051966084     -0.04673540510472
  H   11.93150051998112     13.05936947392507      1.28176127561013
  H   11.58522189101304     11.37413410169981      0.89972062000545
  C   12.92468777409825     11.45675795160036      3.29722138231969
  C   7.32797966123373      9.07798267652402     14.54520204854179
  H   7.90343777588849      8.18126857801722     14.32264170214284
  H   6.66925488688285      8.85078174018349     15.38265698637720
  H   8.02256366853378      9.85560535582435     14.85994563048381
  C   5.67041229316818     10.75162074766005     13.76286013403606
  H   6.29457248351246     11.57167639864097     14.11584523347817
  H   5.01164456501645     10.46502596551874     14.58034986315860
  H   5.04501023257707     11.11957021067023     12.95047370837187
  C   14.58836214909558     12.73819527058257      1.96075617839014
  H   15.39055649231605     12.43675208491354      2.63320985430494
  H   14.19759093309727     13.69306471334894      2.30701958806132
  H   15.01483711551921     12.89363086415229      0.97046461399866
  C   10.84398720545238     11.39298078508746     12.77349037484284
  O   11.70409787354282     11.84063363816765     11.88639256522540
  H   12.00105676845474     11.09675218745842     11.29104823793103
  O   10.31456390621552     12.00928363536506     13.65204612246240
  C   12.73590600327618      9.74613765479828      9.15471447246589
  O   13.87108414560690      9.71616754286706      8.44458428085183
  H   14.61419776339036      9.90451391639211      9.04861657777087
  O   12.75933805276264      9.95348042307244     10.36104090902097

Coordinates of IN 13
  Co  10.76807232284861      9.32548542666105      7.96765232209852
  Co  9.92580879046378     12.02293636796030      7.92568985876875
  O   9.93185633020444     10.56385330441127      9.11036447776488
  O   11.22983581831720     10.93829975555907      7.10579193096396
  O   9.02932830472357      9.07207437992954      6.79467333883883
  O   8.35996335501316     11.23317080951379      6.76642825812710
  N   10.21521258053553     13.48220061240157      6.84046043812878
  N   8.85713163803676     13.09018440540187      8.98005060169594
  N   11.82407943234097      8.25447413002614      6.90430348446391
  N   10.46168461014580      7.86217895414899      9.04288647161412
  C   11.00679460408091     13.48217872928517      5.80329247773498
  H   11.14188582385890     14.40543661951868      5.25215286743511
  C   9.11461998461614     10.32551869154083     10.10057034371224
  C   9.05580838345817      9.02690790258441     10.66795991612419
  C   11.76464909324247     11.08605054799486      5.92172022413889
  C   9.49273047477704     14.61463369861610      7.28274890876812
  C   9.76635993729417      7.89464914444103     10.14632213506248
  H   9.68448699013194      6.98981940890419     10.73696176705733
  C   8.74849209294918     14.39949918430587      8.45786426140035
  C   7.09464487857180      9.64036951027175      5.55190025497754
  H   6.76559562767426      8.62273439126012      5.74136542184854
  H   7.43079906242076      9.69698867067416      4.51605995171605
  H   6.26651319412878     10.33196897439901      5.67497510447432
  C   11.71833078012499     12.35043837552336      5.28216507289108
  C   11.10977415207850      6.70652243835065      8.54882971381206
  C   12.47819305741994      8.67668701250835      5.85693709953773
  H   13.10712157846171      7.97665945347746      5.31940996004365
  C   8.26677905680304      8.84228124608675     11.80991874871811
  H   8.24627894219007      7.85137559377645     12.24236109459251
  C   12.43510389530552     10.00130320350692      5.30879146611063
  C   8.25075465620310     10.01009602375616      6.45125383595324
  C   12.41530031942102     12.50688965565565      4.07807556486842
  H   12.38410835004860     13.48198101415401      3.61190837057689
  C   7.56498074076390     11.11094743955969     11.78567160893899
  H   6.99016488040817     11.93010806229889     12.19033083221326
  C   13.10927637591246     10.23588870429025      4.09813868881988
  H   13.62738665537574      9.39862116102053      3.65550945101419
  C   11.86007830951089      6.92313765640762      7.37737744959907
  C   12.53423502819371      5.86337662280491      6.77991718102140
  H   13.10691804242566      6.00815707594514      5.87667378882642
  C   9.45414116847334     15.85379468683835      6.65284381290003
  H   10.00902972061086     16.03220146768736      5.74467628565132
  C   7.97573930865129     15.42803876253198      8.98667494990415
  H   7.38924876288025     15.28026490938257      9.88052752733811
  C   8.29498741247982     12.69896819047086     10.09217617540292
  H   7.72454092522145     13.41882225781524     10.66733331513394
  C   11.04114530808045      5.43265526492078      9.10319401461795
  H   10.45894709515101      5.24432173689759      9.99225115193435
  C   7.51673454943125      9.86287459335517     12.38937573886109
  C   7.95082328574959     16.66013403996622      8.35454932885888
  H   7.34902836313800     17.45714283159088      8.76763027666973
  C   12.46619080466791      4.60148078087571      7.34655662976441
  H   12.99167031099332      3.78027524547663      6.88017495128834
  C   14.54460767286312     10.47094949954246      1.62891228993549
  H   13.83347458276417      9.67119813423879      1.42607940873238
  H   15.29381393654289     10.09622449983821      2.32527805220850
  H   15.05222776965061     10.70423080800609      0.69478978575282
  C   5.65588126581221      8.48422545905114     13.31805034029643
  H   4.98907391954797      8.79988138487268     12.51639486643842
  H   5.05170727838539      8.27432978497611     14.20006995199281
  H   6.13201826635242      7.55410334405609     13.01392301128245
  C   13.85311268270332     11.72534468227385      2.15457359056114
  C   8.68637986465528     16.87230367051888      7.19252666824655
  H   8.65745352435488     17.83418813031507      6.70071816917802
  C   11.72222300561781      4.38680451206783      8.50273296509279
  H   11.66764732364805      3.39840325212109      8.93638285379169
  C   8.33364114410969     11.37554133447523     10.63944320816218
  C   6.68340150959482      9.57807276490973     13.63496229361886
  C   12.84978944603650     12.20296497496229      1.09666825322327
  H   13.35969671367168     12.37046779509558      0.14860586311694
  H   12.37127978256508     13.13719290216106      1.38335157205300
  H   12.07059292882664     11.45858774732205      0.93698311576115
  C   13.11863959302546     11.47150399623372      3.46731161798030
  C   7.61016212749584      9.10187568043064     14.76116521168022
  H   8.13570958601970      8.18614940036543     14.49701318496842
  H   7.02990031100367      8.90289049676816     15.66150272065456
  H   8.35361556516910      9.86238475813520     14.99707775931780
  C   5.93425309440879     10.81543519531265     14.12109340148370
  H   6.61521680754506     11.62295720478846     14.38680813217379
  H   5.35991877825899     10.56326718371819     15.01063698264464
  H   5.23535490801800     11.18717806359453     13.37288539134494
  C   14.91646426489428     12.80834593131289      2.37809240932595
  H   15.63807218777923     12.49265604891426      3.13067702859778
  H   14.47495053665392     13.74734563132524      2.70615370242398
  H   15.45401809080179     13.00021589697988      1.45008950201162
  C   12.59556447954503     12.23951287486145      9.97969461840497
  O   11.98374524861201     11.83954229053453     11.08864674523353
  H   12.08816478824882     10.87216162776536     11.17369868080900
  O   12.58506910149567     13.38371675704908      9.59550456506052
  C   13.29653259420827     11.08678757567119      9.23823106541781
  O   14.08751881853348     11.51507841327472      8.27337575871565
  H   14.48609473205299     10.74696207388410      7.82599193607295
  O   13.09346060250446      9.92925309152103      9.54911742344522

Coordinates of IN 14
  Co  11.16321185003016      9.42458252904222      8.07167494454246
  Co  10.21487963455607     12.10360860839323      7.97908492888932
  O   10.27675730397135     10.66563238679647      9.20011607846922
  O   11.49030207329955     11.02456718647320      7.11298915988369
  O   9.41452089378191      9.12592119452244      7.03284112409458
  O   8.63962075186643     11.24718013377881      6.90399790822935
  N   10.44243356270270     13.55283572544218      6.86430670001849
  N   9.13829848760804     13.16727646321922      9.02708239516514
  N   11.97943950833179      8.28791132758448      6.85283012226758
  N   10.74891026441007      7.92225995982046      9.07598707940717
  C   11.15084225411257     13.52996892286091      5.76969570394022
  H   11.24878526870148     14.44094689276137      5.19139771986725
  C   9.37617079458967     10.38563765021866     10.10947799078963
  C   9.26847337424979      9.07485095743080     10.63642599011823
  C   11.89004007929760     11.12647131728928      5.87215079723995
  C   9.76429808527808     14.70003667352185      7.33882410866827
  C   9.96771397416457      7.94038258853228     10.11178279199236
  H   9.77761829089520      7.00488828862101     10.62462039123819
  C   9.04901009192172     14.48819307605669      8.53039951201853
  C   7.41476058626269      9.51816981026285      5.83906270426091
  H   7.09130306320207      8.53604222351439      6.17225247876920
  H   7.74111151191499      9.42682004789584      4.80279222046900
  H   6.58719783354538     10.21938918649256      5.87635230516091
  C   11.79601900591386     12.37854467686046      5.21045653468400
  C   11.34131872851911      6.76128750209027      8.54153284399176
  C   12.47290580792272      8.68652076802267      5.72085535522321
  H   12.94093022514563      7.94897950897837      5.07922943232829
  C   8.39677778562977      8.85576047002150     11.71060698065209
  H   8.34651142154912      7.85225682026546     12.10984877830555
  C   12.44321684377426     10.01577864340205      5.19311380843576
  C   8.57807865784166     10.00651118759753      6.66533034340130
  C   12.36250069950892     12.50026391591491      3.93680219424128
  H   12.30257847997378     13.46926448983840      3.46098247299712
  C   7.68337558859184     11.11446505290323     11.68387034393126
  H   7.07266376475267     11.92135856057872     12.05917650208192
  C   12.98059088373120     10.21240278537288      3.90862645787654
  H   13.40872265340201      9.35010556850912      3.42044371112108
  C   12.00603517646512      6.96104717447327      7.31886682880595
  C   12.61812332668640      5.88737726253642      6.67860400838929
  H   13.13739624643467      6.02153822333605      5.74233865979540
  C   9.74816055279949     15.95063130902587      6.73133084370618
  H   10.28886099036576     16.13188488954151      5.81529608439843
  C   8.33385938773784     15.53193946100047      9.10703789720863
  H   7.78436481894509     15.39045997780939     10.02492471301223
  C   8.51236183997037     12.74758649571266     10.09072162441699
  H   7.89494593956942     13.44625507251783     10.64265002278778
  C   11.30298449957495      5.49409484294771      9.11510121716206
  H   10.81012481565021      5.32718523915195     10.06041592948013
  C   7.60268243839802      9.85687024726238     12.26069579014914
  C   8.32876408471638     16.77496352939160      8.49633257754067
  H   7.77499438340408     17.58620110338078      8.94701278391451
  C   12.57134091039282      4.63137434778032      7.25680217614144
  H   13.05460822214674      3.80097543317002      6.76221247373942
  C   14.18132397880642     10.38713085674576      1.30955280192991
  H   13.44129145860192      9.59765251548565      1.18460225330308
  H   14.98706833650659     10.00773029116039      1.93678205535431
  H   14.60183152163629     10.60077336057913      0.32867904031678
  C   5.72017540745390      8.42577753555806     13.06170402166424
  H   5.09497928849308      8.72905378865659     12.22261455618124
  H   5.06873160931747      8.19564363953084     13.90404756817426
  H   6.23583297205309      7.50870704771186     12.78377870995583
  C   13.56713536836318     11.66103645509280      1.88222767784699
  C   9.03223483883897     16.98325764853712      7.31387973465343
  H   9.02449686999997     17.95593195712916      6.84305160516283
  C   11.91794823673029      4.43541998690486      8.47087431996944
  H   11.89451741950656      3.45345482301654      8.92122015011705
  C   8.53410032915114     11.41072362918984     10.60555169140907
  C   6.69681999846595      9.54431625244078     13.44609894745416
  C   12.47027395390170     12.14491868212990      0.92500612436718
  H   12.88873291425945     12.30781015528466     -0.06751332898455
  H   12.02769978800283     13.08231599821035      1.25582940400868
  H   11.67380445090164     11.40630711841176      0.84143694360530
  C   12.96737496269757     11.44018682747893      3.26642344935146
  C   7.56565118841289      9.08887251198470     14.62579666307985
  H   8.13196982117903      8.18929455361659     14.39135065426077
  H   6.93733647622078      8.87093040893195     15.48865226026800
  H   8.27210179692833      9.86888022891491     14.90743589512398
  C   5.88499307164186     10.75946531045209     13.88590468326711
  H   6.52329853315980     11.58096225578912     14.20891696728746
  H   5.25366804548267     10.48362050717593     14.72839845491926
  H   5.23334607951631     11.12116052265440     13.09154870822481
  C   14.66732023544079     12.72634705142888      1.98218842233563
  H   15.45346353623284     12.40685273540053      2.66516890302294
  H   14.27818234284496     13.67909787865868      2.33601595355933
  H   15.11434005518782     12.89361089286935      1.00293017441340
  C   11.05529229013303     11.84000212556536     12.52419465837863
  O   11.82083925587339     12.15425836833982     11.49535082987500
  H   12.05920780266681     11.33284676847880     11.00397747680633
  O   10.60157569624541     12.58394800739579     13.34112525216541
  C   12.82218138012322      9.63801468836490      8.96951592445199
  O   12.69507185542505      9.74726401916718     10.33538205740563
  H   13.59913652161531      9.79640905203047     10.70131265037990
  O   13.90890265377146      9.69219102359807      8.44781753951314

Coordinates of IN 15
   Co  11.16642905476886      9.42989958828823      8.07202164224092
  Co  10.21555128721027     12.10751184924704      7.97602343965647
  O   10.28250164357547     10.67238413895319      9.20191767693243
  O   11.48922955875494     11.02815995272668      7.10959596401613
  O   9.41565897048248      9.12802205902640      7.03632067853867
  O   8.63586876920440     11.24751987035035      6.90965830882004
  N   10.44040313710179     13.55524904968944      6.85884794854982
  N   9.14034857394700     13.17237001952336      9.02448641918381
  N   11.98233428831330      8.29223246023564      6.85355132481529
  N   10.75323838815379      7.92804534962561      9.07732243868656
  C   11.14827716189934     13.53181419108066      5.76384313231745
  H   11.24580331728149     14.44240946615771      5.18487560801735
  C   9.37879598237707     10.39141639415542     10.10835901870672
  C   9.26899987228015      9.08026984453171     10.63399922721209
  C   11.88884108838174     11.12899995618327      5.86859164504228
  C   9.76309267895672     14.70304987487963      7.33328954481143
  C   9.96937447023202      7.94589032680718     10.11101268429256
  H   9.77776959198643      7.01016871167314     10.62291152798143
  C   9.05039115894839     14.49278723493223      8.52667268376747
  C   7.41228668543125      9.51608053097323      5.84713847005324
  H   7.09176480448994      8.53312953110451      6.18073402021939
  H   7.73645301088152      9.42579451869244      4.81008722220853
  H   6.58325222026344     10.21544994270244      5.88653282709935
  C   11.79353648617290     12.38012716431315      5.20537766056928
  C   11.34727548887163      6.76717417109342      8.54465958826499
  C   12.47460190310955      8.68966510606938      5.72064946697266
  H   12.94293910492983      7.95166854128719      5.07978082631460
  C   8.39543948607263      8.86101972822566     11.70671573777808
  H   8.34427233729355      7.85736637915265     12.10546714807736
  C   12.44301092636953     10.01805615961850      5.19088018170258
  C   8.57643616394527     10.00677318598904      6.67086351800883
  C   12.35954350033106     12.50076268034323      3.93137966074282
  H   12.29878316010425     13.46917006211314      3.45445992210618
  C   7.68272217114758     11.11976780330669     11.67943170799690
  H   7.07146179391369     11.92664952035073     12.05388918669801
  C   12.97950237676210     10.21338765024424      3.90586903105295
  H   13.40827991753682      9.35083065203532      3.41871119474511
  C   12.01089800743720      6.96591588351044      7.32130242447229
  C   12.62393105358581      5.89209962578240      6.68225168181544
  H   13.14242369870283      6.02546632470572      5.74543796578530
  C   9.74532098831413     15.95273786983370      6.72399463759010
  H   10.28371808707489     16.13271630353395      5.80635839893334
  C   8.33660318130079     15.53731411544304      9.10357207084072
  H   7.78950090623242     15.39712578758655     10.02308755227945
  C   8.51503156394327     12.75329529110461     10.08872343424788
  H   7.89780396457475     13.45223497608953     10.64053105459678
  C   11.31188196216367      5.50110203362450      9.12081218589795
  H   10.82071700379775      5.33537847888637     10.06722189805172
  C   7.60106345220430      9.86210230045266     12.25612072833981
  C   8.32994494332027     16.77947239187195      8.49111047933606
  H   7.77726324355623     17.59133911267537      8.94199137174338
  C   12.57958424142797      4.63701088906231      7.26270116732655
  H   13.06380633185226      3.80653113479545      6.76918499482629
  C   14.17814971438416     10.38557936376416      1.30566050777095
  H   13.43856287820995      9.59537488641783      1.18267985082670
  H   14.98489444875459     10.00766285479818      1.93249737603126
  H   14.59739296345452     10.59813788063095      0.32401419360488
  C   5.71615376690081      8.43253017050427     13.05436482147848
  H   5.09192147181850      8.73718590313347     12.21505770134810
  H   5.06381290471297      8.20236534077385     13.89600588585613
  H   6.23105210519099      7.51514725122486     12.77603539241352
  C   13.56361881162557     11.65983312895308      1.87719082339645
  C   9.03061479504577     16.98612620549200      7.30671853318374
  H   9.02153814768005     17.95807457093869      6.83441686737867
  C   11.92789395736199      4.44222941942951      8.47786102850670
  H   11.90661748173703      3.46106378141159      8.93005280912437
  C   8.53524754477029     11.41607670464954     10.60272291491470
  C   6.69377567285369      9.54960510932457     13.44045177464463
  C   12.46582463320428     12.14186478070290      0.92010722653991
  H   12.88351546062571     12.30366546471631     -0.07291042912654
  H   12.02298807040865     13.07947453131720      1.24998569537542
  H   11.66968558106765     11.40273251042260      0.83804535059830
  C   12.96496426849221     11.44036103367842      3.26207545066295
  C   7.56105704854093      9.09209867321925     14.62051688825415
  H   8.12667466843859      8.19218450595620     14.38570890067278
  H   6.93170534800259      8.87393559958360     15.48257135157556
  H   8.26802967287975      9.87107678532248     14.90362042527611
  C   5.88315703209402     10.76540206624420     13.88068744138154
  H   6.52234481789096     11.58578182346187     14.20480228987260
  H   5.25090163894463     10.48966549131593     14.72251704821314
  H   5.23252975431568     11.12861061977197     13.08618010847006
  C   14.66322359567311     12.72593284468609      1.97510427532253
  H   15.45006017359404     12.40772890880209      2.65788947611457
  H   14.27372682844568     13.67883586498697      2.32812482763777
  H   15.10942277443169     12.89234229731473      0.99532309359093
  C   11.04600813680526     11.76253652414811     12.56474320313599
  O   11.83164141562695     12.10638883246306     11.56106635022507
  H   12.07009772697729     11.30139181980055     11.04331299692939
  O   10.58941088018813     12.48011336034668     13.40345457307961
  C   12.82646835073848      9.64620652782371      8.96638405621408
  O   12.70558341473113      9.73310688693173     10.33449236330613
  H   13.61148971449084      9.78032570003536     10.69609410345800
  O   13.91002922791749      9.71796298085845      8.44023852245595
  
Coordinates of IN 16
  Co  10.77883497605532      9.34397439663884      7.98323144762234
  Co  9.92669764852960     12.03773363923798      7.93632394306203
  O   9.94035451079135     10.58119206382898      9.12412513495564
  O   11.25660296205878     10.96413469820345      7.13402323286464
  O   9.04942483445970      9.09011177858575      6.79208241885273
  O   8.36870606145432     11.24665443907941      6.76861670124135
  N   10.20557381802409     13.49455347364123      6.84514400970469
  N   8.84720067549939     13.09976237567583      8.98302798696124
  N   11.83079653052093      8.27315491039581      6.91675864970563
  N   10.45712007565103      7.87593381887933      9.04681603230280
  C   11.00596592680728     13.49927231200676      5.81484115649892
  H   11.13618567433427     14.42179582981025      5.26117304275210
  C   9.12527711772352     10.34220008985623     10.11523754552665
  C   9.06283322557150      9.04224580954057     10.67993803464539
  C   11.78636616469567     11.11016235227397      5.94600581451147
  C   9.46366855590702     14.61935064589957      7.27438288037488
  C   9.76456626813645      7.90763736953530     10.15181066485810
  H   9.67975619570823      7.00113634774319     10.73946585120091
  C   8.71824528235725     14.40220360674751      8.44853194626361
  C   7.10896004744298      9.64770442859929      5.55426056461033
  H   6.75969322318701      8.64296805863631      5.77489118122086
  H   7.45430777544644      9.66144397623915      4.52003567266351
  H   6.29278517972646     10.35764683802589      5.64785674499925
  C   11.73246054307073     12.37226169795056      5.30266689238786
  C   11.09338352194709      6.71794814363292      8.54366512778149
  C   12.49272628621840      8.69838470139794      5.87585967644643
  H   13.11974650675316      7.99799059930398      5.33648171710301
  C   8.27630138774519      8.85784122527771     11.82350324999168
  H   8.25335411019637      7.86585989166612     12.25332750111897
  C   12.45697996054459     10.02587583260889      5.33301882765068
  C   8.26488101924507     10.02368870325689      6.45135664846413
  C   12.43298044394739     12.53064112440624      4.10075935483798
  H   12.39791497478666     13.50450841877560      3.63228898467240
  C   7.57935753980865     11.12795448979079     11.80451734378234
  H   7.00595136677381     11.94721169340630     12.21101961442563
  C   13.13365735107133     10.26164633832875      4.12406857480141
  H   13.65302114362320      9.42502249897642      3.68173203434057
  C   11.85051670075958      6.93711428458867      7.37706761865717
  C   12.51132723564481      5.87486575547177      6.76925280127514
  H   13.08766383207865      6.02178072628289      5.86865377979061
  C   9.40317145003107     15.85033630147694      6.63041888532073
  H   9.95674269837121     16.02944979521685      5.72159479250033
  C   7.92021605951543     15.41978733023616      8.96084838659380
  H   7.32843443387908     15.26886622550003      9.85070503059590
  C   8.29687936575667     12.71274664885356     10.10285835112409
  H   7.72893191799492     13.43376435895616     10.67894651417963
  C   11.00508148070884      5.43885247459805      9.08307889037814
  H   10.41632510034682      5.24840775401885      9.96737335597494
  C   7.53079440474355      9.87948477699732     12.40717004924769
  C   7.87467529390403     16.64448613615846      8.31540985855698
  H   7.25330722644877     17.43308219823008      8.71547436143261
  C   12.42439994828926      4.60779377927599      7.32159731603192
  H   12.93929916846689      3.78448467330932      6.84718763777769
  C   14.57887800311305     10.50094430345562      1.66103152783807
  H   13.87054350386298      9.69932174283596      1.45584242640352
  H   15.32653550431650     10.12834387144811      2.36019003436302
  H   15.08924586628858     10.73540072911125      0.72870750080936
  C   5.66533866909246      8.50794191293568     13.33667366726858
  H   4.99760638095244      8.83039366439493     12.53847849259896
  H   5.06289775646066      8.29772238181201     14.21981828571642
  H   6.13556322788936      7.57658307708266     13.02716234835767
  C   13.88200697857286     11.75350696388760      2.18398929061704
  C   8.61241226725746     16.85905315235636      7.15531279857698
  H   8.56617139330211     17.81456430845714      6.65250821497306
  C   11.67394543439699      4.39060967043932      8.47308900531907
  H   11.60373358510462      3.39809716563187      8.89497380124563
  C   8.34427348933517     11.39208926567018     10.65562682884639
  C   6.70036524630093      9.59440294854815     13.65468166532847
  C   12.88240071374644     12.22883603082509      1.12158655225439
  H   13.39628165362488     12.39713448883602      0.17582716145240
  H   12.40059055396986     13.16217318620485      1.40560205730732
  H   12.10554339006495     11.48275359087592      0.95859145157932
  C   13.14284721544246     11.49762144203921      3.49373522601980
  C   7.62803839242768      9.10741521059572     14.77558359795402
  H   8.14617100330249      8.18920538613800     14.50566751830158
  H   7.04977605904216      8.90854078145140     15.67724419927573
  H   8.37754451721582      9.86183433307307     15.01177695551928
  C   5.96084905717968     10.83417146047988     14.14916691224567
  H   6.64815340501230     11.63676992453145     14.41348979166710
  H   5.39028161273532     10.58216475070271     15.04119336740751
  H   5.25956239550008     11.21264777592372     13.40655944228526
  C   14.94163135038037     12.83912063279124      2.41265570590735
  H   15.66113318341980     12.52472738307699      3.16781655285456
  H   14.49623935614357     13.77660116111115      2.73990974554433
  H   15.48235324721045     13.03328551855500      1.48698602447264
  C   12.66437881086086     12.12390115860867      9.90714463243304
  O   12.65891795158180     13.26944822700086      9.22043465748899
  H   13.14714190373434     13.17661198051868      8.38449418964825
  O   12.13157059164609     12.01919684418676     10.98179586018715
  C   13.36460891952974     10.92114378116868      9.24298168917636
  O   14.23376079778403     11.31362084609110      8.31316831611345
  H   14.62897850206555     10.53326630747423      7.88402901273986
  O   13.11691450737082      9.78094055263934      9.55216754725951

Coordinates of TS 1
  Co  11.79805977151029      9.36215949005751      8.29985320494826
  Co  10.30975852433669     11.93060542426866      7.89631694257844
  O   10.71390292715186     10.62896238380117      9.29360287012394
  O   11.14726374595866     10.56964290578292      6.84747630940465
  O   8.55187185000330     10.77066123473696      5.40828627882397
  O   8.61144534785952     11.02005173728574      7.65572484274982
  O   13.40222989156874     10.46063456041871      8.50117375779269
  N   10.10218208203421     13.18068877791528      6.56241165410551
  N   9.40257952005573     13.10437618835060      9.01517234109465
  N   12.45563798390540      8.19856670422316      6.96333262576598
  N   10.60739863241033      7.91493647688516      8.70411887141977
  O   11.90353633150101     12.82934066726337      8.30343867029622
  H   12.55943624804434     12.11773256984025      8.38399591215699
  C   10.78373279808830     13.12513392411903      5.46630694921418
  H   10.74983829315537     13.97937210774561      4.79979147748901
  C   9.73946163788353     10.36609585100118     10.13825514356344
  C   9.37857430787603      9.04642306353383     10.47818651990254
  C   11.83375838927915     10.84360102277588      5.76952980858079
  C   9.40245828215294     14.31613333236686      7.00000775460219
  C   9.81307326742603      7.91650874811184      9.73330648406778
  H   9.42532104396553      6.96398208345139     10.07368662893543
  C   9.09796572330782     14.31268509456777      8.37079565430103
  C   6.96138383787957      9.61053360753124      6.78331312899438
  H   6.39186629239327      9.46978518945692      5.86960835786964
  H   6.31254486611228      9.97856673609941      7.57416632093454
  H   7.34923603568239      8.64301932266992      7.10403194322338
  C   11.64161919727609     12.05648839152887      5.05143086656939
  C   11.06363247939623      6.70528265974170      8.12609071020450
  C   12.80737523736235      8.57351792271286      5.77067047152772
  H   13.10233297880148      7.79166153570577      5.07820434515623
  C   8.48606712375606      8.82644584949061     11.53936310439919
  H   8.25290789345492      7.79958864964676     11.78412013720760
  C   12.72882638187366      9.88659874988387      5.23030475114315
  C   8.13280200735534     10.54471704395189      6.54780819059241
  C   12.35172841082519     12.25457823389669      3.86343994231316
  H   12.18619286891931     13.18956255919494      3.34602476217674
  C   8.15230478441517     11.15085333213030     11.79438422920673
  H   7.64690388786128     11.99119938450708     12.24583453673829
  C   13.38689598416137     10.13858883796746      4.01441063971057
  H   14.02689741140511      9.35746088815666      3.63267831280476
  C   12.14552809603754      6.85248732983476      7.25347576917414
  C   12.77063341007891      5.74590863851866      6.69520156522519
  H   13.63397979111771      5.86665426565251      6.05773802609233
  C   9.02708931835502     15.39369958578425      6.20429305897772
  H   9.21262239597909     15.38611028417809      5.14096488575803
  C   8.50110395445129     15.42620352499665      8.95423091846445
  H   8.29343488991988     15.45293540552925     10.01307209974008
  C   8.96191787401756     12.75756702741452     10.18230925039600
  H   8.38835496552598     13.47714464161302     10.75602691529514
  C   10.54816434217401      5.43527234819755      8.36968070202700
  H   9.68565074985139      5.29141555000621      9.00170148713753
  C   7.89359224082852      9.86236274581824     12.24620426282439
  C   8.16304773560149     16.50824458282615      8.16075854482608
  H   7.69385015693079     17.37125835521134      8.61107528517792
  C   12.27437442766086      4.48448599949940      6.97517960967734
  H   12.75689945942498      3.61575531816801      6.55117773893185
  C   14.85819511988222     10.47740913987280      1.57662142947443
  H   14.29082718979700      9.56453824941148      1.39984963882459
  H   15.63194952696860     10.26528639357953      2.31323708210410
  H   15.35382545886409     10.74213190694456      0.64461919605284
  C   5.75427111062742      8.76013870584759     12.89722707253204
  H   5.20654409493079      9.32190660462445     12.14141641080804
  H   5.07322714068288      8.54300513609069     13.71942366009769
  H   6.05743009260034      7.81134658873759     12.45875809183725
  C   13.95861879077608     11.62895383075998      2.01520874028593
  C   8.41337752682205     16.48693325334019      6.79028283545306
  H   8.12929916984478     17.32933971736817      6.17591381385079
  C   11.15785499600710      4.33430857991761      7.79323917563041
  H   10.76372973281343      3.34839769329769      7.99353973530455
  C   9.01096151229912     11.43048816799805     10.72179494518208
  C   6.95572457417277      9.56373584110119     13.41055254608552
  C   12.92066283669108     11.88185527177774      0.91375019153026
  H   13.42339152127039     12.09734349706176     -0.02830411652373
  H   12.27811205625308     12.72844189238420      1.14697862373393
  H   12.28849476248446     11.00654555370868      0.76969284330720
  C   13.23571788160166     11.32416261772326      3.32131041732050
  C   7.71230455318733      8.74394383668574     14.46389458326856
  H   8.05852623516822      7.79168676964343     14.06698949014668
  H   7.05869710879348      8.53308852554981     15.30934725735652
  H   8.57850101417763      9.29231205512928     14.83186057386820
  C   6.43872275947206     10.83783042759260     14.07251058273814
  H   7.25194014340120     11.45299634608572     14.45582439941979
  H   5.80017591343901     10.57253288568071     14.91285736127860
  H   5.84386647368555     11.44063705863175     13.38781233449065
  C   14.82587948599131     12.88056241649269      2.20131459098580
  H   15.57544135867818     12.72169864742660      2.97575543277458
  H   14.23213446555699     13.74927133638046      2.47924989164249
  H   15.34242798910385     13.11553021275434      1.27140090198955
  H   14.09303593067281     10.11447246740636      7.91477815075358
  C   12.92172554792034      8.89261047752935      9.54841751779232
  O   13.59346783899007      8.51458104942800     10.39986502617928

Coordinates of TS 2
  Co  11.89004574790032      9.23915079464607      8.45187120528774
  Co  10.29152700915701     11.92661195670540      7.87278166630415
  O   10.32048449891873     10.45600528876122      9.05383660316975
  O   11.32885984647640     10.72630596382276      6.89929474895508
  O   9.00644821426252     10.96465587286015      4.95843709759204
  O   8.56454079163020     11.13649212854337      7.16837930260173
  O   13.61440383743370     10.09921367931837      8.20094237265215
  N   10.38081240298338     13.30998920197506      6.63891512925789
  N   9.17030387060720     13.01904034172160      8.88811946668283
  N   12.20605351756684      8.10357118468316      6.86380664266819
  N   10.76135490465508      7.78030545413792      8.96373194265801
  C   11.12906499684201     13.28169865131187      5.57804515514530
  H   11.18556250904450     14.17227026031270      4.96389873923943
  C   9.49903366402369     10.27061466091186     10.03428690300057
  C   9.35153473609518      8.95800830139614     10.57070401401961
  C   11.93360862881987     10.91139815409148      5.78760284320355
  C   9.63630844196098     14.42831091763868      7.04994488040057
  C   9.89081429295736      7.80362421927900      9.93644663386879
  H   9.49157038761717      6.86125494510802     10.29209610738617
  C   8.99284939336289     14.27644884556634      8.29280780298654
  C   6.96974532329173     10.05133642179160      5.82650320927762
  H   6.56603432331885     10.17103538241265      4.82497435538592
  H   6.24780671672490     10.39148142862380      6.56380411733249
  H   7.14404378255194      8.98830248562680      5.99722032187835
  C   11.88340475653373     12.16656809277353      5.10519349811623
  C   11.16169789279227      6.58644433187111      8.33023246198695
  C   12.62396011732447      8.48852706621059      5.68832179746585
  H   12.92909553240148      7.73061414235363      4.97208021578087
  C   8.53021202904563      8.76865556709275     11.68798729250503
  H   8.44256751226443      7.76174490566273     12.07173399409763
  C   12.64078144348785      9.82038369920542      5.18247151590625
  C   8.29564311395851     10.78295340744984      5.95597405182225
  C   12.55722422436145     12.30005173558070      3.89557531280611
  H   12.51252100289817     13.26218189780466      3.40473677959518
  C   7.90897225703352     11.05553816218915     11.68853147976809
  H   7.33082285073777     11.87715011654439     12.08328043079948
  C   13.25100623154227     10.02579998463501      3.93656434077583
  H   13.74251487389882      9.17713190157710      3.48574209179081
  C   11.97679204688957      6.76481601215053      7.19209435811966
  C   12.44530270881398      5.65484362441790      6.49023256275924
  H   13.08684296431778      5.77743536428706      5.63102026881290
  C   9.49923496112307     15.61768518026501      6.33736905733283
  H   9.96476716578617     15.74436082291587      5.37246745121392
  C   8.25436331525730     15.32951905201251      8.82676641727903
  H   7.77104955949100     15.23716739889526      9.78685340686499
  C   8.58737302872742     12.61965115076651      9.97410775824741
  H   7.92640529727831     13.30616971524498     10.49030030807059
  C   10.81733736785157      5.29827698704830      8.73706633978463
  H   10.20405441449032      5.13132206691264      9.60878779559737
  C   7.83749574241921      9.80654735812367     12.29768976085063
  C   8.14173860059353     16.51065046962288      8.11786193463740
  H   7.57135923792397     17.32839545680192      8.53441259952965
  C   12.10202882950399      4.38521513528171      6.91082666201278
  H   12.47472728469714      3.52526512747865      6.37279874468068
  C   14.55973679399017     10.19430668181639      1.39205273324054
  H   13.82594671465018      9.40508971303594      1.23306273353071
  H   15.33738037141147      9.81422189497607      2.05313165940143
  H   15.02314237801527     10.40948155716185      0.43121809611244
  C   5.92730543818945      8.51227126826777     13.24456942597062
  H   5.25817578921850      8.87692963860585     12.46624404631226
  H   5.33646987617724      8.31955203311556     14.13912526712701
  H   6.34692020162295      7.56433916078999     12.91391984380678
  C   13.91799542940847     11.46752834740671      1.93540570179423
  C   8.75803580110319     16.65246634321951      6.87535637292837
  H   8.65918190641080     17.57699070802700      6.32484248552092
  C   11.28808334426955      4.20875121765362      8.02932318757942
  H   11.02960646886391      3.21210156830786      8.35736465768326
  C   8.68974441521956     11.31714619515957     10.55564809941816
  C   7.01973471023642      9.54339665125074     13.55535861317475
  C   12.87252290820957     11.95294605461314      0.92076288420053
  H   13.34312352728015     12.09553024663090     -0.05104489370341
  H   12.42793128307023     12.90144969874912      1.21391401782968
  H   12.07209010296117     11.22294301348860      0.80777468062267
  C   13.24377457149374     11.24683744867616      3.28128596594091
  C   7.95216466792183      8.99036229714882     14.64266739545746
  H   8.40985850340441      8.04935531744112     14.34408766991012
  H   7.38850130453153      8.80997125775614     15.55703210042452
  H   8.74842778103988      9.69888348531670     14.86676884501355
  C   6.35848431264710     10.81092069134839     14.08763652372839
  H   7.09377286892024     11.57542092465614     14.33547826481868
  H   5.80865792251809     10.57513896715763     14.99667376867538
  H   5.64991761506907     11.23232113180215     13.37578761531898
  C   15.00924561485165     12.53506583647461      2.09739074918653
  H   15.76299715255279     12.21180553835037      2.81394591650146
  H   14.60036802566865     13.48392729319190      2.43876000265392
  H   15.50000914092377     12.70884716532793      1.14058929362000
  H   13.53305348381498     11.04545179328943      8.39573505439753
  C   12.80922062687561      9.28149101402532      9.92141518339724
  O   13.37684480162439      9.33596487061791     10.92385277474191
  C   11.80599050583078     12.66637762432960      8.80062457400232
  O   12.85463988971408     12.98171513558117      8.27250205735172
  O   11.61773891074677     12.73856094132954     10.13096500453399
  H   12.43364763789148     13.06340279947715     10.55547767780749

Coordinates of TS 3
  Co  10.99774891541178      9.45537123304057      8.00456934918993
  Co  10.19159746008605     12.08301459169210      7.97678109070642
  O   10.03594052328557     10.61058311764059      9.09490837723090
  O   11.31958667973968     10.97861920385649      6.99805654085099
  O   9.30193587421840      9.16004291890126      6.92376272384914
  O   8.63086147974972     11.34300156646999      6.88691911463164
  N   10.43622168025167     13.54072770642131      6.85837497282690
  N   9.10098669233941     13.15802053169884      9.01964889976099
  N   12.02752457205715      8.36151736562168      6.92080153769406
  N   10.70652936581222      7.98298641064193      9.09077785537009
  C   11.05638048350407     13.49811607795758      5.71419055911049
  H   11.10432975884741     14.40051030166504      5.11641013045675
  C   9.17501274585579     10.35935862783142     10.03137600255011
  C   9.08798412688308      9.05232392790748     10.57085083242256
  C   11.77999889157604     11.10253434071579      5.79233598700377
  C   9.81446925339880     14.69945229406716      7.37075995796683
  C   9.87101953275820      7.95482496807260     10.08933958967173
  H   9.72968689651382      7.02009750877885     10.61916173198620
  C   9.08229501572448     14.48886610869254      8.55260523168723
  C   7.27883257015036      9.71302925320866      5.84610452450725
  H   7.43634056218774      8.77874565969095      5.31753845778902
  H   6.98533142790093     10.49659887211218      5.15576512015250
  H   6.47129546018234      9.56724544199973      6.56353844516106
  C   11.69257152098960     12.35405507952098      5.13537141409537
  C   11.44962020206127      6.86345795172338      8.65962238988915
  C   12.51353094305403      8.71462989730341      5.76423278266339
  H   13.05669105202405      7.97733600827867      5.18536259539319
  C   8.20527690896943      8.83571439012910     11.63450090138310
  H   8.15860262179102      7.83572506645108     12.04337958286949
  C   12.40241049619478     10.00364903768428      5.15726692008034
  C   8.51779088659113     10.10938894459312      6.61249004456362
  C   12.26429607689444     12.47252360772777      3.86437120913485
  H   12.19765216094740     13.43666445467295      3.37962866843763
  C   7.49770293987356     11.10385197268234     11.60665930126768
  H   6.89111352021094     11.91325513525732     11.98405498594021
  C   12.95166171407600     10.19787218281316      3.87890912813523
  H   13.42799901777992      9.34702554089677      3.41545400955954
  C   12.17133184410604      7.07065743144889      7.47062090085107
  C   12.95315215189716      6.04515471370147      6.94639677774429
  H   13.52945125149423      6.18883598756231      6.04528762228452
  C   9.88112377017165     15.97271305157620      6.81222612806567
  H   10.45295227412938     16.15738466675864      5.91588666367446
  C   8.42622749057281     15.55518491807123      9.16094234582932
  H   7.87207478893009     15.41800724960493     10.07664449277069
  C   8.38803854590734     12.73177946156009     10.02373755574592
  H   7.74070305769948     13.43613710342994     10.53328373921379
  C   11.52042292153460      5.63559136656550      9.31067434303574
  H   10.99059743206958      5.46552449449340     10.23518196233442
  C   7.40335984546633      9.84028885043539     12.17269994294047
  C   8.49646977315856     16.81579362655306      8.59415442459139
  H   7.99206449493014     17.64264007587926      9.07353464099902
  C   13.01102789893821      4.82636816922976      7.59974457369517
  H   13.62608469291568      4.03534918052451      7.19490699673867
  C   14.13270899167255     10.36092365727304      1.27012887273640
  H   13.40187745450289      9.56081844624201      1.15890227441211
  H   14.94741015620888      9.99822972433341      1.89559964912415
  H   14.54471816226196     10.56937918819813      0.28452372215735
  C   5.51398274590431      8.40316320994316     12.94740639358010
  H   4.89923322379113      8.70437150750123     12.09989427914348
  H   4.85186419286526      8.17019127414188     13.78063139873535
  H   6.03677805787947      7.48810407875343     12.67633543699909
  C   13.50519830029075     11.63278999119863      1.83269726964361
  C   9.22161630507214     17.02412460883119      7.42439855698804
  H   9.28236714713601     18.01301362332284      6.99285520502134
  C   12.29782571459890      4.62219127780651      8.77753047642145
  H   12.35754772077298      3.67259993371612      9.28992176418635
  C   8.36083015459835     11.39796246424883     10.53821762127891
  C   6.48134092816558      9.52505082083660     13.34562644068522
  C   12.41147542448709     12.10255778807040      0.86497923745142
  H   12.83590513389174     12.26281691458652     -0.12541938894230
  H   11.96004905299503     13.03897064750282      1.18628006459754
  H   11.62056476901984     11.35813151960570      0.77972761679824
  C   12.89860742578413     11.41511103440066      3.21483063845337
  C   7.33217135597324      9.07134860528500     14.53927937285535
  H   7.90453520362152      8.17339552501195     14.31358121415156
  H   6.69090832458605      8.85116541602098     15.39207301405828
  H   8.03202788478982      9.85276401654115     14.83305754474158
  C   5.65811523067467     10.73664543682659     13.77394716680717
  H   6.28747803626397     11.55873856927571     14.11256518388353
  H   5.01140256373597     10.45606770201779     14.60312343171133
  H   5.02128250992130     11.09965773399625     12.96823386283854
  C   14.59587768108659     12.70800193440252      1.93345509295151
  H   15.38018901128261     12.39847488284948      2.62307791937181
  H   14.19575237048263     13.65864984090040      2.28068565169175
  H   15.04778118782562     12.87461520416259      0.95624309712902
  C   12.11587830392796     12.36356731033685      9.21511799744058
  O   11.68376630251501     12.54533091698602     10.48424695372097
  H   12.06057626614231     13.38337556325553     10.80903886772023
  O   12.88408943319983     13.11305273512588      8.65570941382496
  C   12.75214824246171     10.39862782103901      9.22702720832382
  O   13.78482347427884     10.40308811618534      8.35705513463963
  H   14.52046793222868      9.90803812405191      8.76229739891821
  O   12.80415535928546      9.90523618939903     10.33016586724234

Coordinates of TS 4
  Co  11.01051619656954      9.46869550278348      8.01429977111769
  Co  10.19749688337340     12.09618959974214      7.98402060472286
  O   10.03632354673366     10.62012477692815      9.09686723842666
  O   11.34467458685635     10.99891901775488      7.01748093213238
  O   9.32676245760313      9.17797818919081      6.90701320757299
  O   8.65389801135247     11.35882688825298      6.87760681232672
  N   10.44661028281052     13.55666181603431      6.87187385592020
  N   9.10012540878868     13.16690132688946      9.02491868321620
  N   12.04904894988073      8.37970410131936      6.93452410146721
  N   10.70881685754520      7.99080906692343      9.09042467761039
  C   11.06418448728413     13.51484756660393      5.72645914376797
  H   11.10970795286815     14.41724250733233      5.12844770799530
  C   9.17361049189144     10.36528310423589     10.03072645910698
  C   9.08371810170011      9.05653889854353     10.56550345846763
  C   11.79523387164836     11.12159922664679      5.80701205597225
  C   9.82161084485040     14.71345376599244      7.38418432969710
  C   9.87013710307018      7.96067862049641     10.08595068173202
  H   9.73067241114829      7.02632247548337     10.61692869320843
  C   9.08245648212811     14.49887046630180      8.56129555636588
  C   7.31357075063259      9.73825912494872      5.81110746018286
  H   7.48739406446491      8.83068522501392      5.24306356000208
  H   7.00550048082428     10.54591932304165      5.15526936369639
  H   6.50809741280148      9.55027783557249      6.52092627349340
  C   11.69843228138822     12.37044990093700      5.14642729271765
  C   11.46189088253434      6.87588513594237      8.66513187900615
  C   12.53710985198772      8.73532234507353      5.78005041605627
  H   13.08464984349255      8.00054228208601      5.20208053359583
  C   8.19630563724400      8.83698277825493     11.62480651892446
  H   8.14743798011573      7.83569553877655     12.03019250757424
  C   12.41815214456399     10.02330194918749      5.17130813162237
  C   8.54459420351097     10.12681096997995      6.59379256955033
  C   12.25733198873268     12.48588313151383      3.86912092391835
  H   12.17985340672361     13.44733234592615      3.38053753726652
  C   7.49018383103971     11.10554558379065     11.60186062953220
  H   6.88254018192486     11.91405702726416     11.97948814507912
  C   12.95589126921252     10.21477563407739      3.88800264912278
  H   13.43190983945977      9.36407023954150      3.42400241457824
  C   12.19671223592933      7.08970797861725      7.48527819093820
  C   12.99187397968042      6.07070763054705      6.96875285078383
  H   13.57931230656493      6.22090499254075      6.07592397395433
  C   9.88909866477321     15.98772735094760      6.82832416286775
  H   10.46720230539212     16.17523000205474      5.93660321715768
  C   8.41966972149402     15.56252301983075      9.16688162219249
  H   7.85979947745609     15.42241413690751     10.07866767222500
  C   8.38926708319225     12.73885866925975     10.02961428257980
  H   7.74533661891092     13.44308932430726     10.54366027005055
  C   11.53147434539759      5.64657673018562      9.31358279958328
  H   10.99091670175134      5.47072229499638     10.23075435885639
  C   7.39191152737761      9.83976303576491     12.16238480792017
  C   8.49107138532348     16.82435318526354      8.60284751758629
  H   7.98167318248585     17.64918493374189      9.08041069700778
  C   13.04906701436724      4.85070404715558      7.61993573589788
  H   13.67452488607283      4.06459974777607      7.22152623486442
  C   14.12912764321177     10.37467534717609      1.27623083510230
  H   13.42428494328019      9.54931424403175      1.18371394792785
  H   14.95935778055597     10.04926237793675      1.90198425481782
  H   14.52683147370158     10.57869901739260      0.28384522019839
  C   5.49425157195117      8.40364918209446     12.91798526768742
  H   4.88528795508515      8.71112368543381     12.06851909719444
  H   4.82639765768304      8.16781220462449     13.74585017242302
  H   6.01618039879391      7.48864878981702     12.64496906086461
  C   13.46396643003595     11.63539335274021      1.82054362891961
  C   9.22361745207731     17.03663400222672      7.43841667998989
  H   9.28514778811107     18.02655101053404      7.00934536912486
  C   12.32173484999705      4.63925763050815      8.78774331122498
  H   12.38079592195917      3.68881658409000      9.29864907544003
  C   8.35785403588921     11.40265084125292     10.53806183398275
  C   6.46252580143914      9.52027944267003     13.32839898994243
  C   12.33127190950884     12.03607259846318      0.86585564839880
  H   12.72594343711253     12.18631237718836     -0.13840999864252
  H   11.84973142499422     12.96147024478832      1.17521136317797
  H   11.57020981203832     11.25800770670856      0.81993893362874
  C   12.88848950335361     11.42802895435742      3.21761736202241
  C   7.30509327188598      9.05670112795063     14.52410964540377
  H   7.87606131443513      8.15841233057654     14.29627170871799
  H   6.65832053027646      8.83326792703603     15.37189018597603
  H   8.00546071348177      9.83426111668392     14.82671551464429
  C   5.64045598416091     10.73167404274565     13.75957291553352
  H   6.27035677892642     11.55033482642751     14.10546898577833
  H   4.98925484438229     10.44818186739716     14.58421906046652
  H   5.00819856942647     11.10077610327130     12.95301626854051
  C   14.51321976405616     12.75378056945676      1.86892988242639
  H   15.32309950046984     12.49669278834621      2.55066476934468
  H   14.08424845933499     13.69906473256135      2.19550365351794
  H   14.93900683214441     12.90811526289011      0.87814657411108
  C   12.11023962097572     12.35566535397978      9.28022361809989
  O   11.81594291373863     12.73359437644544     10.39082445208629
  C   12.73016243031228     10.37367177293035      9.29641426702977
  O   13.80981219990346     10.32149453655144      8.48557257082236
  H   14.51120820850315      9.82889802105067      8.95143761181393
  O   12.70721379350432      9.91724755132593     10.41631168437819
  O   12.98178561891979     13.00067701081961      8.47332937537384
  H   13.27614968545297     13.80868060923460      8.93407996129424

Coordinates of TS 5
  Co  11.13996550215003      9.55221561771801      8.17484667827930
  Co  10.08074254676966     12.18184794835273      7.99659304765640
  O   10.12552913886885     10.75808553426249      9.23462316253931
  O   11.41925276417979     11.12899055442281      7.18319254271240
  O   9.41811118866931      9.15823142032622      7.06723654906211
  O   8.57255870827980     11.24882258724376      6.86920037824854
  N   10.29777777022027     13.62017752106729      6.86658051932410
  N   8.94215248391243     13.22872470034966      8.99961037138255
  N   12.02250357511603      8.41844567829844      7.00245198877437
  N   10.70920900223619      8.04890290442367      9.17961792264325
  C   11.03452956704224     13.60138207897924      5.79115919992307
  H   11.12158356551238     14.50639469248329      5.20174668348303
  C   9.22214514372555     10.47402412784038     10.13624967210113
  C   9.13338363717251      9.16744127578582     10.67359317726635
  C   11.83980022168485     11.22163618480299      5.95030273828893
  C   9.57685558300409     14.75462322323968      7.30678948500564
  C   9.87913667016459      8.04907678019822     10.17620244391669
  H   9.69024921511162      7.11040802539742     10.68426625272456
  C   8.83067893958217     14.53868479000284      8.47888718694083
  C   7.46595733754975      9.46143671023494      5.77262048116034
  H   6.59848324830359     10.11381877684209      5.79063896609880
  H   7.18816771836603      8.45659857963882      6.07745696729984
  H   7.83336700385078      9.40974847534131      4.74733834055688
  C   11.72452245696189     12.46006002867442      5.26569879417841
  C   11.36371969773732      6.90079350251365      8.69249577837469
  C   12.49227450376689      8.79810339705042      5.85271250431745
  H   12.96127966756404      8.05323749417058      5.22046549614526
  C   8.24500077905834      8.94095823092710     11.73259941479262
  H   8.20258906711663      7.93941312421896     12.13796865324473
  C   12.43522372632416     10.11544847551059      5.29907430046122
  C   8.56961470636306     10.00394966752744      6.64785868510143
  C   12.31533417165655     12.57812230483421      4.00315171302929
  H   12.24168696640618     13.53870112176805      3.51227543335452
  C   7.50190775411993     11.19206411899777     11.68134699771290
  H   6.87239631392121     11.99172181143608     12.04141868353695
  C   12.98904923730771     10.30585405838056      4.02055345346596
  H   13.44713977106854      9.44726149351813      3.55318032910658
  C   12.07655956753320      7.10176909128077      7.49734625976227
  C   12.77097366960184      6.04509854119920      6.91632845626154
  H   13.33838509944913      6.18492701501967      6.00896610158224
  C   9.54632667298861     15.99637480569732      6.68164049979099
  H   10.11290874020695     16.18018082946434      5.78186476768820
  C   8.06276885030498     15.56840210644754      9.01208953470910
  H   7.48346430217265     15.42306806912692      9.91084979621035
  C   8.32025886130585     12.81818266778038     10.07004369933928
  H   7.68611231360465     13.51584804233620     10.60437025003311
  C   11.35598423787101      5.64667719895751      9.29417682367650
  H   10.83167089365695      5.48062168786409     10.22258389467335
  C   7.42904465674409      9.93527039383578     12.26381414951617
  C   8.04273892563368     16.80239100934552      8.38357042620081
  H   7.44833394151695     17.60221043876984      8.80181977256693
  C   12.75045864544909      4.80030445963746      7.52083905088148
  H   13.29770662918784      3.98324475423408      7.07279731096497
  C   14.22829402950770     10.47280910864282      1.43747714068346
  H   13.49823913970543      9.67546497790743      1.30365784276688
  H   15.02563265625932     10.10459280577290      2.08190799682026
  H   14.66558364076559     10.68444949923929      0.46349649208491
  C   5.54371572016183      8.49041246400709     13.03226975681296
  H   4.93080965620047      8.78880586753301     12.18242743078449
  H   4.87939210621696      8.25451394493014     13.86294209058490
  H   6.07212259117947      7.57799194949950     12.76316609360474
  C   13.59014193273735     11.74375227313383      1.98977202448578
  C   8.78134297716569     17.01573615226440      7.22370540854352
  H   8.76199656630626     17.98132494370925      6.73875083783427
  C   12.04705475497193      4.60196234994936      8.70576396711083
  H   12.04731103166997      3.63095590403473      9.17999646562091
  C   8.36056586692909     11.49153944806790     10.61081047653853
  C   6.50456837372127      9.61664688849616     13.43370964055372
  C   12.51390731524607     12.21477176105094      1.00332039659172
  H   12.95435668781006     12.37002772064177      0.01912289561102
  H   12.06159819129793     13.15416687897221      1.31446568039129
  H   11.72158448678618     11.47310976340483      0.90835492897202
  C   12.96062315838420     11.52424360832808      3.36101116868200
  C   7.35349537597868      9.16738213508802     14.63017463475970
  H   7.93040150995325      8.27184059571558     14.40657419130386
  H   6.71050982426527      8.94486726072668     15.48102816023134
  H   8.04897561917552      9.95198901241866     14.92593681819639
  C   5.67484134039702     10.82508194905230     13.85867118608425
  H   6.30005063389787     11.65259194604943     14.19185177745501
  H   5.03180845680071     10.54412268329279     14.69057940606140
  H   5.03336459114486     11.18069646797386     13.05336517350380
  C   14.67803012348677     12.81943083641583      2.11214808783052
  H   15.45072307128208     12.50948591334227      2.81464332358330
  H   14.27089048173354     13.76887025779138      2.45460925935802
  H   15.14660353064302     12.98898542539725      1.14333402685391
  C   12.34590497541214     11.62296679872433     10.21520547305442
  O   12.21589918306114     11.16891618484614     11.42901338041326
  H   12.41441506729562     10.19865808596188     11.37648836479615
  O   12.28505599198821     12.73582001283115      9.79652456230331
  C   12.86877316194022      9.73482052043842      9.13207692934683
  O   13.84096756688842     10.19670114662608      8.30394975018818
  H   14.69917376437098      9.96797262524035      8.70381831156175
  O   13.15751348918086      9.07883770469668     10.13741566196232

Coordinates of TS 6
  Co  11.13357838137320      9.55274133018773      8.16941596390747
  Co  10.06816729310185     12.18040180235897      7.98606015717041
  O   10.11020891497461     10.75660450646648      9.22184091891278
  O   11.40700007851080     11.12863336191996      7.17437061440615
  O   9.41347538669834      9.15180054555028      7.05996779066336
  O   8.56365613537153     11.24024049431284      6.85640093836894
  N   10.28449340108267     13.61874653008453      6.85530968085552
  N   8.92906507444314     13.22613250946620      8.98951259194381
  N   12.02443549210927      8.42051819114456      7.00282118202330
  N   10.70698961164584      8.05045627225742      9.17674116496038
  C   11.02018418958790     13.59871950831720      5.77915392734828
  H   11.10652933954446     14.50294134916622      5.18838151664861
  C   9.21140246112409     10.47255836340695     10.12793835834825
  C   9.12818876562081      9.16716174537081     10.66894552572247
  C   11.83083171935343     11.22075610082045      5.94293764571368
  C   9.57012252863354     14.75511030795102      7.30124506239324
  C   9.87658486682837      8.05004088199014     10.17310462065548
  H   9.69061029391608      7.11184247402058     10.68307789687794
  C   8.82416930059400     14.53849003923146      8.47358629082963
  C   7.46200775308939      9.44742397265483      5.76281308905638
  H   6.59757832661178     10.10405422465770      5.76849594514147
  H   7.17740020069593      8.44809223945248      6.07964156008531
  H   7.83392379947993      9.37975760944563      4.74014976345785
  C   11.71271005911746     12.45758136364842      5.25586959780823
  C   11.36532360791740      6.90316749201715      8.69281282449445
  C   12.49455190124357      8.79972202124540      5.85304606094596
  H   12.96780985088891      8.05535492676673      5.22341339092302
  C   8.24425304911175      8.94113184658614     11.73169111577751
  H   8.20584794476917      7.94051448646258     12.13977004119156
  C   12.43278675976651     10.11543156941786      5.29621760009196
  C   8.56368366167179      9.99481479131722      6.63752567104089
  C   12.30755868336215     12.57519673964526      3.99513160283506
  H   12.23296762379651     13.53469215208177      3.50232346218870
  C   7.49563414464509     11.19050990959419     11.67780848261442
  H   6.86628523048438     11.98973622504484     12.03917494244183
  C   12.98939310727051     10.30520247097765      4.01904426898217
  H   13.45230434355091      9.44743413198361      3.55496514730589
  C   12.08119950903886      7.10454605344934      7.49962614284203
  C   12.77893321896841      6.04852518356246      6.92131163963786
  H   13.34860018177335      6.18845247713319      6.01538089908430
  C   9.55325223211005     16.00244097183749      6.68694296987316
  H   10.12145398296261     16.18741069019953      5.78843705783683
  C   8.07016134461407     15.57283985743473      9.01734422575193
  H   7.49263569945378     15.42729775520561      9.91721014941748
  C   8.30773970982555     12.81548162111023     10.06048959191677
  H   7.67427484910837     13.51337198515512     10.59533801069041
  C   11.35680203165628      5.64912101881119      9.29474625227186
  H   10.82916859134248      5.48245573372986     10.22116767822231
  C   7.42838483832953      9.93491334404681     12.26395143834087
  C   8.06263344504019     16.81192743080230      8.39867319724722
  H   7.47951488758514     17.61544506032548      8.82561801610686
  C   12.75794553193719      4.80389013685958      7.52619314299742
  H   13.30715591189778      3.98716309730733      7.07994004520272
  C   14.23053337005498     10.46877846264013      1.43781687878136
  H   13.49834414877880      9.67368528148023      1.30212461297483
  H   15.02528204061902     10.09779079158882      2.08385218669250
  H   14.67088913087019     10.67952647123735      0.46504962631671
  C   5.54582561719115      8.49122940403102     13.04093538790151
  H   4.92840099163684      8.79132833484559     12.19498779428554
  H   4.88602215752161      8.25449489051893     13.87499511352938
  H   6.07219509289380      7.57889963278261     12.76744886056579
  C   13.59491209157498     11.74141406860908      1.98925290287107
  C   8.80096812533562     17.02603970085407      7.23881569602047
  H   8.79311929070395     17.99617061039950      6.76273411668382
  C   12.05087473300188      4.60501067085040      8.70886481932962
  H   12.04992836058828      3.63389050378670      9.18290144410478
  C   8.34944649332840     11.48942321838864     10.60300401474620
  C   6.50993516850378      9.61605183787133     13.43870915696176
  C   12.52553557540441     12.21837449149029      0.99838418509154
  H   12.97103353166579     12.37165325858687      0.01618902498476
  H   12.07664851295828     13.16000402606621      1.30766705554157
  H   11.72991702529870     11.48072631889270      0.89974426873314
  C   12.95868589262647     11.52222464505748      3.35727264917283
  C   7.36409396712265      9.16408923496665     14.63048077397656
  H   7.93846448741830      8.26777293387834     14.40351238181874
  H   6.72471745682151      8.94155651127376     15.48405363500748
  H   8.06217865749802      9.94720046547250     14.92401058356538
  C   5.68403310378194     10.82494764879680     13.86955641357613
  H   6.31230221902179     11.65165120159621     14.19899739158247
  H   5.04607523416756     10.54423685866347     14.70547377009762
  H   5.03767136200095     11.18156325389749     13.06864176043039
  C   14.68656723380001     12.81232638141582      2.11946634505771
  H   15.45475115424474     12.49704866306044      2.82456128325072
  H   14.28150915481466     13.76220404697371      2.46323601444707
  H   15.16028371822014     12.98288282732439      1.15332815703991
  C   12.31062014499105     11.61899947888387     10.21983199496317
  O   12.21085808794993     11.16315052694629     11.43577849132100
  H   12.42528891607508     10.19617889347407     11.37879512541674
  O   12.22100163988334     12.73126795979921      9.80357050165305
  C   12.85763104802330      9.74626261654517      9.13010464572545
  O   13.82628093588614     10.22352922940328      8.30590116004624
  H   14.68605373550136      9.99860522356420      8.70454278425017
  O   13.15336514458388      9.08610652008700     10.13097311990784

Coordinates of TS 7
  Co  11.15716874616670      9.55443743532937      8.18753294300368
  Co  10.08525289623427     12.18549846403644      7.99520590208244
  O   10.13200402271028     10.76543948497942      9.22892589749579
  O   11.43892805211802     11.13935695752048      7.19784745648874
  O   9.44771367393227      9.16767208236108      7.06246203281038
  O   8.59877549995203     11.25714358043245      6.85619206794127
  N   10.30905889705054     13.62516079849684      6.86796644235687
  N   8.95004930615075     13.23516815645556      8.99754799894825
  N   12.05295041847538      8.42414829763180      7.02254015581027
  N   10.72187614283589      8.05342974839364      9.18755655672884
  C   11.04372780533387     13.60296015607843      5.79137914878718
  H   11.12791609790914     14.50546042799368      5.19779959649104
  C   9.23346906762158     10.48320092831606     10.13463328733336
  C   9.14671760734035      9.17766205564298     10.67641674111512
  C   11.85848185278922     11.22741464785190      5.96171119332514
  C   9.58602108616395     14.75979986015832      7.30448075969545
  C   9.89175224572266      8.05753909854326     10.18398686178653
  H   9.70157056706502      7.12051956298084     10.69432656373676
  C   8.83678364260029     14.54403888206729      8.47449535990775
  C   7.50314407681658      9.46548449845317      5.75680541965781
  H   6.64618563520404     10.13137592663449      5.74250607634796
  H   7.20409105708944      8.47353380274803      6.08328506147792
  H   7.88842090830775      9.37937074066907      4.74053704903329
  C   11.73515460195532     12.46024169995468      5.26999207948359
  C   11.36446258761814      6.90092173876632      8.69468841717903
  C   12.52382067047842      8.80500004018574      5.87366620740535
  H   12.99220519063545      8.06041255928063      5.24073466149630
  C   8.25380762564300      8.95055907342889     11.73091868597797
  H   8.21133178905493      7.94897684497385     12.13615399668972
  C   12.45976292132412     10.12131511549107      5.31694594927878
  C   8.60076929194152     10.01101741650450      6.63761711241762
  C   12.31617953061371     12.57237635513243      4.00201460406973
  H   12.23380339286990     13.52886533867839      3.50464303753289
  C   7.50791048030850     11.19983379323767     11.67747454042084
  H   6.87678539698409     11.99915501982549     12.03549048786113
  C   13.00319605305979     10.30475585957092      4.03300117514807
  H   13.46276442476480      9.44493480060512      3.56946858816718
  C   12.08968893156305      7.10281775528600      7.50762565297067
  C   12.77300380545383      6.04251611012070      6.92074356221658
  H   13.34990152963449      6.18365858737213      6.01956874708392
  C   9.55718113194555     16.00099400964682      6.67835726072881
  H   10.12741712988344     16.18473940874404      5.78088431284672
  C   8.06402207773025     15.57243518061253      9.00305650913923
  H   7.48052158735088     15.42671117992677      9.89902700492279
  C   8.33032560969182     12.82570451847732     10.07019162356871
  H   7.69906390419524     13.52485208591373     10.60589667271991
  C   11.32692720894961      5.63914917596303      9.27883658879190
  H   10.78697842753546      5.46909190680233     10.19751003501083
  C   7.43263363713525      9.94278274341434     12.25809286391764
  C   8.04461636046918     16.80558821111680      8.37297805051768
  H   7.44646915164695     17.60454672269529      8.78746863134257
  C   12.72594717403848      4.79099448157120      7.50962682784566
  H   13.26261807418994      3.96989585223330      7.05620412512613
  C   14.20799761313216     10.45109200844269      1.43335527165943
  H   13.48045467569436      9.64863385391887      1.31763219295163
  H   15.01597590999951     10.09364122193549      2.07054419429585
  H   14.63093182424396     10.65480872626080      0.45140496470732
  C   5.54020903190065      8.49591001925731     13.00292237534581
  H   4.93493464049362      8.79910761103431     12.14930587272531
  H   4.86844947230483      8.25625304275130     13.82651661383839
  H   6.07029357299831      7.58446823832846     12.73376018924566
  C   13.57057855343519     11.72459795103196      1.98076916151454
  C   8.78806844238683     17.01937652372778      7.21622039042782
  H   8.76921307973659     17.98456220935735      6.73051945046635
  C   12.00630814747385      4.59020245629907      8.68434382434638
  H   11.98258186785279      3.61282725376320      9.14474868313917
  C   8.37001299876712     11.49972642932095     10.60941482198077
  C   6.49862392464895      9.61914930279017     13.41890189868804
  C   12.47811563826638     12.17850446536064      1.00403412466344
  H   12.90460806265708     12.32587558114408      0.01253496745673
  H   12.02393098903212     13.11824888013794      1.31127418995739
  H   11.68940416628316     11.43089807930279      0.92737007058236
  C   12.96017529912985     11.51646489089209      3.36230163030081
  C   7.33639540863834      9.16183112695607     14.62011875455937
  H   7.91347732742851      8.26635556890418     14.39678126520321
  H   6.68548889223201      8.93569281706627     15.46396651020997
  H   8.03066271026040      9.94341881133247     14.92638546101952
  C   5.66652038100928     10.82610650195071     13.84314442682709
  H   6.28985118371756     11.65153580750433     14.18487639631361
  H   5.01690391931661     10.54163444152674     14.66870974421942
  H   5.03149542241008     11.18593802089827     13.03460319746201
  C   14.65385076761333     12.80747260482425      2.07662287641735
  H   15.43771727524842     12.50961105816815      2.77191824279768
  H   14.24595579831315     13.75844666121399      2.41392844818465
  H   15.10834153338549     12.96860005490638      1.09973153214123
  C   12.37015712990068     11.52169207720008     10.37885584409004
  O   12.76151342127283     12.56249665769069      9.67893929114215
  H   13.19039147370807     12.21334833639222      8.86687099864338
  O   11.91579040801879     11.48018869802691     11.47447293402847
  C   12.90379448266783      9.70522119886334      9.12681188116523
  O   13.79348136852523     10.42774114183914      8.34128407610688
  H   14.68931179974548     10.21660702305373      8.65997082934589
  O   13.31506443189437      8.90568651731712      9.94589618758907

Coordinates of TS 8
  Co  11.16021586365875      9.55572511913494      8.18631148532983
  Co  10.07544635674454     12.18470822932456      7.98565147420728
  O   10.13988307460949     10.77376212435533      9.23055982981662
  O   11.42908536390798     11.13879633855746      7.19027211590977
  O   9.43509611424295      9.16389056093896      7.06786013090055
  O   8.58818508955362     11.25168352824635      6.85333824351018
  N   10.29592507343906     13.62257274286899      6.85525883090503
  N   8.94695564656030     13.23750120258160      8.99170629027512
  N   12.04716023043387      8.42428569967584      7.01685919428768
  N   10.72478950594002      8.05628131319813      9.18752625543445
  C   11.03803441122812     13.60281776092958      5.78359954979523
  H   11.12610283335410     14.50669854423675      5.19270031666808
  C   9.23983958069671     10.48955650279562     10.13644859945145
  C   9.15391896324789      9.18452483057727     10.67843029631924
  C   11.85539421773727     11.22835968072817      5.95696665144999
  C   9.56955038524864     14.75621189318515      7.28862304064083
  C   9.89582421063402      8.06237596067597     10.18466482600602
  H   9.70141675084827      7.12521057647074     10.69313320665168
  C   8.82741956757119     14.54396229184833      8.46370290699065
  C   7.50485718621764      9.46070791223696      5.73906996457478
  H   6.65142534518560     10.13071806667272      5.70796071736112
  H   7.19536601989693      8.47238155795013      6.06734915887205
  H   7.90407775271561      9.36539147303904      4.72898836741231
  C   11.73343767800281     12.46131975782814      5.26497480961918
  C   11.35969166621998      6.90141914671003      8.68993318751697
  C   12.52170210279060      8.80636743965988      5.86953566969250
  H   12.99052953902766      8.06184225556308      5.23686323983185
  C   8.26353455876447      8.95821688180813     11.73529952511573
  H   8.22185100625089      7.95696642398066     12.14137847018447
  C   12.46074422987747     10.12313136288073      5.31424512769187
  C   8.59226159918581     10.00528165265471      6.63254856496884
  C   12.32050012915652     12.57472700577037      3.99998116078685
  H   12.23929546563389     13.53137178736766      3.50270728042950
  C   7.51764580109690     11.20745669826643     11.68192271298207
  H   6.88762555973488     12.00721675524944     12.04085440706764
  C   13.00982227903319     10.30785253745036      4.03275449620524
  H   13.47207710794644      9.44867208638177      3.57070963425996
  C   12.07864505085024      7.10152579713099      7.49885327460015
  C   12.75095855197915      6.03809928891209      6.90516502941568
  H   13.32126344253094      6.17697678600877      5.99950147580582
  C   9.52961667667945     15.99274033404936      6.65395980822410
  H   10.09136230725866     16.17269098280048      5.75036990693003
  C   8.05414994665667     15.57232624678489      8.99147983020412
  H   7.47649523683362     15.42936066279398      9.89168143866857
  C   8.33488001266166     12.83133319693956     10.07004037210501
  H   7.70702593275146     13.53170412579720     10.60810933458506
  C   11.31942565780619      5.63926868830318      9.27280510340161
  H   10.78493857517127      5.47106276330148     10.19502369626157
  C   7.44439584674903      9.95113004963749     12.26427274192576
  C   8.02530978992465     16.80152927479328      8.35403421079359
  H   7.42627194923598     17.60039737796634      8.76739924974050
  C   12.70088016792392      4.78590185080505      7.49246435780468
  H   13.22893242429164      3.96231554034156      7.03346389491960
  C   14.22429953254129     10.45626177640723      1.43776838026183
  H   13.49689128840645      9.65423107508154      1.31824551083075
  H   15.02958625000873     10.09773993759504      2.07775792753522
  H   14.65124917298218     10.66088527764600      0.45774334424062
  C   5.55473009849743      8.50543558903091     13.01824424012428
  H   4.94613971755793      8.80765985977262     12.16665083512241
  H   4.88623263653260      8.26691648367431     13.84481030045132
  H   6.08364714501463      7.59360087373001     12.74813428092346
  C   13.58512650091338     11.72939487634866      1.98399478784457
  C   8.75961239151171     17.01108326068855      7.19069623574927
  H   8.73219622634364     17.97271582907014      6.69838884283908
  C   11.98882245301482      4.58738134880600      8.67213781333581
  H   11.96272003063635      3.60941812190177      9.13116125561161
  C   8.37699015341813     11.50593900098682     10.61128577022055
  C   6.51483436550596      9.62912748244093     13.42902145926638
  C   12.49723986032069     12.18500985580524      1.00297039925314
  H   12.92800457336479     12.33245760287865      0.01333197895333
  H   12.04284929947820     13.12513063404036      1.30873369089066
  H   11.70801515658023     11.43833227122168      0.92259718049512
  C   12.96864444202378     11.51981088642070      3.36261238478131
  C   7.35746633975283      9.17342544948725     14.62747319013848
  H   7.93370649534425      8.27768045154836     14.40305755965776
  H   6.70991678990779      8.94843318034616     15.47419216580892
  H   8.05292198514748      9.95545546169897     14.92989772095085
  C   5.68459291821646     10.83678291530400     13.85488890153456
  H   6.30940258619241     11.66261402567402     14.19292693489424
  H   5.03827383521019     10.55360103130628     14.68347901220682
  H   5.04636024716576     11.19551503227450     13.04839367273556
  C   14.66840618199464     12.81167292136215      2.08599942554250
  H   15.44927588999207     12.51237357055911      2.78404312051628
  H   14.25943072838811     13.76222487305101      2.42319578705193
  H   15.12697279117672     12.97424498348355      1.11124777446518
  C   12.34197359173332     11.43860389555509     10.43950289277784
  O   12.70095763786930     12.51672978545738      9.78016257135579
  H   13.13844782115564     12.21285318266698      8.95411189582478
  O   11.90911717868809     11.33698807469529     11.53974540227180
  C   12.90963251935941      9.70033939588373      9.11046106234823
  O   13.77650566634841     10.47414169034473      8.34831573458064
  H   14.67977329615329     10.26877182052544      8.64941450985385
  O   13.34615641985135      8.87532059706224      9.89067295224414

Coordinates of complex 1
  Co     11.550109     10.368653      8.688009
  O      11.207811      9.123184      7.188632
  O      10.911437      8.852998     10.319893
  O      12.958334      9.610246     10.038226
  N       9.272765      7.614036      6.039423
  N       7.777548      8.492526      8.007653
  C      11.490913      7.933076      5.171342
  C      10.272395      7.186539      5.338529
  H      10.223755      6.227484      4.824919
  C       7.225863      8.965457      9.086350
  H       6.369240      8.456078      9.521424
  C      11.891363      8.943011      6.091401
  C       7.297399      7.355180      7.338160
  C       8.100907      6.886905      6.269566
  C      12.313889      7.618779      4.086132
  H      11.996944      6.808048      3.446118
  C      13.801073      9.372996      4.644336
  H      14.673945      9.977497      4.435541
  C      13.052343      9.710513      5.782199
  C       6.102693      6.694329      7.627405
  H       5.462291      7.041850      8.424395
  C       5.711252      5.594421      6.884998
  H       4.779639      5.097915      7.118695
  C       7.685466      5.783303      5.525964
  H       8.277953      5.436607      4.691886
  C      13.476737      8.323468      3.795191
  C      12.127718      8.852342     10.649523
  C      14.364195      8.007480      2.595008
  C       6.500490      5.139143      5.832562
  H       6.183280      4.290023      5.243250
  C      12.619714      7.951791     11.746328
  H      11.953314      8.007021     12.604215
  H      13.631041      8.204685     12.048748
  H      12.607875      6.921030     11.392140
  C      14.392199      9.221084      1.656601
  H      13.389986      9.456534      1.299904
  H      15.020675      9.013168      0.790796
  H      14.789646     10.105911      2.150243
  C      15.787233      7.704301      3.081358
  H      16.223535      8.548394      3.611791
  H      16.432064      7.476231      2.233145
  H      15.792436      6.846099      3.752629
  C      13.861882      6.801984      1.805003
  H      13.828803      5.901136      2.416676
  H      14.536440      6.611251      0.972239
  H      12.868879      6.972346      1.391375
  O       9.503591     10.702357      8.416589
  N      11.438633     12.211509      9.565798
  N      12.933852     11.333018      7.597569
  C       9.220481     11.892474     10.433872
  C      10.439000     12.639010     10.266687
  H      10.487639     13.598068     10.780291
  C      13.485530     10.860093      6.518865
  H      14.342148     11.369479      6.083786
  C       8.820036     10.882535      9.513817
  C      13.414002     12.470363      8.267064
  C      12.610492     12.938639      9.335656
  C       8.397498     12.206780     11.519074
  H       8.714440     13.017515     12.159086
  C       6.910313     10.452566     10.960870
  H       6.037436      9.848069     11.169660
  C       7.659050     10.115038      9.823014
  C      14.608711     13.131211      7.977823
  H      15.249114     12.783688      7.180835
  C      15.000152     14.231117      8.720232
  H      15.931767     14.727620      8.486539
  C      13.025934     14.042238     10.079261
  H      12.433446     14.388934     10.913338
  C       7.234645     11.502098     11.810009
  C       6.347173     11.818102     13.010178
  C      14.210912     14.686397      9.772665
  H      14.528123     15.535516     10.361979
  C       6.319149     10.604506     13.948596
  H       7.321356     10.369054     14.305309
  H       5.690662     10.812433     14.814390
  H       5.921704      9.719678     13.454956
  C       4.924145     12.121287     12.523806
  H       4.487843     11.277190     11.993378
  H       4.279304     12.349373     13.372008
  H       4.918957     12.979481     11.852525
  C       6.849484     13.023602     13.800179
  H       6.882577     13.924444     13.188499
  H       6.174916     13.214347     14.632933
  H       7.842481     12.853237     14.213822
  Co      9.161292      9.456890      6.917212
  O       9.799960     10.972541      5.285327
  O       7.753061     10.215304      5.567003
  C       8.583678     10.973204      4.955702
  C       8.091682     11.873755      3.858896
  H       8.758065     11.818499      3.000998
  H       7.080344     11.620883      3.556497
  H       8.103554     12.904520      4.213072
 
Coordinates of complex 2
  Co  5.63241357159757      7.02045018972185      4.52821508898215
  Co  2.89380188973921      6.35048441189819      3.26777462915191
  O   3.60468224167532      7.22807311542068      4.79620019176937
  O   6.94774401427397      8.47122088930281      5.04633555551403
  O   3.51577971090920      7.81665256274610      2.07845894270319
  O   4.56875692764137      5.53576668190466      3.29959769668482
  O   5.70220469982278      7.91199800968946      2.64569500890317
  O   2.10273128615311      5.00987905758905      4.33130974701167
  N   5.60348472955273      6.62945739745251      6.59096568639481
  N   2.29097266530835      5.53895753741758      1.70460583252040
  N   6.89574014912671      5.40113126017376      4.68942824708658
  N   1.23799518866145      7.20183784901702      3.36184483657872
  O   7.67845507407355     10.56859711279682      5.17454188334711
  C   7.56483306098511      5.47027633045429      5.92177277058133
  C   6.85315107167575      6.11569773694452      6.95694343006460
  C   2.87394777853550      7.55318325947219      5.82460771072477
  C   9.41849239477357      5.11935045712573      7.41466771159901
  H   10.42071691765974      4.75291424719442      7.58877919527398
  C   6.36681453732009      4.18546942093438      2.64718447187840
  C   5.06255552341943      4.72225391111620      2.42939131670047
  C   0.46390424229109      6.95363090827096      2.21768555600217
  C   1.51420307777971      7.92790732786591      5.66253373274092
  C   7.11354561051182      4.44100536735919      3.84869505200282
  H   7.88904854112200      3.70872562398955      4.06703475915817
  C   0.80414001649823      7.79813858713232      4.42872057228750
  H   -0.20929195324728      8.18565772836456      4.42967486824806
  C   1.01905105204634      6.00744981870694      1.33566415695621
  C   4.33264957815987      4.28596744550179      1.28864464706901
  C   7.44684503989120      6.24885759661713      8.21136130784619
  H   6.93172564440078      6.76990322038721      9.00489788701061
  C   4.93317464224782      3.37628922858339      0.39717635286298
  H   4.35195933982055      3.08015834169114     -0.46361038035757
  C   6.87929845662598      3.25984467325931      1.74002740257710
  H   7.85700326014121      2.84927138933184      1.95517805692431
  C   4.71354739449735      8.22215912852890      1.93061463763804
  C   8.84746901902926      4.98432060645285      6.16049621328803
  H   9.41219747971192      4.52708575861037      5.36074099860827
  C   -0.76358575441187      7.54235961955177      1.92710692319291
  H   -1.18094987858656      8.29550150025932      2.57837844751373
  C   4.71692052170448      7.00225607022056      7.45188832364406
  H   4.91024560489815      6.89270408585445      8.51795031440597
  C   -1.45229298733491      7.16534591330134      0.78752363337070
  H   -2.40424125159827      7.62508808240462      0.56244190632981
  C   1.34263323711574      8.48983224060296      8.04139218394446
  C   3.42176008964656      7.54367308200644      7.13531925590719
  C   -0.92065283574657      6.20456862731173     -0.06863432689997
  H   -1.46256528247302      5.91098487857533     -0.95661185132520
  C   2.64171304931629      8.01244545957136      8.19665645083290
  H   3.08916650283312      7.99118077416226      9.18157145574892
  C   6.19755424204973      2.85162200231581      0.59205004648978
  C   3.01340684739466      4.73112487776810      0.98714148692131
  H   2.59891594338452      4.35652994040513      0.05757553044713
  C   0.30712295855837      5.62509015640710      0.20057777364495
  H   0.70458866995073      4.88944298090145     -0.48179516633074
  C   4.95628142632851      9.16419470368987      0.77893683726129
  H   5.55263174630482      8.65028425653905      0.02529550525730
  H   5.52935948502480     10.02421798762479      1.11770279583688
  H   4.02651034998360      9.49264413039866      0.32658430162123
  C   0.80147766472829      8.42104494365458      6.76794644733013
  H   -0.21735683709702      8.73408208649901      6.59469922453554
  C   8.71719809046836      5.74863937857056      8.43911096678050
  H   9.17267883464396      5.87062655763842      9.41210215338014
  C   6.74904798923372      9.73995990235109      5.13682361394984
  C   6.84584612295058      1.85430566975055     -0.36224329074700
  C   0.57466552689106      9.02529543614924      9.24504406134418
  C   -0.81795599058386      9.52025012512254      8.86504100052801
  H   -0.77497238974076     10.32210244135673      8.12893634616580
  H   -1.31674170818809      9.91076014675126      9.75018207963611
  H   -1.43864124633578      8.71984839873894      8.46431216475931
  C   0.42481678984234      7.91090817887743     10.28846022443481
  H   -0.12105463569497      7.06382052305449      9.87442039748805
  H   -0.12606385473888      8.28065858239898     11.15293135624337
  H   1.39028997707957      7.55170860096649     10.63938353342921
  C   5.31002046766661     10.20537068585669      5.23641246086587
  H   4.71787909548790      9.79818478823215      4.42008625061580
  H   5.24537576557858     11.28900431514541      5.22195271822767
  H   4.87079369182073      9.83985099444443      6.16368276142542
  C   1.35185023048573     10.19730100272057      9.85798602043122
  H   2.33955767122705      9.89456289921325     10.20043674444319
  H   0.81038229259738     10.59461306162982     10.71591385299213
  H   1.47749321389987     11.00128685509405      9.13355053459398
  C   2.94514469783015      4.15438669239587      5.04376081217672
  H   3.48411962546748      3.43483519700428      4.41283505150151
  H   2.31212174447161      3.57487662158135      5.72700257193295
  H   3.68795031576523      4.67806977687615      5.65536147683029
  C   8.15544998157121      2.44662328959306     -0.89762060511501
  H   7.96690808169164      3.37091145522101     -1.44293385973478
  H   8.63418536144582      1.74296627404565     -1.57820436774220
  H   8.86025374500425      2.66574068420634     -0.09762395987045
  C   7.14367566595368      0.55238035218688      0.39253427424210
  H   7.81865243464994      0.71358966127048      1.23081372964910
  H   7.61239470402654     -0.16975150797993     -0.27554727062594
  H   6.22568731047100      0.11120183490543      0.77937357012485
  C   5.94722631906914      1.52473864683451     -1.55075305212790
  H   5.00851699485118      1.07051518711005     -1.23603740987282
  H   6.45527715950729      0.81455076410548     -2.20068765932007
  H   5.71899153722546      2.40933993752791     -2.14407952705026
  
Coordinates of complex 4
  Co  11.34949804600166      9.51037729792020      8.23522348170587
  Co  10.50428874171273     12.25075369865834      8.20930464038841
  O   10.47191327597701     10.75491300691154      9.40596655729532
  O   11.69915898987509     11.10888610284750      7.27068592685584
  O   9.60571211812628      9.27781868256529      7.18056423507269
  O   8.91882990775814     11.42900359921893      7.17236882354103
  N   10.51906237908106     13.61974425781673      6.95982006917632
  N   9.28702561357095     13.26718755581874      9.16802784037966
  N   12.17959505396750      8.37174097804223      7.03352854614040
  N   10.88368858248993      7.99253507124173      9.19469609366576
  C   11.09254378214578     13.52911016522068      5.80289700402800
  H   11.04380109189328     14.38206492500071      5.13628020007082
  C   9.44384722130481     10.44420102001266     10.17809232988862
  C   9.25609328636890      9.11397398141386     10.62026731990659
  C   11.97355490169781     11.17627815883711      5.99143309095048
  C   9.83474316982736     14.75933125953553      7.42409150153640
  C   10.00825034140771      7.98800293884731     10.14713655650353
  H   9.76984636180177      7.04161001095930     10.61911057617763
  C   9.16732032998340     14.57058819263253      8.64442646195798
  C   7.61764925640818      9.81723583906917      6.02170728898075
  H   7.26127652969471      8.82781978487815      6.29344202821296
  H   7.93295566215180      9.78296967587358      4.97852479340350
  H   6.81751804828097     10.54474409506344      6.11272820170694
  C   11.76399310326232     12.38142236413458      5.27320081317694
  C   11.55247338998923      6.84753428509386      8.72053464155133
  C   12.60917496951342      8.74746236374523      5.86949670749566
  H   13.05975908017431      8.00167741295911      5.22545749365035
  C   8.25188292749725      8.85387388017396     11.56187108645869
  H   8.13868566089684      7.82998662602205     11.89013824151166
  C   12.50189681666951     10.05584861526449      5.30583336682206
  C   8.80335272441417     10.20650468828510      6.86476655569140
  C   12.19963560338410     12.45853576426576      3.94465361608525
  H   12.04034461015681     13.39550289138234      3.42927269606831
  C   7.56971454952306     11.11697817321964     11.56437889342303
  H   6.91535323683701     11.91215050678277     11.88786687699801
  C   12.91644807410409     10.20709733234148      3.97146524012345
  H   13.33112096159900      9.33483092004387      3.48938723651353
  C   12.26159281518885      7.05550836747416      7.52700736334612
  C   12.96879041938073      6.00827731021219      6.94598498207604
  H   13.53793081668942      6.15361216366447      6.04049652954009
  C   9.78459128572510     15.99566078068682      6.78923712555668
  H   10.30421746423235     16.16561673974949      5.85879603265950
  C   8.46796266227855     15.62011670653611      9.22948061526810
  H   7.97526455292018     15.49781996057319     10.18195883510466
  C   8.55216368861283     12.79581889530897     10.12709935025324
  H   7.81933082504794     13.45377907145041     10.57954152190758
  C   11.56011221329621      5.59787194602699      9.33001259007320
  H   11.04391651250316      5.43157630584230     10.26299726123410
  C   7.40341434925886      9.83525387628329     12.06252105376771
  C   8.42397162734425     16.84662598961675      8.58908099562718
  H   7.88919094004208     17.66637458648038      9.04697381581563
  C   12.96354359886351      4.76540707632187      7.55592699272685
  H   13.52332906592703      3.95467068756064      7.11203229049301
  C   13.87505907926222     10.29043092213650      1.26894708398872
  H   13.17626745698166      9.45495786932277      1.26115720560867
  H   14.75646421607242      9.99668064057369      1.83782321973466
  H   14.18918522822568     10.46479402653298      0.24165099550048
  C   5.39068686098849      8.42779236362168     12.49008712040626
  H   4.90409904352368      8.81633817819839     11.59637364023975
  H   4.61864268748637      8.16828271477608     13.21322529152726
  H   5.91298231585612      7.51207365055170     12.21997461277670
  C   13.23758851790105     11.56107246845588      1.82313257814500
  C   9.07778004859763     17.03240787687959      7.37426015829838
  H   9.04951602323748     17.99632696667947      6.88664108208949
  C   12.26399030793229      4.56096787731288      8.74213544918610
  H   12.28115509700291      3.59223921412410      9.22049609557829
  C   8.55442871806164     11.44917257470878     10.61776017281913
  C   6.33861260994246      9.47374801121785     13.09147122926714
  C   12.01776412329214     11.90977521324773      0.95972772330136
  H   12.31869521226714     12.02643955693174     -0.08075823106733
  H   11.55090587176248     12.84004940297715      1.27682097660086
  H   11.26937796866362     11.11989875887936      1.01121510484160
  C   12.79185876749542     11.39559335445101      3.27145525974324
  C   7.02069363112915      8.89439081573208     14.33747687711539
  H   7.58466938312586      7.99121042414983     14.11226557773987
  H   6.27012383152670      8.63884534907509     15.08442997508784
  H   7.70490232179626      9.61893793739112     14.77746395012509
  C   5.51291151771997     10.68532414569657     13.51499051549211
  H   6.13088930410082     11.46048908684997     13.96646135470763
  H   4.77852943911070     10.37694349148482     14.25638459580189
  H   4.97090163240159     11.12130303232680     12.67685576596188
  C   14.26598738548856     12.69619517090258      1.74048046939368
  H   15.13817104100843     12.47591241249280      2.35489977748617
  H   13.84992518222352     13.64539743263670      2.07237522555532
  H   14.59827950139533     12.82174929210555      0.71068168031977
  C   11.95970531744695     13.08854842857198      9.15472939094616
  O   12.25855805479152     12.55569229165334     10.35664254924373
  H   11.70761179779583     11.76553325679953     10.49367427040755
  O   12.59680311172781     14.03303361858551      8.75284688386465
  C   12.95788536412895      9.65738960455507      9.24601893912545
  O   14.03074813311837      9.96538978607498      8.49034232759611
  H   14.79933474535896     10.05210282580834      9.08456911514106
  O   13.02319091319271      9.52006736964041     10.44878660173800
  
Coordinates of complex 5
  Co      5.986735      7.942341      7.666962
  Co      7.653318      9.615036      6.135882
  Co      7.322788      7.307753      3.389225
  Co      5.718408      5.603202      4.953633
  O       7.841696      8.199766      7.369652
  O       5.811524      9.078179      6.139946
  O       5.942329      9.476166      8.797992
  O       5.597455      7.299472      4.151798
  O       7.559191      5.812762      4.506622
  O       7.283704     10.838631      7.585267
  O       6.043752      6.303030      6.680629
  O       8.119722      8.441666      4.716234
  O       6.646319      6.148485      1.993475
  O       5.399574      4.769708      3.287532
  N       4.146762      7.747830      7.938297
  N       9.465191     10.095703      6.173659
  N       6.211137      6.865768      9.190372
  N       7.418841     11.043810      4.956207
  N       7.024527      8.825138      2.325116
  N       3.886520      5.450046      5.337655
  N       9.005787      7.241168      2.616825
  N       5.926349      3.903642      5.672103
  C       4.514869      7.822290      3.594959
  C       4.634294      8.859081      2.640101
  C       4.983854      6.202641      9.541498
  C       3.858186      6.700722      8.844329
  C       8.566300      7.355473      9.477711
  C       8.771400      8.116010      8.335558
  C       2.586570     10.714593      6.568000
  H       1.645252     10.533049      7.067860
  C       3.255062      8.562542      7.461019
  H       2.216664      8.451690      7.751474
  C       9.646237      7.147106     10.370324
  H       9.459542      6.531405     11.237613
  C      10.330018      9.643909      7.025384
  H      11.353644      9.996876      6.982345
  C       7.309571      6.707736      9.806479
  H       7.336884      6.072511     10.687024
  C      11.041003      8.505234      9.066097
  H      11.996437      8.984537      8.893826
  C       2.602329      6.173276      9.091858
  H       1.719561      6.527804      8.582712
  C       2.772690     11.933385      5.893910
  C      10.894950      7.684912     10.171604
  C       3.458674      9.496197      2.187053
  H       3.570737     10.296603      1.471056
  C       3.976691     12.099515      5.255659
  H       4.146039     13.018578      4.709332
  C       3.630042      4.307443      6.125673
  C       3.582838      9.746967      6.656775
  C       4.825050      9.987091      6.051122
  C       8.233789      9.281863      1.752173
  C       6.536078     10.580119      8.571204
  C       5.019698     11.192502      5.313987
  C       9.777727     11.030641      5.165865
  C      10.575738      8.755179      1.438815
  H      11.431434      8.114120      1.590827
  C       6.976537      3.171975      5.529263
  H       6.966378      2.177373      5.966078
  C       8.400393     10.475450      1.069929
  H       7.574112     11.156778      0.929473
  C       8.359655      4.774108      4.213033
  C       6.260230     11.595963      4.671867
  H       6.223468     12.479331      4.046702
  C       4.873657      5.163680     10.415020
  H       5.738098      4.749782     10.913063
  C       8.655834     11.589020      4.523647
  C      10.025392      8.748618      8.140982
  C      12.065294      7.413119     11.121112
  C       5.880025      9.347532      2.113957
  H       5.801032     10.201173      1.447953
  C       9.341385      8.419899      1.912216
  C       3.229471      7.396430      3.997111
  C      10.127232     13.001868      3.256073
  H      10.264602     13.773355      2.513558
  C       9.788066      6.188662      2.668909
  H      10.720775      6.217472      2.116034
  C       2.093880      8.052027      3.481045
  H       1.120166      7.705149      3.791978
  C       3.636699      4.632826     10.654415
  H       3.528652      3.811767     11.348339
  C       9.644967     10.813170      0.584329
  H       9.790880     11.744447      0.058137
  C      10.731330      9.939664      0.776895
  H      11.704286     10.219579      0.399369
  C      11.082279     11.450275      4.845048
  H      11.955524     11.026125      5.313352
  C       1.737000     13.061076      5.990305
  C       2.508826      5.143904     10.026391
  H       1.541514      4.712994     10.240948
  C       5.930393      5.143672      2.173562
  C       4.721499      3.484170      6.373183
  C       2.975956      6.255561      4.864434
  H       1.933373      6.056206      5.083047
  C       9.519695      4.967064      3.361289
  C      11.211751     12.452748      3.902362
  H      12.203751     12.800960      3.648036
  C       2.201960      9.126647      2.609587
  C       8.130990      3.490418      4.763026
  C       2.359549      3.979940      6.635677
  H       1.496728      4.594004      6.433461
  C       8.820511     12.559948      3.566704
  H       7.983052     12.992421      3.041371
  C       6.332320     11.665626      9.568459
  H       5.431466     11.501268     10.148679
  H       6.300083     12.631354      9.074302
  H       7.180185     11.677566     10.253296
  C       0.654846      9.279413      0.679827
  H       1.490344      9.395097     -0.009995
  H      -0.202114      9.789596      0.242706
  H       0.414688      8.218127      0.731846
  C       4.625279      2.397081      7.193796
  H       5.461533      1.763075      7.440493
  C       5.635180      4.239874      1.036102
  H       5.767354      4.747209      0.086410
  H       4.632746      3.832911      1.114825
  H       6.331232      3.401343      1.071668
  C      10.431002      3.965119      3.248717
  H      11.313258      4.142847      2.652790
  C       0.972010      9.843610      2.042725
  C       9.084748      2.508534      4.571169
  H       8.904207      1.542120      5.022641
  C       2.247113      2.862513      7.431864
  H       1.281532      2.592386      7.836421
  C      11.691124      6.422522     12.285429
  H      10.921105      6.830657     12.938774
  H      12.577062      6.259586     12.891162
  H      11.365410      5.454116     11.909762
  C      -0.254351      9.661609      2.969711
  H      -0.612141      8.633643      2.974537
  H      -1.075914     10.276357      2.611976
  H      -0.033832      9.956465      3.993791
  C       3.330334      2.104479      7.718063
  H       3.230216      1.241019      8.360603
  C      10.270805      2.708641      3.863808
  C       1.661365     13.893661      4.752613
  H       2.590387     14.427066      4.519451
  H       0.923498     14.680091      4.879812
  H       1.392693     13.341201      3.861649
  C      13.157176      6.695601     10.333687
  H      12.788528      5.762405      9.912256
  H      13.998332      6.462073     10.982618
  H      13.547390      7.301397      9.515014
  C       2.211955     13.994446      7.101373
  H       2.291734     13.498737      8.068628
  H       1.539409     14.842092      7.217918
  H       3.194386     14.378150      6.836265
  C      12.517661      8.659746     11.740340
  H      12.855828      9.400992     11.014169
  H      13.359661      8.482406     12.407543
  H      11.731286      9.127673     12.331797
  C       1.291281     11.346316      1.932145
  H       1.750677     11.710754      2.845691
  H       0.381875     11.914677      1.753380
  H       1.961575     11.565119      1.103591
  C      11.330179      1.591294      3.745056
  C      12.472482      2.009697      2.793855
  H      12.100426      2.267878      1.806074
  H      13.158708      1.175144      2.676582
  H      13.051018      2.842991      3.193472
  C      11.709530      1.032773      4.891496
  H      12.275699      1.696833      5.562419
  H      12.366945      0.176430      4.745101
  H      10.890635      0.657124      5.507085
  C      10.614677      0.399074      3.096666
  H       9.827889      0.003463      3.733491
  H      11.323140     -0.406191      2.921770
  H      10.163561      0.641293      2.132523
  C       0.289625     12.494085      5.790427
  H       0.262407     11.927117      4.869741
  H      -0.433890     13.299289      5.732802
  H      -0.059454     11.837726      6.593097
  H       6.976942      6.076285      6.789143
  H       8.709009      7.820007      5.163063

Coordinates of MECP of IN 11 / IN 12
  Co  11.30506951328154      9.59067870303950      8.22898987002853
  Co  10.28687838527575     12.23705725184527      8.06781752479634
  O   10.39728212207966     10.84834476883557      9.35857870817812
  O   11.58445557591386     11.16474511317987      7.21776290656084
  O   9.56126264004415      9.23015413446663      7.21097732389031
  O   8.70940943282923     11.31871413906006      7.05435071929828
  N   10.48367795267394     13.66561827429234      6.91169622320810
  N   9.17383054585258     13.30319894790320      9.06596127918642
  N   12.14500538557195      8.43697326404512      7.04050377271329
  N   10.89717503595801      8.09086561358712      9.24433121500141
  C   11.13338169991530     13.60963640290282      5.78495582750010
  H   11.19107475272393     14.49785644663411      5.16708508697016
  C   9.41267032163122     10.53577986505282     10.17783782116424
  C   9.22365258290081      9.19815785234244     10.62394103554278
  C   11.91161756083564     11.22179540755650      5.94750477777823
  C   9.82804240327384     14.82763557446271      7.38460310578697
  C   9.98734680384642      8.07957834375133     10.16881029974877
  H   9.73833441206634      7.12906612660502     10.62715258489396
  C   9.10197802646310     14.62410751306036      8.57011230221350
  C   7.55049650165604      9.53327764008790      6.00988100828622
  H   7.27673265512486      8.53568964705054      6.34102882306280
  H   7.87469597228353      9.46261639969584      4.97130082583579
  H   6.69096987571174     10.19447159250889      6.05478446576667
  C   11.75699720020594     12.43985459349935      5.23801577761385
  C   11.58187961155532      6.95069064751252      8.78640391797539
  C   12.55580136581238      8.79434135999225      5.86465949913457
  H   13.00857204797108      8.04120885343260      5.23046821688059
  C   8.22185094467430      8.93964391896735     11.56712556246961
  H   8.11752124714241      7.91856923886861     11.90689576152185
  C   12.44680573347120     10.09618093499528      5.28137789061191
  C   8.69331742703551     10.07411545750459      6.83084993707655
  C   12.22752535459727     12.51179799234976      3.92185089688314
  H   12.11312486598835     13.45687011452410      3.40927973554552
  C   7.51385372178058     11.19650144530486     11.53987976398333
  H   6.84970926153919     11.98692417126155     11.85561482631007
  C   12.88651774149447     10.23871908900520      3.95356398324958
  H   13.29772778221962      9.36079282029632      3.47900728148461
  C   12.26088518935049      7.13679049265015      7.57070792250251
  C   12.97749521432947      6.08693543695932      7.00642902912498
  H   13.52190621509208      6.21557098240915      6.08332119015888
  C   9.84920784605122     16.08233055162176      6.78687266216934
  H   10.41246427627771     16.26008989509979      5.88353836218150
  C   8.40391892625996     15.67870410769954      9.14752109860069
  H   7.85439356361005     15.54539237117338     10.06676210734674
  C   8.47828160205093     12.86840993926422     10.08190474974126
  H   7.80291069272874     13.55333569499915     10.58067567389889
  C   11.63592408697067      5.72227098300758      9.43545949075565
  H   11.14861975489076      5.57829380271896     10.38764233867484
  C   7.37011587832935      9.92125158473070     12.06222395581027
  C   8.42791632904858     16.92456657837915      8.54188347384076
  H   7.89022764822479     17.74547452622009      8.99464026366774
  C   13.01409818507594      4.86342102496393      7.65406765905600
  H   13.58103754502380      4.05136078121986      7.22183704411699
  C   13.87514795015631     10.30022920410320      1.26324218030104
  H   13.15386449864258      9.48423469999247      1.24889553825269
  H   14.74298177659790      9.98255444240170      1.83998076650313
  H   14.20333634645159     10.46646261793223      0.23898970663316
  C   5.37196850471908      8.50723918666334     12.54574644256840
  H   4.86452936862624      8.88240905159801     11.65788525590890
  H   4.61639191365973      8.25084873806264     13.28739343120536
  H   5.89457195197888      7.59174679676140     12.27516093448882
  C   13.26755432220216     11.58742340986577      1.81286905348902
  C   9.14701868744759     17.12588272124895      7.36798275838484
  H   9.16790359630224     18.10265343988763      6.90617228498903
  C   12.34850585816611      4.68221496885189      8.86308003019720
  H   12.40024010554271      3.73035651693371      9.37201908596727
  C   8.48234549118546     11.53036986074243     10.57923740744290
  C   6.32591907986203      9.56578778724618     13.11455899387502
  C   12.06871307048733     11.97240492784804      0.93546549412290
  H   12.38476930261792     12.08101490882868     -0.10142971488503
  H   11.62542967599549     12.91559248953553      1.24835370595560
  H   11.29689049569993     11.20485271403210      0.97747582792448
  C   12.79783150220639     11.43145239520047      3.25485439500100
  C   7.03420687439551      9.00546887967272     14.35482039627523
  H   7.59722199146885      8.10150883795646     14.13012866402944
  H   6.29978918697281      8.75691252188226     15.12017071709219
  H   7.72474273929576      9.73770405325103     14.77118335682317
  C   5.50168784116208     10.77766632581033     13.54031453600191
  H   6.12440967886071     11.56186048575857     13.96921119852604
  H   4.78419405682183     10.47434937115410     14.30026612294075
  H   4.93996624888614     11.20057089122970     12.70849077591201
  C   14.32931640415900     12.69243022024114      1.74447409540167
  H   15.18657231583560     12.44684800419065      2.37023651680508
  H   13.93708562737504     13.65358469293570      2.07080605032044
  H   14.67897541127765     12.80806202956683      0.71924801714948
  C   10.92335805373535     10.90120290655099     12.61350227907010
  O   11.85707512227384      9.98244333967247     12.63430514278514
  H   12.21851668334840      9.84199967624220     11.70765405626023
  O   10.34132638679841     11.38697397658902     13.53867087660650
  C   12.93646636114315      9.84628953693419      9.15695692278382
  O   13.96026914681236     10.15641276523909      8.34986883404620
  H   14.75350337469169     10.29522335353470      8.90066785061347
  O   13.11363500941536      9.76521348124708     10.36620581242660

Coordinates of MECP of IN 14 / IN 15
  Co  11.22450908101725      9.52849929450630      8.08027540766814
  Co  10.14297016444417     12.15207651559309      7.88618400275393
  O   10.28891512512063     10.76973622670988      9.17070185639124
  O   11.45746520322908     11.10132246257314      7.05437504775923
  O   9.49233870975519      9.11292020388040      7.04169616423187
  O   8.59329926330703     11.18178565645928      6.87442053180306
  N   10.29330315570236     13.56193083132025      6.70979882336008
  N   9.04747453161058     13.21627921658378      8.91386125230794
  N   12.11284102200641      8.39219830429238      6.91156913954961
  N   10.84674571548797      8.03814880924164      9.11299706423580
  C   11.01052687944610     13.53506478099733      5.62064676535426
  H   11.07019894175552     14.43052570161325      5.01354870692347
  C   9.38439061584214     10.47730463105013     10.07401213152305
  C   9.28388852649472      9.17182901028518     10.60465542103537
  C   11.87408275995712     11.18121383973219      5.81937443069642
  C   9.55805707841474     14.69199021222583      7.13806280631489
  C   10.00573164911583      8.04355151229970     10.10112678948039
  H   9.78487506340583      7.10048378256107     10.58763343108722
  C   8.88158671278738     14.50564128942240      8.35615999111385
  C   7.45492180286599      9.35819566570533      5.87290274953307
  H   7.19593334897506      8.36766890652073      6.23613168173550
  H   7.76899128798565      9.25952527714884      4.83355230302462
  H   6.58824514454307     10.01056839012489      5.90797495619479
  C   11.71923954248958     12.39978805324374      5.10824970410654
  C   11.51117165163243      6.89285593531837      8.63582025831492
  C   12.60301792862343      8.77670872901934      5.77260485061681
  H   13.12131709491699      8.04342076372603      5.16585162710813
  C   8.42689694075430      8.95306447747793     11.69919984762336
  H   8.39170964032334      7.95177671988023     12.10103103850770
  C   12.50485908502567     10.08049509020506      5.19330544253038
  C   8.60086500011773      9.93375950616444      6.66692263038570
  C   12.29228338023400     12.50383169692172      3.83564114905894
  H   12.17573059254190     13.44588952162994      3.31794398609981
  C   7.70423495507700     11.20798995321280     11.65458377540566
  H   7.07965343976774     12.00827640445440     12.02638249886772
  C   13.05019850458439     10.25923878484600      3.91002554194778
  H   13.53899059203502      9.40635288988180      3.46410672627611
  C   12.19816810039509      7.08457339771127      7.42431119517350
  C   12.88487641303291      6.02424194604489      6.84056073825492
  H   13.42184643612359      6.15203337668448      5.91333305466027
  C   9.44936433912153     15.90116129069569      6.46039336817039
  H   9.95022627550141     16.05841955407539      5.51766419196342
  C   8.11706892276416     15.53619074824882      8.89169268928520
  H   7.59400957227709     15.41402180452743      9.82760920845094
  C   8.47122095731736     12.82248020433943     10.01530730002861
  H   7.85084177096921     13.52311668723693     10.56139754201821
  C   11.54152572567629      5.65275636045515      9.26590035272327
  H   11.04822519387386      5.50011789366453     10.21344978877503
  C   7.64070702916698      9.95209819448737     12.25120060890483
  C   8.02497739737298     16.74064572046791      8.21427493477501
  H   7.43202516130216     17.54153787420137      8.63240000612429
  C   12.89819590814700      4.79188834929684      7.46994633830466
  H   13.44247687245010      3.97304964685766      7.02161248739094
  C   14.33434763587204     10.42067446974299      1.35305724771236
  H   13.69652292327345      9.54216682037418      1.26522278325660
  H   15.15832083484186     10.18246525245735      2.02455827074497
  H   14.75620232234037     10.61705231832012      0.36921907725433
  C   5.25648482519231      9.90370386326908     12.96034769524648
  H   5.08099978590534     10.90949833077014     12.58258914002162
  H   4.57111337726878      9.73472568957493     13.79023648630239
  H   5.01311961509531      9.19657218994243     12.16828840482531
  C   13.55726569787531     11.64767894475097      1.82245459698762
  C   8.68605436822944     16.92143194000614      7.00330755752781
  H   8.60548685880878     17.86197036238527      6.47721767494531
  C   12.23188526513328      4.60719876996742      8.67864576113180
  H   12.26221183230453      3.64655172983754      9.17251675852386
  C   8.53236786095057     11.49992811296759     10.56508961894827
  C   6.70492807239901      9.71718344152617     13.43190580845464
  C   12.41483032727174     11.90722104796417      0.83199144824671
  H   12.81518546085321     12.04389709432428     -0.17206733308909
  H   11.84943474936247     12.80098781758713      1.08964538442000
  H   11.72418168072578     11.06501418785368      0.81143648011263
  C   12.97028462290663     11.45671022828605      3.21681034287156
  C   6.84959385614081      8.31196809420283     14.00984653197643
  H   6.58190557531410      7.54396159451490     13.28571559089234
  H   6.18254480880223      8.20416727153167     14.86283810385585
  H   7.86431702718081      8.11921018160011     14.35628365440737
  C   7.01555608768423     10.72902924363088     14.54200910831262
  H   8.04246696413780     10.62448476462412     14.88662419766201
  H   6.35277304470212     10.56152102265930     15.39011925457811
  H   6.87288775735101     11.75569744015567     14.21111578528201
  C   14.51317233063044     12.84711294279509      1.83183646278770
  H   15.32982410854780     12.68668505891665      2.53482546451380
  H   14.00861743367468     13.77139615395727      2.10565022722080
  H   14.94169659390640     12.98704506134622      0.84021668949132
  C   11.19332282993642     10.16732658041419     13.30197396873620
  O   11.56953345201891     11.03668300190265     12.38165568106922
  H   11.90063855267080     10.55656677310713     11.58620709561585
  O   10.79831143585041     10.41023961898438     14.40264739194884
  C   12.87009091997484      9.85787794997813      8.96247343518634
  O   12.84523647239479      9.65191236696035     10.32065121551611
  H   13.74961064462945      9.81662826712983     10.64982021276258
  O   13.88520584095248     10.21724709385281      8.41682878780537
